# Supplementary material for: Excitons in mesoscopically reconstructed moiré heterostructures
Source: Nat Nanotechnol. 2023 Mar 27;18(6):572–9. doi: 10.1038/s41565-023-01356-9 (PMC10275756; doi:10.1038/s41565-023-01356-9)
Supplement: Source Data Fig. 1 — Statistical Source Data. [file 41565_2023_1356_MOESM2_ESM.xlsx]

## Sheet: Fig1 c
PL intensity (a.u.)
0.00362	0.00321	0.00281	0.00321	0.00281	0.00362	0.00321	0.00241	0.00241	0.00241	0.00241	0.00281	0.00241	0.00281	0.00281	0.00281	0.00281	0.00362	0.00281	0.00321	0.00321	0.00281	0.00241	0.00281	0.00321	0.00281	0.00281	0.00321	0.00321	0.00362	0.00281	0.00281	0.00281	0.00321	0.00281	0.00241	0.00281	0.00201	0.00281	0.00241	0.00281	0.00281	0.00241	0.00281	0.00241	0.00281
0.00321	0.00281	0.00321	0.00241	0.00281	0.00281	0.00281	0.00321	0.00201	0.00241	0.00281	0.00281	0.00281	0.00321	0.00442	0.00321	0.00362	0.00321	0.00362	0.00241	0.00281	0.00281	0.00442	0.00321	0.00281	0.00241	0.00281	0.00281	0.00281	0.00281	0.00281	0.00321	0.00321	0.00281	0.00241	0.00321	0.00241	0.00241	0.00321	0.00281	0.00281	0.00281	0.00281	0.00241	0.00241	0.00402
0.00321	0.00281	0.00281	0.00241	0.00281	0.00281	0.00241	0.00281	0.00281	0.00241	0.00321	0.00321	0.00482	0.00643	0.00562	0.00482	0.00402	0.00321	0.00281	0.00281	0.00241	0.00281	0.00241	0.00362	0.00241	0.00321	0.00321	0.00281	0.00362	0.00281	0.00362	0.00241	0.00362	0.00321	0.00241	0.00281	0.00281	0.00281	0.00281	0.00281	0.00281	0.00241	0.00241	0.00241	0.00241	0.00241
0.00281	0.00281	0.00281	0.00362	0.00281	0.00241	0.00241	0.00241	0.00281	0.00362	0.00442	0.00683	0.01366	0.01406	0.01527	0.01446	0.00562	0.00281	0.00321	0.00321	0.00241	0.00241	0.00321	0.00281	0.00362	0.00241	0.00241	0.00281	0.00281	0.00321	0.00281	0.00281	0.00321	0.00281	0.00241	0.00241	0.00281	0.00241	0.00241	0.00241	0.00241	0.00241	0.00281	0.00281	0.00281	0.00281
0.00281	0.00281	0.00281	0.00281	0.00241	0.00241	0.00241	0.00321	0.00362	0.00442	0.00844	0.01165	0.01928	0.02652	0.02531	0.02009	0.00763	0.00362	0.00321	0.00241	0.00281	0.00241	0.00241	0.00362	0.00321	0.00281	0.00321	0.00281	0.00362	0.00281	0.00281	0.00241	0.00321	0.00321	0.00241	0.00281	0.00281	0.00281	0.00241	0.00281	0.00241	0.00281	0.00241	0.00281	0.00281	0.00281
0.00362	0.00321	0.00281	0.00281	0.00281	0.00241	0.00241	0.00321	0.00482	0.00924	0.0225	0.03415	0.04299	0.04741	0.04018	0.02812	0.01286	0.00402	0.00281	0.00281	0.00281	0.00321	0.00281	0.00281	0.00241	0.00281	0.00241	0.00241	0.00241	0.00362	0.00281	0.00281	0.00321	0.00321	0.00281	0.00362	0.00281	0.00241	0.00241	0.00281	0.00241	0.00281	0.00281	0.00281	0.00241	0.00281
0.00321	0.00281	0.00281	0.00241	0.00321	0.00321	0.00241	0.00321	0.00964	0.01768	0.03616	0.05866	0.0691	0.0691	0.04781	0.02973	0.01245	0.00362	0.00281	0.00321	0.00241	0.00281	0.00281	0.00241	0.00281	0.00281	0.00281	0.00321	0.00281	0.00321	0.00362	0.00281	0.00321	0.00241	0.00281	0.00241	0.00241	0.00281	0.00321	0.00321	0.00241	0.00281	0.00241	0.00281	0.00241	0.00281
0.00241	0.00281	0.00241	0.00241	0.00281	0.00321	0.00281	0.00562	0.01607	0.02893	0.0679	0.09642	0.1129	0.09361	0.04701	0.0237	0.01205	0.00522	0.00321	0.00281	0.00281	0.00241	0.00241	0.00241	0.00281	0.00241	0.00281	0.00321	0.00281	0.00281	0.00321	0.00362	0.00281	0.00281	0.00321	0.00241	0.00281	0.00281	0.00281	0.00362	0.00281	0.00241	0.00281	0.00241	0.00281	0.00241
0.00281	0.00241	0.00241	0.00281	0.00241	0.00281	0.00442	0.00723	0.0229	0.04018	0.08397	0.11691	0.12415	0.10165	0.045	0.02451	0.01607	0.00683	0.00321	0.00241	0.00281	0.00362	0.00241	0.00241	0.00281	0.00281	0.00281	0.00241	0.00281	0.00281	0.00321	0.00281	0.00281	0.00281	0.00241	0.00241	0.00281	0.00281	0.00321	0.00362	0.00241	0.00241	0.00281	0.00281	0.00241	0.00281
0.00241	0.00241	0.00281	0.00241	0.00402	0.00402	0.01004	0.01848	0.04058	0.06308	0.10848	0.13178	0.11812	0.08236	0.03254	0.03214	0.01928	0.01165	0.00482	0.00241	0.00321	0.00321	0.00241	0.00321	0.00321	0.00241	0.00281	0.00281	0.00281	0.00241	0.00281	0.00321	0.00321	0.00281	0.00362	0.00321	0.00402	0.00241	0.00281	0.00281	0.00241	0.00241	0.00201	0.00321	0.00281	0.00201
0.00201	0.00241	0.00281	0.00241	0.00321	0.00763	0.01527	0.02772	0.05946	0.0908	0.12897	0.13419	0.10888	0.07272	0.03576	0.03294	0.0217	0.01728	0.00884	0.00482	0.00241	0.00281	0.00241	0.00241	0.00281	0.00281	0.00281	0.00281	0.00281	0.00281	0.00321	0.00281	0.00281	0.00281	0.00281	0.00281	0.00281	0.00321	0.00241	0.00241	0.00321	0.00321	0.00281	0.00281	0.00281	0.00241
0.00241	0.00362	0.00241	0.00362	0.00844	0.01687	0.03978	0.07031	0.12133	0.14263	0.16955	0.15629	0.10486	0.06227	0.03536	0.03495	0.03415	0.02772	0.01446	0.00683	0.00321	0.00281	0.00241	0.00281	0.00362	0.00241	0.00241	0.00281	0.00321	0.00321	0.00321	0.00281	0.00281	0.00281	0.00241	0.00281	0.00241	0.00241	0.00321	0.00241	0.00321	0.00281	0.00281	0.00321	0.00281	0.00281
0.00241	0.00241	0.00321	0.00522	0.01446	0.02933	0.07111	0.10968	0.18441	0.21454	0.21856	0.19807	0.11852	0.06509	0.03134	0.03777	0.04058	0.03335	0.01647	0.00884	0.00281	0.00281	0.00281	0.00241	0.00281	0.00281	0.00321	0.00321	0.00281	0.00241	0.00241	0.00281	0.00241	0.00321	0.00241	0.00281	0.00281	0.00281	0.00321	0.00281	0.00281	0.00281	0.00281	0.00281	0.00281	0.00281
0.00321	0.00281	0.00442	0.01085	0.02853	0.05745	0.1366	0.20571	0.30213	0.33065	0.31458	0.26798	0.16995	0.10727	0.04741	0.03495	0.03817	0.03134	0.01768	0.01004	0.00402	0.00241	0.00281	0.00281	0.00281	0.00281	0.00321	0.00321	0.00281	0.00241	0.00281	0.00281	0.00281	0.00241	0.00321	0.00241	0.00281	0.00321	0.00241	0.00281	0.00321	0.00362	0.00281	0.00241	0.00281	0.00281
0.00241	0.00241	0.00522	0.01165	0.03777	0.09683	0.18361	0.26798	0.34512	0.3644	0.35556	0.30695	0.22378	0.16231	0.07834	0.04339	0.02933	0.02893	0.01969	0.01165	0.00402	0.00321	0.00321	0.00321	0.00321	0.00321	0.00321	0.00281	0.00362	0.00281	0.00362	0.00402	0.00281	0.00281	0.00321	0.00402	0.00281	0.00281	0.00321	0.00362	0.00241	0.00321	0.00321	0.00281	0.00281	0.00281
0.00281	0.00281	0.00643	0.01406	0.0462	0.09562	0.19405	0.26235	0.30494	0.31941	0.2953	0.26878	0.2274	0.18923	0.13781	0.08558	0.02491	0.02451	0.01969	0.01567	0.00804	0.00442	0.00402	0.00643	0.00924	0.01125	0.01125	0.00964	0.00603	0.00562	0.00321	0.00362	0.00281	0.00321	0.00362	0.00362	0.00281	0.00281	0.00362	0.00241	0.00281	0.00321	0.00281	0.00281	0.00281	0.00281
0.00281	0.00321	0.00482	0.01205	0.03656	0.07915	0.1599	0.21896	0.23021	0.22338	0.20571	0.20048	0.1828	0.17919	0.13138	0.09482	0.03415	0.02692	0.02571	0.02049	0.00804	0.00482	0.01045	0.01446	0.0221	0.02611	0.02772	0.0225	0.01366	0.00964	0.00723	0.00562	0.00402	0.00603	0.00683	0.00924	0.00804	0.00844	0.00763	0.00522	0.00402	0.00281	0.00362	0.00321	0.00281	0.00241
0.00321	0.00281	0.00482	0.00844	0.01969	0.03576	0.07634	0.09803	0.10446	0.09281	0.09482	0.09281	0.09281	0.09401	0.08517	0.06991	0.02812	0.02611	0.02531	0.01928	0.00844	0.01245	0.03174	0.05102	0.08678	0.10607	0.09964	0.08638	0.04379	0.03254	0.0221	0.01728	0.01647	0.02089	0.02611	0.03174	0.04058	0.04018	0.03214	0.0217	0.01205	0.00683	0.00362	0.00281	0.00321	0.00321
0.00241	0.00241	0.00442	0.00482	0.00964	0.01647	0.03536	0.04219	0.04299	0.04299	0.04058	0.04098	0.04219	0.04781	0.0462	0.04138	0.0229	0.0233	0.01647	0.01406	0.01085	0.01969	0.05585	0.10325	0.18642	0.23905	0.23905	0.21294	0.11732	0.07875	0.05062	0.03736	0.03415	0.0458	0.06027	0.07031	0.09401	0.09602	0.07553	0.05384	0.02692	0.01286	0.00522	0.00321	0.00321	0.00362
0.00281	0.00201	0.00281	0.00281	0.00321	0.00362	0.00643	0.00683	0.01004	0.01004	0.01004	0.00964	0.01125	0.01245	0.01406	0.01125	0.01085	0.01085	0.01004	0.00884	0.01969	0.0458	0.13218	0.2499	0.43592	0.53515	0.57613	0.5227	0.34351	0.24026	0.14504	0.11209	0.10968	0.14263	0.21012	0.26195	0.32463	0.35155	0.30414	0.2274	0.08477	0.04419	0.01004	0.00442	0.00442	0.00362
0.00241	0.00281	0.00281	0.00241	0.00281	0.00281	0.00281	0.00321	0.00362	0.00482	0.00562	0.00442	0.00482	0.00442	0.00522	0.00522	0.00522	0.00603	0.00522	0.00924	0.03013	0.07071	0.2053	0.35556	0.5898	0.70872	0.76456	0.73443	0.55966	0.40056	0.22861	0.1812	0.17276	0.25633	0.39052	0.50904	0.64805	0.68903	0.61671	0.46726	0.18642	0.10285	0.01888	0.00723	0.00482	0.00321
0.00241	0.00241	0.00321	0.00241	0.00281	0.00241	0.00241	0.00281	0.00281	0.00321	0.00402	0.00321	0.00281	0.00321	0.00321	0.00241	0.00321	0.00281	0.00562	0.01205	0.04781	0.11129	0.25914	0.43873	0.63801	0.70912	0.8188	0.85818	0.73483	0.55123	0.32824	0.25271	0.24026	0.31298	0.56328	0.75613	0.96464	0.98835	0.91724	0.73202	0.40418	0.22097	0.04018	0.01045	0.00402	0.00402
0.00241	0.00281	0.00281	0.00281	0.00281	0.00321	0.00241	0.00281	0.00281	0.00321	0.00281	0.00281	0.00321	0.00241	0.00241	0.00241	0.00241	0.00281	0.00562	0.01245	0.05183	0.11892	0.24347	0.38931	0.55042	0.5914	0.67537	0.75532	0.68702	0.54681	0.35034	0.30092	0.3174	0.34512	0.47609	0.67698	0.85938	0.93973	1	0.89233	0.56448	0.2716	0.04701	0.01406	0.00522	0.00281
0.00281	0.00241	0.00281	0.00281	0.00281	0.00321	0.00281	0.00241	0.00281	0.00241	0.00362	0.00281	0.00241	0.00281	0.00321	0.00281	0.00241	0.00281	0.00482	0.01286	0.05263	0.10647	0.26316	0.34994	0.35195	0.37847	0.42145	0.47609	0.48534	0.42145	0.4086	0.37565	0.35918	0.36762	0.30775	0.37887	0.45038	0.61109	0.89996	0.92326	0.51788	0.19767	0.03415	0.01366	0.00562	0.00402
0.00241	0.00321	0.00362	0.00281	0.00281	0.00281	0.00281	0.00201	0.00241	0.00402	0.00281	0.00321	0.00281	0.00321	0.00241	0.00362	0.00241	0.00281	0.00482	0.01165	0.04701	0.09843	0.23785	0.32824	0.3186	0.26075	0.2957	0.31619	0.33226	0.34713	0.36119	0.35677	0.33106	0.30695	0.21816	0.21655	0.29128	0.42145	0.61631	0.59542	0.27843	0.1137	0.02049	0.01205	0.00442	0.00321
0.00241	0.00321	0.00362	0.00241	0.00321	0.00281	0.00362	0.00281	0.00321	0.00321	0.00281	0.00241	0.00241	0.00321	0.00241	0.00281	0.00241	0.00281	0.00402	0.00603	0.02009	0.04741	0.12254	0.1595	0.16874	0.13821	0.1358	0.15589	0.19325	0.24749	0.30333	0.32021	0.33387	0.32624	0.27079	0.21294	0.18803	0.26677	0.38248	0.35396	0.16553	0.04942	0.01165	0.00884	0.00362	0.00241
0.00241	0.00321	0.00321	0.00281	0.00281	0.00281	0.00241	0.00241	0.00281	0.00281	0.00241	0.00241	0.00362	0.00241	0.00281	0.00321	0.00281	0.00281	0.00362	0.00321	0.01004	0.02129	0.04701	0.06147	0.06187	0.06629	0.0912	0.09642	0.14062	0.19285	0.2945	0.35275	0.40779	0.40538	0.32905	0.25552	0.15026	0.16673	0.24628	0.21655	0.07834	0.01768	0.00683	0.00402	0.00321	0.00321
0.00241	0.00241	0.00281	0.00362	0.00281	0.00281	0.00321	0.00241	0.00241	0.00241	0.00241	0.00321	0.00321	0.00241	0.00241	0.00241	0.00241	0.00241	0.00281	0.00321	0.00362	0.00522	0.00804	0.01245	0.05424	0.1133	0.18441	0.19164	0.14825	0.18321	0.29811	0.39494	0.48574	0.47931	0.40257	0.32543	0.2266	0.16031	0.06027	0.03536	0.01205	0.00643	0.00362	0.00362	0.00362	0.00321
0.00281	0.00281	0.00321	0.00241	0.00201	0.00241	0.00241	0.00241	0.00281	0.00281	0.00241	0.00281	0.00241	0.00321	0.00281	0.00281	0.00281	0.00321	0.00321	0.00362	0.00321	0.00402	0.00562	0.01326	0.05785	0.11812	0.19486	0.19847	0.17678	0.20611	0.32503	0.42346	0.51185	0.46846	0.35396	0.29892	0.21053	0.14705	0.05143	0.01406	0.00603	0.00362	0.00362	0.00362	0.00321	0.00321
0.00281	0.00281	0.00241	0.00362	0.00362	0.00281	0.00321	0.00321	0.00241	0.00241	0.00281	0.00281	0.00281	0.00281	0.00241	0.00241	0.00281	0.00281	0.00281	0.00321	0.00281	0.00362	0.00402	0.00562	0.02973	0.06549	0.13178	0.15629	0.2049	0.24749	0.35115	0.47047	0.48815	0.39373	0.22861	0.15789	0.11008	0.0691	0.02129	0.00683	0.00442	0.00362	0.00362	0.00362	0.00362	0.00321
0.00281	0.00281	0.00281	0.00241	0.00281	0.00281	0.00281	0.00281	0.00241	0.00281	0.00241	0.00241	0.00281	0.00281	0.00321	0.00281	0.00281	0.00362	0.00321	0.00321	0.00321	0.00321	0.00321	0.00362	0.01366	0.03254	0.08638	0.13299	0.23584	0.28325	0.39012	0.45882	0.43994	0.33588	0.16071	0.09	0.04661	0.03094	0.00844	0.00562	0.00522	0.00402	0.00402	0.00281	0.00321	0.00281
0.00321	0.00241	0.00241	0.00241	0.00241	0.00281	0.00321	0.00241	0.00241	0.00281	0.00281	0.00281	0.00281	0.00321	0.00241	0.00281	0.00241	0.00241	0.00241	0.00281	0.00281	0.00281	0.00321	0.00402	0.00924	0.02411	0.08517	0.16312	0.28686	0.33628	0.42587	0.46043	0.33708	0.20088	0.07995	0.03817	0.01245	0.00804	0.00522	0.00442	0.00362	0.00321	0.00321	0.00321	0.00321	0.00281
0.00281	0.00281	0.00281	0.00281	0.00241	0.00241	0.00281	0.00321	0.00281	0.00281	0.00241	0.00281	0.00281	0.00281	0.00241	0.00241	0.00281	0.00281	0.00241	0.00241	0.00281	0.00321	0.00362	0.00402	0.01004	0.03013	0.10205	0.18722	0.33106	0.4086	0.46043	0.42788	0.30333	0.19044	0.07031	0.02933	0.00924	0.00562	0.00362	0.00362	0.00321	0.00321	0.00321	0.00321	0.00281	0.00281
0.00281	0.00241	0.00241	0.00321	0.00321	0.00201	0.00281	0.00281	0.00321	0.00281	0.00281	0.00241	0.00241	0.00281	0.00241	0.00281	0.00281	0.00281	0.00241	0.00281	0.00241	0.00281	0.00321	0.00442	0.01286	0.02973	0.10566	0.2041	0.40337	0.48654	0.50342	0.5227	0.37686	0.22218	0.05946	0.01728	0.00603	0.00522	0.00321	0.00362	0.00362	0.00321	0.00281	0.00321	0.00281	0.00281
0.00241	0.00281	0.00321	0.00281	0.00241	0.00241	0.00281	0.00281	0.00281	0.00281	0.00241	0.00281	0.00241	0.00281	0.00241	0.00241	0.00241	0.00281	0.00281	0.00241	0.00241	0.00362	0.00281	0.00442	0.01607	0.02571	0.092	0.17155	0.35275	0.49257	0.54038	0.53636	0.36922	0.17075	0.03335	0.01245	0.00723	0.00482	0.00362	0.00281	0.00281	0.00281	0.00241	0.00281	0.00321	0.00241
0.00241	0.00321	0.00281	0.00402	0.00281	0.00281	0.00241	0.00281	0.00281	0.00281	0.00281	0.00241	0.00281	0.00281	0.00281	0.00281	0.00281	0.00241	0.00241	0.00281	0.00321	0.00241	0.00321	0.00281	0.00884	0.0233	0.06669	0.10566	0.2274	0.37605	0.48815	0.39012	0.22017	0.08437	0.01446	0.01125	0.00643	0.00362	0.00362	0.00321	0.00321	0.00241	0.00281	0.00321	0.00241	0.00241
0.00321	0.00241	0.00402	0.00241	0.00241	0.00241	0.00281	0.00281	0.00241	0.00281	0.00241	0.00241	0.00281	0.00321	0.00241	0.00281	0.00281	0.00281	0.00281	0.00241	0.00241	0.00241	0.00281	0.00281	0.00884	0.0221	0.0679	0.09642	0.13017	0.22901	0.32302	0.25793	0.10285	0.03817	0.01125	0.00844	0.00402	0.00362	0.00321	0.00281	0.00281	0.00281	0.00281	0.00241	0.00281	0.00241
0.00321	0.00281	0.00281	0.00201	0.00241	0.00321	0.00281	0.00362	0.00281	0.00281	0.00281	0.00402	0.00281	0.00241	0.00281	0.00241	0.00281	0.00281	0.00281	0.00281	0.00281	0.00241	0.00321	0.00281	0.00482	0.01205	0.03777	0.05745	0.05665	0.05544	0.08035	0.05986	0.01808	0.00884	0.00643	0.00603	0.00321	0.00281	0.00281	0.00281	0.00281	0.00281	0.00321	0.00321	0.00281	0.00281
0.00241	0.00241	0.00281	0.00241	0.00321	0.00241	0.00281	0.00321	0.00281	0.00241	0.00241	0.00241	0.00321	0.00281	0.00281	0.00321	0.00321	0.00281	0.00321	0.00241	0.00241	0.00241	0.00321	0.00241	0.00321	0.00482	0.01366	0.02089	0.02129	0.01647	0.01326	0.01004	0.00643	0.00562	0.00442	0.00402	0.00321	0.00281	0.00362	0.00281	0.00281	0.00281	0.00362	0.00321	0.00321	0.00281
0.00241	0.00281	0.00281	0.00241	0.00362	0.00362	0.00321	0.00241	0.00321	0.00241	0.00281	0.00281	0.00241	0.00241	0.00281	0.00281	0.00241	0.00281	0.00321	0.00281	0.00241	0.00241	0.00281	0.00281	0.00321	0.00321	0.00281	0.00321	0.00362	0.00362	0.00482	0.00482	0.00442	0.00362	0.00321	0.00362	0.00321	0.00321	0.00281	0.00281	0.00281	0.00281	0.00241	0.00241	0.00321	0.00281
0.00281	0.00321	0.00241	0.00321	0.00281	0.00362	0.00241	0.00241	0.00241	0.00281	0.00241	0.00321	0.00241	0.00281	0.00281	0.00321	0.00281	0.00281	0.00241	0.00321	0.00241	0.00321	0.00281	0.00402	0.00281	0.00362	0.00362	0.00321	0.00281	0.00321	0.00321	0.00321	0.00321	0.00321	0.00281	0.00321	0.00281	0.00321	0.00241	0.00281	0.00241	0.00241	0.00241	0.00281	0.00321	0.00241
Degree of circular polarization, Pc (a.u.)
NA	NA	NA	NA	NA	NA	NA	NA	NA	NA	NA	NA	NA	NA	NA	NA	NA	NA	NA	NA	NA	NA	NA	NA	NA	NA	NA	NA	NA	NA	NA	NA	NA	NA	NA	NA	NA	NA	NA	NA	NA	NA	NA	NA	NA	NA	NA	NA	NA	NA
NA	NA	NA	NA	NA	NA	NA	NA	NA	NA	NA	NA	NA	NA	NA	NA	NA	NA	NA	NA	NA	NA	NA	NA	NA	NA	NA	NA	NA	NA	NA	NA	NA	NA	NA	NA	NA	NA	NA	NA	NA	NA	NA	NA	NA	NA	NA	NA	NA	NA
NA	NA	NA	NA	NA	NA	NA	NA	NA	NA	NA	NA	NA	NA	NA	NA	NA	NA	NA	NA	NA	NA	NA	NA	NA	NA	NA	NA	NA	NA	NA	NA	NA	NA	NA	NA	NA	NA	NA	NA	NA	NA	NA	NA	NA	NA	NA	NA	NA	NA
NA	NA	NA	NA	NA	NA	NA	NA	NA	NA	NA	NA	NA	0.45711	0.42314	NA	0.58617	NA	NA	NA	NA	NA	NA	NA	NA	NA	NA	NA	NA	NA	NA	NA	NA	NA	NA	NA	NA	NA	NA	NA	NA	NA	NA	NA	NA	NA	NA	NA	NA	NA
NA	NA	NA	NA	NA	NA	NA	NA	NA	NA	NA	NA	0.25972	0.34905	0.42013	0.57714	NA	NA	NA	NA	NA	NA	NA	NA	NA	NA	NA	NA	NA	NA	NA	NA	NA	NA	NA	NA	NA	NA	NA	NA	NA	NA	NA	NA	NA	NA	NA	NA	NA	NA
NA	NA	NA	NA	NA	NA	NA	NA	NA	NA	NA	0.27364	0.32596	0.38201	0.41428	0.453	0.51719	NA	NA	NA	NA	NA	NA	NA	NA	NA	NA	NA	NA	NA	NA	NA	NA	NA	NA	NA	NA	NA	NA	NA	NA	NA	NA	NA	NA	NA	NA	NA	NA	NA
NA	NA	NA	NA	NA	NA	NA	NA	NA	NA	0.17508	0.28734	0.33932	0.40945	0.4275	0.45838	0.43203	NA	NA	NA	NA	NA	NA	NA	NA	NA	NA	NA	NA	NA	NA	NA	NA	NA	NA	NA	NA	NA	NA	NA	NA	NA	NA	NA	NA	NA	NA	NA	NA	NA
NA	NA	NA	NA	NA	NA	NA	NA	NA	0.24842	0.30691	0.38804	0.42298	0.43053	0.45228	0.44601	0.38505	NA	NA	NA	NA	NA	NA	NA	NA	NA	NA	NA	NA	NA	NA	NA	NA	NA	NA	NA	NA	NA	NA	NA	NA	NA	NA	NA	NA	NA	NA	NA	NA	NA
NA	NA	NA	NA	NA	NA	NA	NA	NA	0.41283	0.39599	0.44407	0.47241	0.56035	0.47541	0.45205	0.4853	NA	NA	NA	NA	NA	NA	NA	NA	NA	NA	NA	NA	NA	NA	NA	NA	NA	NA	NA	NA	NA	NA	NA	NA	NA	NA	NA	NA	NA	NA	NA	NA	NA
NA	NA	NA	NA	NA	NA	NA	NA	0.35525	0.42599	0.47222	0.51074	0.52487	0.51827	0.50724	0.52184	0.50974	NA	NA	NA	NA	NA	NA	NA	NA	NA	NA	NA	NA	NA	NA	NA	NA	NA	NA	NA	NA	NA	NA	NA	NA	NA	NA	NA	NA	NA	NA	NA	NA	NA
NA	NA	NA	NA	NA	NA	NA	NA	0.39576	0.44362	0.4782	0.5161	0.52634	0.52668	0.53253	0.52696	0.53422	NA	NA	NA	NA	NA	NA	NA	NA	NA	NA	NA	NA	NA	NA	NA	NA	NA	NA	NA	NA	NA	NA	NA	NA	NA	NA	NA	NA	NA	NA	NA	NA	NA
NA	NA	NA	NA	NA	NA	NA	0.39911	0.4454	0.4511	0.47401	0.49755	0.49801	0.5031	0.50731	0.53143	0.57635	NA	NA	NA	NA	NA	NA	NA	NA	NA	NA	NA	NA	NA	NA	NA	NA	NA	NA	NA	NA	NA	NA	NA	NA	NA	NA	NA	NA	NA	NA	NA	NA	NA
NA	NA	NA	NA	NA	NA	0.43375	0.46435	0.47746	0.47463	0.48188	0.4754	0.48043	0.49315	0.48997	0.50632	0.42138	NA	NA	NA	NA	NA	NA	NA	NA	NA	NA	NA	NA	NA	NA	NA	NA	NA	NA	NA	NA	NA	NA	NA	NA	NA	NA	NA	NA	NA	NA	NA	NA	NA
NA	NA	NA	NA	NA	0.43891	0.50332	0.53389	0.5248	0.51131	0.49337	0.48945	0.48066	0.46624	0.49462	0.48215	0.50298	0.5807	NA	NA	NA	NA	NA	NA	NA	NA	NA	NA	NA	NA	NA	NA	NA	NA	NA	NA	NA	NA	NA	NA	NA	NA	NA	NA	NA	NA	NA	NA	NA	NA
NA	NA	NA	NA	0.58392	0.52502	0.54975	0.54405	0.56266	0.54646	0.53151	0.50178	0.50508	0.51087	0.50333	0.51361	0.53324	0.55226	NA	NA	NA	NA	NA	NA	NA	NA	NA	NA	NA	NA	NA	NA	NA	NA	NA	NA	NA	NA	NA	NA	NA	NA	NA	NA	NA	NA	NA	NA	NA	NA
NA	NA	NA	NA	0.47681	0.55065	0.56909	0.60001	0.61301	0.59005	0.57117	0.55773	0.55745	0.53233	0.5611	0.58867	0.62963	0.63448	0.65056	NA	NA	NA	NA	NA	NA	NA	NA	NA	NA	NA	NA	NA	NA	NA	NA	NA	NA	NA	NA	NA	NA	NA	NA	NA	NA	NA	NA	NA	NA	NA
NA	NA	NA	0.3419	0.52702	0.58006	0.60178	0.62068	0.62183	0.61135	0.60183	0.59399	0.58551	0.57897	0.59849	0.62243	0.64506	0.62391	0.65109	NA	NA	NA	NA	NA	NA	NA	NA	NA	NA	NA	NA	NA	NA	NA	NA	NA	NA	NA	NA	NA	NA	NA	NA	NA	NA	NA	NA	NA	NA	NA
NA	NA	NA	0.53451	0.54404	0.58491	0.63298	0.63467	0.65095	0.65995	0.66097	0.63501	0.59214	0.63471	0.63454	0.67032	0.69103	0.67263	0.64302	0.6888	NA	NA	NA	NA	NA	NA	NA	NA	NA	NA	NA	NA	NA	NA	NA	NA	NA	NA	NA	NA	NA	NA	NA	NA	NA	NA	NA	NA	NA	NA
NA	NA	NA	NA	NA	0.59008	0.62413	0.6237	0.61702	0.61488	0.6589	0.62163	0.58377	0.60454	0.622	0.64563	0.69219	0.64899	0.64996	NA	NA	NA	NA	NA	NA	NA	NA	NA	NA	NA	NA	NA	NA	NA	NA	NA	NA	NA	NA	NA	NA	NA	NA	NA	NA	NA	NA	NA	NA	NA
NA	NA	NA	NA	0.76987	0.71292	0.74263	0.68825	0.65482	0.74922	0.60874	0.58009	0.67603	0.65271	NA	0.71205	0.73721	NA	NA	NA	NA	NA	NA	NA	NA	NA	NA	NA	NA	NA	NA	NA	NA	NA	NA	NA	NA	NA	NA	NA	NA	NA	NA	NA	NA	NA	NA	NA	NA	NA
NA	NA	NA	NA	NA	NA	NA	NA	NA	NA	0.34583	NA	0.49926	NA	0.5228	NA	NA	NA	NA	NA	NA	NA	NA	NA	NA	NA	NA	NA	-0.47358	NA	-0.72255	-0.71461	-0.72881	NA	NA	NA	NA	NA	NA	NA	NA	NA	NA	NA	NA	NA	NA	NA	NA	NA
NA	NA	NA	NA	NA	NA	NA	NA	NA	0.38235	NA	NA	NA	NA	NA	NA	NA	NA	NA	NA	NA	NA	NA	NA	NA	NA	-0.27928	-0.40162	-0.42497	-0.47671	-0.52805	-0.543	-0.57944	NA	NA	NA	NA	NA	NA	NA	NA	NA	-0.78793	-0.73536	-0.69525	-0.68507	-0.69523	-0.6676	NA	NA
NA	NA	NA	NA	NA	NA	NA	NA	NA	NA	NA	NA	NA	NA	NA	NA	NA	NA	NA	NA	NA	NA	NA	NA	NA	-0.24292	-0.16047	-0.19302	-0.25458	-0.30749	-0.38437	-0.37586	-0.4339	-0.45396	-0.44084	NA	-0.44282	NA	-0.54917	-0.55823	-0.71592	-0.78909	-0.76931	-0.75317	-0.71339	-0.6686	-0.60796	-0.64406	-0.71009	NA
NA	NA	NA	NA	NA	NA	NA	NA	NA	NA	NA	NA	NA	NA	NA	NA	NA	NA	NA	NA	NA	NA	NA	NA	-0.15202	-0.23217	-0.14494	-0.1391	-0.18512	-0.23375	-0.2859	-0.30343	-0.3282	-0.3137	-0.30315	-0.34711	-0.37527	-0.38217	-0.47379	-0.56332	-0.70391	-0.7303	-0.72197	-0.70236	-0.62566	-0.62175	-0.5617	-0.55921	-0.51561	NA
NA	NA	NA	NA	NA	NA	NA	NA	NA	NA	NA	NA	NA	NA	NA	NA	NA	NA	NA	NA	NA	NA	NA	NA	-0.25883	-0.1999	-0.11934	-0.10306	-0.1124	-0.15358	-0.19993	-0.21822	-0.23124	-0.2329	-0.23882	-0.2463	-0.25319	-0.29375	-0.36318	-0.41206	-0.55375	-0.61043	-0.62674	-0.62973	-0.59275	-0.55424	-0.48172	-0.47537	-0.53353	NA
NA	NA	NA	NA	NA	NA	NA	NA	NA	NA	NA	NA	NA	NA	NA	NA	NA	NA	NA	NA	NA	NA	NA	NA	-0.32825	-0.22402	-0.11478	-0.0898	-0.08935	-0.11401	-0.17854	-0.17797	-0.18065	-0.19245	-0.18247	-0.19146	-0.22172	-0.21362	-0.25808	-0.32679	-0.46342	-0.5389	-0.56989	-0.56837	-0.54808	-0.50731	-0.40412	-0.39259	-0.6816	NA
NA	NA	NA	NA	NA	NA	NA	NA	NA	NA	NA	NA	NA	NA	NA	NA	NA	NA	NA	NA	NA	NA	NA	NA	-0.36834	-0.21566	-0.09612	-0.06131	-0.06361	-0.07153	-0.13203	-0.15449	-0.13933	-0.15292	-0.14093	-0.13989	-0.14543	-0.15487	-0.14557	-0.16173	-0.27634	-0.39799	-0.46245	-0.45921	-0.4186	-0.36635	-0.29427	-0.32605	-0.66652	NA
NA	NA	NA	NA	NA	NA	NA	NA	NA	NA	NA	NA	NA	NA	NA	NA	NA	NA	NA	NA	NA	NA	NA	NA	-0.39948	-0.2147	-0.0647	-0.04485	-0.0532	-0.08299	-0.16346	-0.16856	-0.16962	-0.13718	-0.11816	-0.11879	-0.12363	-0.10998	-0.10322	-0.1033	-0.17424	-0.28318	-0.37098	-0.37236	-0.31305	-0.24781	-0.26935	-0.33723	NA	NA
NA	NA	NA	NA	NA	NA	NA	NA	NA	NA	NA	NA	NA	NA	NA	NA	NA	NA	NA	NA	NA	NA	NA	NA	NA	NA	-0.11921	NA	-0.12788	-0.25354	-0.35534	-0.31932	-0.20821	-0.14387	-0.11695	-0.10356	-0.09315	-0.08737	-0.0649	-0.06297	-0.07474	-0.16416	-0.27439	-0.27137	-0.24184	-0.25697	-0.35922	-0.55763	NA	NA
NA	NA	NA	NA	NA	NA	NA	NA	NA	NA	NA	NA	NA	NA	NA	NA	NA	NA	NA	NA	NA	NA	NA	NA	NA	NA	NA	NA	-0.31213	-0.46445	-0.49063	-0.42602	-0.28024	-0.1738	-0.11739	-0.11053	-0.10187	-0.09502	-0.08662	-0.06	-0.08115	-0.11998	-0.21043	-0.22347	-0.24869	-0.26767	-0.41101	NA	NA	NA
NA	NA	NA	NA	NA	NA	NA	NA	NA	NA	NA	NA	NA	NA	NA	NA	NA	NA	NA	NA	NA	NA	NA	NA	NA	NA	NA	NA	-0.52571	-0.59688	-0.62829	-0.57652	-0.35749	-0.21346	-0.13066	-0.11461	-0.1199	-0.12251	-0.0998	-0.10451	-0.09234	-0.11757	-0.1562	-0.17137	-0.2433	-0.35238	NA	NA	NA	NA
NA	NA	NA	NA	NA	NA	NA	NA	NA	NA	NA	NA	NA	NA	NA	NA	NA	NA	NA	NA	NA	NA	NA	NA	NA	NA	NA	NA	-0.63461	-0.62523	-0.69013	-0.63751	-0.39871	-0.21498	-0.13315	-0.14087	-0.11712	-0.10378	-0.10335	-0.05957	-0.06754	-0.06414	-0.09585	-0.14411	-0.19609	NA	NA	NA	NA	NA
NA	NA	NA	NA	NA	NA	NA	NA	NA	NA	NA	NA	NA	NA	NA	NA	NA	NA	NA	NA	NA	NA	NA	NA	NA	NA	NA	NA	-0.59002	-0.5576	-0.55202	-0.50081	-0.29402	-0.18329	-0.14199	-0.1262	-0.06971	-0.05457	-0.0326	-0.03128	-0.01615	-0.01223	-0.08717	-0.19939	-0.43667	NA	NA	NA	NA	NA
NA	NA	NA	NA	NA	NA	NA	NA	NA	NA	NA	NA	NA	NA	NA	NA	NA	NA	NA	NA	NA	NA	NA	NA	NA	NA	NA	NA	-0.61679	-0.47302	-0.41036	-0.3569	-0.19358	-0.15138	-0.09467	-0.06548	-0.04237	-0.0355	-0.021	-0.01248	-0.00458	-0.02785	-0.10434	NA	NA	NA	NA	NA	NA	NA
NA	NA	NA	NA	NA	NA	NA	NA	NA	NA	NA	NA	NA	NA	NA	NA	NA	NA	NA	NA	NA	NA	NA	NA	NA	NA	NA	NA	-0.35439	-0.49537	-0.38541	-0.274	-0.19252	-0.11557	-0.0685	-0.04105	-0.02361	-0.01339	-0.01522	-0.01403	-0.00679	-0.02748	-0.28098	NA	NA	NA	NA	NA	NA	NA
NA	NA	NA	NA	NA	NA	NA	NA	NA	NA	NA	NA	NA	NA	NA	NA	NA	NA	NA	NA	NA	NA	NA	NA	NA	NA	NA	NA	-0.4489	-0.4284	-0.40755	-0.31058	-0.16662	-0.10781	-0.06032	-0.03567	-0.01876	-0.01456	-0.01106	-0.02203	-0.02803	-0.06479	NA	NA	NA	NA	NA	NA	NA	NA
NA	NA	NA	NA	NA	NA	NA	NA	NA	NA	NA	NA	NA	NA	NA	NA	NA	NA	NA	NA	NA	NA	NA	NA	NA	NA	NA	NA	NA	-0.47381	-0.35654	-0.28794	-0.17303	-0.10182	-0.05456	-0.03266	-0.00864	-0.00355	-0.00589	-0.0251	-0.06037	-0.08414	NA	NA	NA	NA	NA	NA	NA	NA
NA	NA	NA	NA	NA	NA	NA	NA	NA	NA	NA	NA	NA	NA	NA	NA	NA	NA	NA	NA	NA	NA	NA	NA	NA	NA	NA	NA	NA	-0.46552	-0.33268	-0.32146	-0.20392	-0.1003	-0.05138	-0.03182	-0.01066	0.0003562	-0.02165	-0.05179	-0.12719	-0.23634	NA	NA	NA	NA	NA	NA	NA	NA
NA	NA	NA	NA	NA	NA	NA	NA	NA	NA	NA	NA	NA	NA	NA	NA	NA	NA	NA	NA	NA	NA	NA	NA	NA	NA	NA	NA	NA	NA	-0.36804	-0.31251	-0.19231	-0.09983	-0.05506	-0.0384	-0.01617	-0.00631	-0.00779	-0.09052	-0.15869	-0.13295	NA	NA	NA	NA	NA	NA	NA	NA
NA	NA	NA	NA	NA	NA	NA	NA	NA	NA	NA	NA	NA	NA	NA	NA	NA	NA	NA	NA	NA	NA	NA	NA	NA	NA	NA	NA	NA	NA	NA	NA	-0.26321	-0.12019	-0.05937	-0.04347	-0.01795	-0.0054	-0.00983	-0.1055	-0.42583	NA	NA	NA	NA	NA	NA	NA	NA	NA
NA	NA	NA	NA	NA	NA	NA	NA	NA	NA	NA	NA	NA	NA	NA	NA	NA	NA	NA	NA	NA	NA	NA	NA	NA	NA	NA	NA	NA	NA	NA	NA	-0.29498	-0.12448	-0.05875	-0.03688	-0.02097	0.0003159	-0.02609	NA	NA	NA	NA	NA	NA	NA	NA	NA	NA	NA
NA	NA	NA	NA	NA	NA	NA	NA	NA	NA	NA	NA	NA	NA	NA	NA	NA	NA	NA	NA	NA	NA	NA	NA	NA	NA	NA	NA	NA	NA	NA	NA	NA	NA	NA	-0.03517	-0.02545	-0.02097	-0.02132	NA	NA	NA	NA	NA	NA	NA	NA	NA	NA	NA
NA	NA	NA	NA	NA	NA	NA	NA	NA	NA	NA	NA	NA	NA	NA	NA	NA	NA	NA	NA	NA	NA	NA	NA	NA	NA	NA	NA	NA	NA	NA	NA	NA	NA	NA	-0.06547	-0.01625	-0.06023	-0.05299	-0.08533	NA	NA	NA	NA	NA	NA	NA	NA	NA	NA
NA	NA	NA	NA	NA	NA	NA	NA	NA	NA	NA	NA	NA	NA	NA	NA	NA	NA	NA	NA	NA	NA	NA	NA	NA	NA	NA	NA	NA	NA	NA	NA	NA	NA	NA	NA	NA	NA	NA	NA	NA	NA	NA	NA	NA	NA	NA	NA	NA	NA
NA	NA	NA	NA	NA	NA	NA	NA	NA	NA	NA	NA	NA	NA	NA	NA	NA	NA	NA	NA	NA	NA	NA	NA	NA	NA	NA	NA	NA	NA	NA	NA	NA	NA	NA	NA	NA	NA	NA	NA	NA	NA	NA	NA	NA	NA	NA	NA	NA	NA
NA	NA	NA	NA	NA	NA	NA	NA	NA	NA	NA	NA	NA	NA	NA	NA	NA	NA	NA	NA	NA	NA	NA	NA	NA	NA	NA	NA	NA	NA	NA	NA	NA	NA	NA	NA	NA	NA	NA	NA	NA	NA	NA	NA	NA	NA	NA	NA	NA	NA
NA	NA	NA	NA	NA	NA	NA	NA	NA	NA	NA	NA	NA	NA	NA	NA	NA	NA	NA	NA	NA	NA	NA	NA	NA	NA	NA	NA	NA	NA	NA	NA	NA	NA	NA	NA	NA	NA	NA	NA	NA	NA	NA	NA	NA	NA	NA	NA	NA	NA
NA	NA	NA	NA	NA	NA	NA	NA	NA	NA	NA	NA	NA	NA	NA	NA	NA	NA	NA	NA	NA	NA	NA	NA	NA	NA	NA	NA	NA	NA	NA	NA	NA	NA	NA	NA	NA	NA	NA	NA	NA	NA	NA	NA	NA	NA	NA	NA	NA	NA
Degree of linear polarization, Pl (a.u.)
NA	NA	NA	NA	NA	NA	NA	NA	NA	NA	NA	NA	NA	NA	NA	NA	NA	NA	NA	NA	NA	NA	NA	NA	NA	NA	NA	NA	NA	NA	NA	NA	NA	NA	NA	NA	NA	NA	NA	NA	NA	NA	NA	NA	NA	NA	NA	NA	NA	NA
NA	NA	NA	NA	NA	NA	NA	NA	NA	NA	NA	0.07348	0.03251	NA	NA	NA	NA	NA	NA	NA	NA	NA	NA	NA	NA	NA	NA	NA	NA	NA	NA	NA	NA	NA	NA	NA	NA	NA	NA	NA	NA	NA	NA	NA	NA	NA	NA	NA	NA	NA
NA	NA	NA	NA	NA	NA	NA	NA	NA	0.11442	0.06624	0.04821	0.0371	-0.00518	0.01514	NA	NA	NA	NA	NA	NA	NA	NA	NA	NA	NA	NA	NA	NA	NA	NA	NA	NA	NA	NA	NA	NA	NA	NA	NA	NA	NA	NA	NA	NA	NA	NA	NA	NA	NA
NA	NA	NA	NA	NA	NA	NA	NA	NA	0.11174	0.05437	0.04534	0.01413	0.00865	0.02158	0.03244	NA	NA	NA	NA	NA	NA	NA	NA	NA	NA	NA	NA	NA	NA	NA	NA	NA	NA	NA	NA	NA	NA	NA	NA	NA	NA	NA	NA	NA	NA	NA	NA	NA	NA
NA	NA	NA	NA	NA	NA	NA	NA	0.08256	0.10464	0.079	0.05352	0.03904	0.00381	0.03593	NA	NA	NA	NA	NA	NA	NA	NA	NA	NA	NA	NA	NA	NA	NA	NA	NA	NA	NA	NA	NA	NA	NA	NA	NA	NA	NA	NA	NA	NA	NA	NA	NA	NA	NA
NA	NA	NA	NA	NA	NA	NA	NA	0.09659	0.07398	0.06196	0.06101	0.05086	0.03038	0.00458	NA	NA	NA	NA	NA	NA	NA	NA	NA	NA	NA	NA	NA	NA	NA	NA	NA	NA	NA	NA	NA	NA	NA	NA	NA	NA	NA	NA	NA	NA	NA	NA	NA	NA	NA
NA	NA	NA	NA	NA	NA	NA	0.09496	0.07999	0.07567	0.0584	0.05205	0.04452	0.03554	0.02923	NA	NA	NA	NA	NA	NA	NA	NA	NA	NA	NA	NA	NA	NA	NA	NA	NA	NA	NA	NA	NA	NA	NA	NA	NA	NA	NA	NA	NA	NA	NA	NA	NA	NA	NA
NA	NA	NA	NA	NA	NA	NA	0.06058	0.06555	0.04455	0.03878	0.03856	0.02601	0.03015	0.01918	NA	NA	NA	NA	NA	NA	NA	NA	NA	NA	NA	NA	NA	NA	NA	NA	NA	NA	NA	NA	NA	NA	NA	NA	NA	NA	NA	NA	NA	NA	NA	NA	NA	NA	NA
NA	NA	NA	NA	NA	0.1002	0.08512	0.07593	0.08191	0.05892	0.05137	0.04774	0.02433	0.01918	0.02818	NA	NA	NA	NA	NA	NA	NA	NA	NA	NA	NA	NA	NA	NA	NA	NA	NA	NA	NA	NA	NA	NA	NA	NA	NA	NA	NA	NA	NA	NA	NA	NA	NA	NA	NA
NA	NA	NA	NA	NA	0.08373	0.07056	0.0591	0.05439	0.04453	0.02883	0.02702	0.01886	0.08078	0.01918	NA	NA	NA	NA	NA	NA	NA	NA	NA	NA	NA	NA	NA	NA	NA	NA	NA	NA	NA	NA	NA	NA	NA	NA	NA	NA	NA	NA	NA	NA	NA	NA	NA	NA	NA
NA	NA	NA	NA	0.09877	0.05477	0.07772	0.0561	0.05239	0.03507	0.0191	0.02246	0.02313	0.03473	0.03569	NA	NA	NA	NA	NA	NA	NA	NA	NA	NA	NA	NA	NA	NA	NA	NA	NA	NA	NA	NA	NA	NA	NA	NA	NA	NA	NA	NA	NA	NA	NA	NA	NA	NA	NA
NA	NA	NA	NA	0.05268	0.04988	0.04775	0.05093	0.03593	0.03565	0.02118	0.01212	0.01183	-0.00998	0.0253	NA	NA	NA	NA	NA	NA	NA	NA	NA	NA	NA	NA	NA	NA	NA	NA	NA	NA	NA	NA	NA	NA	NA	NA	NA	NA	NA	NA	NA	NA	NA	NA	NA	NA	NA
NA	NA	NA	0.01942	0.0158	0.00147	-0.00174	0.000141984	0.00553	-0.00562	-0.01157	-0.018	0.00398	0.01527	-0.00466	-0.00949	NA	NA	NA	NA	NA	NA	NA	NA	NA	NA	NA	NA	NA	NA	NA	NA	NA	NA	NA	NA	NA	NA	NA	NA	NA	NA	NA	NA	NA	NA	NA	NA	NA	NA
NA	NA	NA	NA	-0.01894	-0.01223	-0.01968	-0.02601	-0.02418	-0.022	-0.02428	-0.03381	-0.02585	-0.01968	-0.02711	-0.00974	NA	NA	NA	NA	NA	NA	NA	NA	NA	NA	NA	NA	NA	NA	NA	NA	NA	NA	NA	NA	NA	NA	NA	NA	NA	NA	NA	NA	NA	NA	NA	NA	NA	NA
NA	NA	NA	-0.00228	-0.01008	-0.0258	-0.0357	-0.02909	-0.04047	-0.03905	-0.02589	-0.02186	-0.02216	-0.01808	-0.01754	-0.01751	NA	NA	NA	NA	NA	NA	NA	NA	NA	NA	NA	NA	NA	NA	NA	NA	NA	NA	NA	NA	NA	NA	NA	NA	NA	NA	NA	NA	NA	NA	NA	NA	NA	NA
NA	NA	-0.02499	-0.02422	-0.02108	-0.03761	-0.04729	0.06042	-0.05699	-0.04656	-0.04124	-0.03896	-0.03155	-0.0335	-0.01355	-0.01703	NA	NA	NA	NA	NA	NA	NA	NA	NA	NA	NA	NA	NA	NA	NA	NA	NA	NA	NA	NA	NA	NA	NA	NA	NA	NA	NA	NA	NA	NA	NA	NA	NA	NA
NA	NA	NA	-0.03225	-0.03975	-0.05354	-0.06112	NA	0.01918	-0.0444	-0.04031	-0.04314	-0.0488	-0.02722	-0.02265	-0.0232	NA	NA	NA	NA	NA	NA	NA	NA	NA	NA	NA	NA	NA	NA	NA	NA	NA	NA	NA	NA	NA	NA	NA	NA	NA	NA	NA	NA	NA	NA	NA	NA	NA	NA
NA	NA	NA	NA	NA	0.08062	-0.06166	NA	NA	NA	0.0212	0.00765	-0.00132	-0.05182	NA	NA	NA	NA	NA	NA	NA	NA	NA	NA	NA	NA	NA	NA	NA	NA	NA	NA	NA	NA	NA	NA	NA	NA	NA	NA	NA	NA	NA	NA	NA	NA	NA	NA	NA	NA
NA	NA	NA	NA	NA	NA	NA	NA	NA	NA	NA	NA	NA	NA	NA	NA	NA	NA	NA	NA	NA	NA	NA	NA	NA	NA	NA	NA	NA	NA	NA	NA	NA	NA	NA	NA	NA	NA	NA	NA	NA	NA	NA	NA	NA	NA	NA	NA	NA	NA
NA	NA	NA	NA	NA	NA	NA	NA	NA	NA	NA	NA	NA	NA	NA	NA	NA	NA	NA	NA	NA	NA	NA	NA	NA	NA	NA	NA	NA	NA	NA	NA	NA	NA	NA	NA	NA	NA	NA	NA	NA	NA	NA	NA	NA	NA	NA	NA	NA	NA
NA	NA	NA	NA	NA	NA	NA	NA	NA	NA	NA	NA	NA	NA	NA	NA	NA	NA	NA	NA	NA	NA	NA	NA	0.47603	0.29886	-0.01642	-0.22253	-0.38026	-0.33157	-0.382	-0.42425	-0.28499	-0.38316	-0.07072	NA	NA	NA	-0.54137	-0.36654	-0.06694	-0.06954	0.00102	0.01786	NA	NA	NA	NA	NA	NA
NA	NA	NA	NA	NA	NA	NA	NA	NA	NA	NA	NA	NA	NA	NA	NA	NA	NA	NA	NA	NA	NA	NA	0.73222	0.55044	0.39628	0.10028	-0.08849	-0.26446	-0.28438	-0.29274	-0.24106	-0.18722	-0.1201	-0.2119	-0.25499	-0.32676	-0.39276	-0.34764	-0.26916	-0.05633	-0.0316	0.00527	0.00234	-0.00335	NA	NA	NA	NA	NA
NA	NA	NA	NA	NA	NA	NA	NA	NA	NA	NA	NA	NA	NA	NA	NA	NA	NA	NA	NA	NA	NA	0.80566	0.73859	0.64236	0.54028	0.26497	0.00398	-0.18187	-0.19076	-0.15374	-0.12364	-0.08312	-0.10171	-0.13415	-0.15122	-0.22802	-0.31895	-0.31387	-0.25423	-0.06937	-0.02584	-0.00188	0.00755	0.00247	NA	NA	NA	NA	NA
NA	NA	NA	NA	NA	NA	NA	NA	NA	NA	NA	NA	NA	NA	NA	NA	NA	NA	NA	NA	NA	NA	0.80806	0.74659	0.68828	0.60623	0.31625	0.04908	-0.08077	-0.11759	-0.07064	-0.07052	-0.04294	-0.05755	-0.05744	-0.10356	-0.17456	-0.26477	-0.29644	-0.21815	-0.04446	-0.02837	-0.04782	-0.02274	0.5582	0.69595	NA	NA	NA	NA
NA	NA	NA	NA	NA	NA	NA	NA	NA	NA	NA	NA	NA	NA	NA	NA	NA	NA	NA	NA	NA	NA	0.814	0.78914	0.72008	0.6462	0.34537	0.08564	0.01318	-0.0171	-0.00664	-0.00592	0.01164	-0.0033	-0.03802	-0.04498	-0.09692	-0.19808	-0.25208	-0.20246	-0.03397	-0.01604	-0.03461	0.5669	0.56789	0.8171	NA	NA	NA	NA
NA	NA	NA	NA	NA	NA	NA	NA	NA	NA	NA	NA	NA	NA	NA	NA	NA	NA	NA	NA	NA	NA	0.80924	0.78958	0.72524	0.64082	0.32687	0.09713	0.06655	0.06646	0.03684	0.0368	0.03556	0.01883	0.00845	-0.01836	-0.05308	-0.1435	-0.22902	-0.1964	-0.02892	-0.05233	0.27583	0.56042	0.58824	0.79478	NA	NA	NA	NA
NA	NA	NA	NA	NA	NA	NA	NA	NA	NA	NA	NA	NA	NA	NA	NA	NA	NA	NA	NA	NA	NA	NA	0.82858	0.70678	0.5773	0.22678	0.10909	0.04643	0.04769	0.09295	0.08522	0.06211	0.0488	0.05344	0.04531	0.03295	-0.02833	-0.18646	-0.17759	-0.01586	-0.03224	0.43922	0.57232	0.62513	0.81278	NA	NA	NA	NA
NA	NA	NA	NA	NA	NA	NA	NA	NA	NA	NA	NA	NA	NA	NA	NA	NA	NA	NA	NA	NA	NA	NA	NA	0.68678	0.33827	0.20737	0.13069	0.04882	0.04163	0.1084	0.09154	0.07686	0.06907	0.07304	0.07342	0.08891	0.03535	-0.11314	-0.17315	-0.02836	0.3614	0.23614	0.77285	NA	NA	NA	NA	NA	NA
NA	NA	NA	NA	NA	NA	NA	NA	NA	NA	NA	NA	NA	NA	NA	NA	NA	NA	NA	NA	NA	NA	NA	NA	NA	NA	NA	0.11413	0.03463	0.0437	0.04403	0.0464	0.09532	0.08893	0.10352	0.11587	0.10568	0.0576	-0.05425	-0.08848	-0.0174	-0.07786	NA	NA	NA	NA	NA	NA	NA	NA
NA	NA	NA	NA	NA	NA	NA	NA	NA	NA	NA	NA	NA	NA	NA	NA	NA	NA	NA	NA	NA	NA	NA	NA	NA	NA	NA	0.1152	0.05144	0.06973	0.06118	0.04643	0.09874	0.09352	0.11531	0.12384	0.11448	0.05177	-0.05081	-0.06829	-0.12707	-0.34296	NA	NA	NA	NA	NA	NA	NA	NA
NA	NA	NA	NA	NA	NA	NA	NA	NA	NA	NA	NA	NA	NA	NA	NA	NA	NA	NA	NA	NA	NA	NA	NA	NA	NA	NA	NA	0.03224	0.07141	0.06534	0.06528	0.05782	0.0811	0.11478	0.12721	0.11321	0.05339	-0.02591	-0.04901	-0.05044	NA	NA	NA	NA	NA	NA	NA	NA	NA
NA	NA	NA	NA	NA	NA	NA	NA	NA	NA	NA	NA	NA	NA	NA	NA	NA	NA	NA	NA	NA	NA	NA	NA	NA	NA	NA	NA	0.02744	0.08437	0.06856	0.000190835	0.04285	0.0841	0.1102	0.13166	0.1237	0.07682	-0.00787	-0.03388	-0.0297	NA	NA	NA	NA	NA	NA	NA	NA	NA
NA	NA	NA	NA	NA	NA	NA	NA	NA	NA	NA	NA	NA	NA	NA	NA	NA	NA	NA	NA	NA	NA	NA	NA	NA	NA	NA	NA	0.03469	0.10828	-0.07127	-0.00534	0.04284	0.06563	0.10945	0.13972	0.15188	0.09298	0.00198	-0.02603	-0.06115	NA	NA	NA	NA	NA	NA	NA	NA	NA
NA	NA	NA	NA	NA	NA	NA	NA	NA	NA	NA	NA	NA	NA	NA	NA	NA	NA	NA	NA	NA	NA	NA	NA	NA	NA	NA	NA	0.02024	0.09788	-0.0773	-0.02488	0.03412	0.06576	0.11582	0.14881	0.18266	0.14179	-0.00206	-0.06158	NA	NA	NA	NA	NA	NA	NA	NA	NA	NA
NA	NA	NA	NA	NA	NA	NA	NA	NA	NA	NA	NA	NA	NA	NA	NA	NA	NA	NA	NA	NA	NA	NA	NA	NA	NA	NA	NA	NA	-0.22304	-0.0728	-0.01678	0.02165	0.04321	0.08192	0.12236	0.14128	0.03121	-0.13603	NA	NA	NA	NA	NA	NA	NA	NA	NA	NA	NA
NA	NA	NA	NA	NA	NA	NA	NA	NA	NA	NA	NA	NA	NA	NA	NA	NA	NA	NA	NA	NA	NA	NA	NA	NA	NA	NA	NA	NA	-0.19276	-0.04579	-0.01198	0.00857	0.01111	0.01469	0.01237	-0.07668	-0.19072	NA	NA	NA	NA	NA	NA	NA	NA	NA	NA	NA	NA
NA	NA	NA	NA	NA	NA	NA	NA	NA	NA	NA	NA	NA	NA	NA	NA	NA	NA	NA	NA	NA	NA	NA	NA	NA	NA	NA	NA	NA	-0.18907	-0.04967	-0.02208	-0.02506	-0.04123	-0.04561	-0.07592	-0.26111	NA	NA	NA	NA	NA	NA	NA	NA	NA	NA	NA	NA	NA
NA	NA	NA	NA	NA	NA	NA	NA	NA	NA	NA	NA	NA	NA	NA	NA	NA	NA	NA	NA	NA	NA	NA	NA	NA	NA	NA	NA	NA	-0.19054	-0.06001	-0.04495	-0.0494	-0.0576	-0.09421	-0.12904	-0.34288	NA	NA	NA	NA	NA	NA	NA	NA	NA	NA	NA	NA	NA
NA	NA	NA	NA	NA	NA	NA	NA	NA	NA	NA	NA	NA	NA	NA	NA	NA	NA	NA	NA	NA	NA	NA	NA	NA	NA	NA	NA	NA	NA	-0.11227	-0.07507	-0.0451	-0.03907	-0.02548	-0.0787	NA	NA	NA	NA	NA	NA	NA	NA	NA	NA	NA	NA	NA	NA
NA	NA	NA	NA	NA	NA	NA	NA	NA	NA	NA	NA	NA	NA	NA	NA	NA	NA	NA	NA	NA	NA	NA	NA	NA	NA	NA	NA	NA	NA	-0.20887	-0.15866	-0.10291	-0.10687	-0.1034	-0.51623	NA	NA	NA	NA	NA	NA	NA	NA	NA	NA	NA	NA	NA	NA
NA	NA	NA	NA	NA	NA	NA	NA	NA	NA	NA	NA	NA	NA	NA	NA	NA	NA	NA	NA	NA	NA	NA	NA	NA	NA	NA	NA	NA	NA	NA	NA	NA	NA	NA	NA	NA	NA	NA	NA	NA	NA	NA	NA	NA	NA	NA	NA	NA	NA
NA	NA	NA	NA	NA	NA	NA	NA	NA	NA	NA	NA	NA	NA	NA	NA	NA	NA	NA	NA	NA	NA	NA	NA	NA	NA	NA	NA	NA	NA	NA	NA	NA	NA	NA	NA	NA	NA	NA	NA	NA	NA	NA	NA	NA	NA	NA	NA	NA	NA
NA	NA	NA	NA	NA	NA	NA	NA	NA	NA	NA	NA	NA	NA	NA	NA	NA	NA	NA	NA	NA	NA	NA	NA	NA	NA	NA	NA	NA	NA	NA	NA	NA	NA	NA	NA	NA	NA	NA	NA	NA	NA	NA	NA	NA	NA	NA	NA	NA	NA
NA	NA	NA	NA	NA	NA	NA	NA	NA	NA	NA	NA	NA	NA	NA	NA	NA	NA	NA	NA	NA	NA	NA	NA	NA	NA	NA	NA	NA	NA	NA	NA	NA	NA	NA	NA	NA	NA	NA	NA	NA	NA	NA	NA	NA	NA	NA	NA	NA	NA
NA	NA	NA	NA	NA	NA	NA	NA	NA	NA	NA	NA	NA	NA	NA	NA	NA	NA	NA	NA	NA	NA	NA	NA	NA	NA	NA	NA	NA	NA	NA	NA	NA	NA	NA	NA	NA	NA	NA	NA	NA	NA	NA	NA	NA	NA	NA	NA	NA	NA
NA	NA	NA	NA	NA	NA	NA	NA	NA	NA	NA	NA	NA	NA	NA	NA	NA	NA	NA	NA	NA	NA	NA	NA	NA	NA	NA	NA	NA	NA	NA	NA	NA	NA	NA	NA	NA	NA	NA	NA	NA	NA	NA	NA	NA	NA	NA	NA	NA	NA
NA	NA	NA	NA	NA	NA	NA	NA	NA	NA	NA	NA	NA	NA	NA	NA	NA	NA	NA	NA	NA	NA	NA	NA	NA	NA	NA	NA	NA	NA	NA	NA	NA	NA	NA	NA	NA	NA	NA	NA	NA	NA	NA	NA	NA	NA	NA	NA	NA	NA
NA	NA	NA	NA	NA	NA	NA	NA	NA	NA	NA	NA	NA	NA	NA	NA	NA	NA	NA	NA	NA	NA	NA	NA	NA	NA	NA	NA	NA	NA	NA	NA	NA	NA	NA	NA	NA	NA	NA	NA	NA	NA	NA	NA	NA	NA	NA	NA	NA	NA
[truncated: 2 more columns]

## Sheet: Fig. 1d
Energy (eV)	PL (kcts/s)_H1, 2 µW	PL (kcts/s)_H2, 2 µW	PL (kcts/s)_H2, 0.01 µW
1.43013	0.000622852	0.00204	0.00385
1.42987	0.000622852	0.00172	0.00128
1.42961	0.000544996	0.00219	0.00385
1.42935	0.000467139	0.00172	0.00641
1.4291	0.000700709	0.00141	0.00641
1.42884	0.000934278	0.00157	0.00641
1.42858	0.000622852	0.00219	0.00769
1.42832	0.000856422	0.00282	0.00385
1.42807	0.000934278	0.00266	0.00385
1.42781	0.000856422	0.00141	0.00641
1.42755	0.000467139	0.00235	0.00641
1.4273	0.00109	0.00219	0.00513
1.42704	0.000934278	0.00298	0.00385
1.42678	0.000778565	0.00251	0.00641
1.42653	0.000700709	0.00266	0.00385
1.42627	0.000856422	0.00172	0.00256
1.42601	0.000856422	0.00188	0.00385
1.42576	0.000778565	0.00251	0.00385
1.4255	0.000778565	0.00204	0.00513
1.42524	0.00101	0.00204	0.00769
1.42499	0.000934278	0.00204	0.00385
1.42473	0.000700709	0.00329	0
1.42448	0.000934278	0.00219	0.00128
1.42422	0.00101	0.00204	0.00769
1.42396	0.00132	0.00219	0.00641
1.42371	0.00101	0.00204	0.00256
1.42345	0.00117	0.00251	0.00641
1.4232	0.00109	0.00204	0.00256
1.42294	0.000389283	0.00219	0.00385
1.42269	0.000622852	0.00204	0.00128
1.42243	0.00101	0.00235	0.00256
1.42218	0.000622852	0.00266	0.00385
1.42192	0.000467139	0.00219	0.00385
1.42167	0.000700709	0.00125	0.00385
1.42141	0.000934278	0.00282	0.00385
1.42116	0.000856422	0.00251	0.00641
1.4209	0.000778565	0.00235	0.00385
1.42065	0.000622852	0.00251	0.00641
1.42039	0.000544996	0.00266	0.00513
1.42014	0.000700709	0.00329	0.00256
1.41988	0.000700709	0.00313	0.00641
1.41963	0.000700709	0.00298	0.00513
1.41937	0.000700709	0.00454	0.00641
1.41912	0.00109	0.00393	0.00513
1.41887	0.000778565	0.00595	0.00128
1.41861	0.000778565	0.00658	0.00641
1.41836	0.000544996	0.00627	0.00641
1.4181	0.00101	0.00501	0.00641
1.41785	0.000700709	0.00689	0.00128
1.4176	0.000700709	0.00564	0.00385
1.41734	0.00101	0.00533	0.00769
1.41709	0.000856422	0.00627	0.00641
1.41684	0.00132	0.00501	0.00641
1.41658	0.000856422	0.00658	0.00385
1.41633	0.00117	0.00533	0.00385
1.41608	0.00101	0.00376	0.00385
1.41582	0.00101	0.00501	0.00128
1.41557	0.00109	0.0047	0.00385
1.41532	0.00117	0.00533	0.00769
1.41507	0.00125	0.00533	0.00385
1.41481	0.00132	0.0047	0.00897
1.41456	0.0014	0.00345	0.00385
1.41431	0.00125	0.00313	0.00385
1.41406	0.0014	0.0047	0.00256
1.4138	0.00148	0.00533	0.00385
1.41355	0.00171	0.00439	0.00513
1.4133	0.00148	0.00595	0.00128
1.41305	0.00202	0.00439	0.00897
1.4128	0.000856422	0.00627	0.00641
1.41254	0.00156	0.00376	0.00128
1.41229	0.00226	0.00501	0.00641
1.41204	0.00226	0.0047	0.00641
1.41179	0.00218	0.00752	0.00385
1.41154	0.00202	0.00721	0.00385
1.41129	0.00218	0.00783	0.00513
1.41104	0.0021	0.00783	0.00641
1.41078	0.00304	0.00815	0.00769
1.41053	0.0035	0.00783	0.00256
1.41028	0.00381	0.01003	0.00769
1.41003	0.00444	0.0094	0.00641
1.40978	0.0042	0.01097	0.00128
1.40953	0.0042	0.01253	0.00897
1.40928	0.00514	0.01535	0.00513
1.40903	0.00506	0.01535	0.00513
1.40878	0.00576	0.01723	0.00897
1.40853	0.00599	0.01942	0.00641
1.40828	0.00786	0.01786	0.01026
1.40803	0.00747	0.01692	0.00641
1.40778	0.00965	0.01629	0.00897
1.40753	0.01144	0.02068	0.00769
1.40728	0.01253	0.01598	0.00641
1.40703	0.01471	0.01942	0.00385
1.40678	0.01619	0.0188	0.00641
1.40653	0.02094	0.02099	0.00385
1.40628	0.02546	0.02256	0.00385
1.40603	0.02982	0.02318	0.00385
1.40578	0.03433	0.02632	0.00256
1.40553	0.03846	0.026	0.00385
1.40528	0.04617	0.02788	0.00769
1.40503	0.05699	0.03164	0.00385
1.40478	0.07116	0.03728	0.00641
1.40453	0.08603	0.0354	0.01282
1.40428	0.11095	0.03415	0.00897
1.40403	0.13493	0.03133	0.00641
1.40379	0.16926	0.03258	0.01282
1.40354	0.21449	0.02945	0.01154
1.40329	0.26534	0.02976	0.00897
1.40304	0.31859	0.03196	0.01026
1.40279	0.37581	0.03196	0.00897
1.40254	0.45468	0.03102	0.01026
1.40229	0.5411	0.02945	0.01026
1.40205	0.65952	0.0354	0.00769
1.4018	0.79577	0.03478	0.01154
1.40155	0.99796	0.03133	0.01154
1.4013	1.21285	0.03509	0.00641
1.40105	1.47157	0.03258	0.00641
1.40081	1.77466	0.03603	0.01154
1.40056	2.10501	0.03666	0.01154
1.40031	2.39432	0.03603	0.01026
1.40006	2.66993	0.0354	0.00897
1.39982	2.95878	0.0354	0.00897
1.39957	3.21968	0.03634	0.00897
1.39932	3.42117	0.03666	0.00897
1.39908	3.46983	0.04386	0.01154
1.39883	3.51273	0.04104	0.00641
1.39858	3.5747	0.04136	0.01154
1.39833	3.6141	0.04512	0.00641
1.39809	3.58996	0.04856	0.0141
1.39784	3.60585	0.05608	0.00641
1.39759	3.50066	0.04731	0.01026
1.39735	3.4784	0.05546	0.0141
1.3971	3.44655	0.06235	0.00769
1.39685	3.38723	0.06391	0.01026
1.39661	3.30649	0.06673	0.00641
1.39636	3.21719	0.06454	0.01154
1.39612	3.00316	0.06548	0.00897
1.39587	2.78158	0.06423	0.00897
1.39562	2.60197	0.06642	0.01154
1.39538	2.438	0.06517	0.01667
1.39513	2.32464	0.06517	0.0141
1.39489	2.24647	0.0683	0.01026
1.39464	2.12338	0.07175	0.0141
1.3944	1.96089	0.07927	0.01154
1.39415	1.822	0.08616	0.01923
1.39391	1.67578	0.09431	0.01538
1.39366	1.59801	0.11279	0.02821
1.39341	1.54288	0.12156	0.02692
1.39317	1.48535	0.13222	0.03462
1.39292	1.40881	0.14725	0.02692
1.39268	1.30161	0.14945	0.02436
1.39243	1.21923	0.15164	0.02692
1.39219	1.14301	0.16637	0.03205
1.39195	1.09451	0.16104	0.02949
1.3917	1.033	0.15571	0.02436
1.39146	0.95047	0.14819	0.01923
1.39121	0.87262	0.14882	0.02179
1.39097	0.79515	0.14631	0.02179
1.39072	0.75996	0.14819	0.01154
1.39048	0.72087	0.13911	0.01923
1.39024	0.67377	0.15133	0.01667
1.38999	0.62698	0.13848	0.01795
1.38975	0.58937	0.14036	0.01667
1.3895	0.53526	0.13316	0.00897
1.38926	0.49999	0.12814	0.01154
1.38902	0.49026	0.13065	0.00897
1.38877	0.47111	0.13347	0.01154
1.38853	0.46161	0.13817	0.01282
1.38829	0.44635	0.13597	0.01026
1.38804	0.4191	0.14224	0.01154
1.3878	0.38804	0.14506	0.00641
1.38756	0.35822	0.15258	0.00641
1.38731	0.32669	0.15383	0.01154
1.38707	0.30457	0.15916	0.01282
1.38683	0.29095	0.16229	0.01282
1.38658	0.27577	0.18266	0.0141
1.38634	0.26308	0.19676	0.02692
1.3861	0.24852	0.22746	0.02821
1.38586	0.23731	0.2685	0.04615
1.38561	0.22399	0.30861	0.05897
1.38537	0.21045	0.34182	0.06154
1.38513	0.19643	0.37409	0.06923
1.38489	0.18421	0.38599	0.06667
1.38464	0.17199	0.41137	0.06795
1.3844	0.1607	0.39853	0.05897
1.38416	0.15089	0.38317	0.05128
1.38392	0.14466	0.36876	0.05
1.38368	0.13298	0.37064	0.04231
1.38343	0.12621	0.36156	0.04359
1.38319	0.12076	0.34808	0.03846
1.38295	0.11554	0.36688	0.03846
1.38271	0.1104	0.37691	0.04744
1.38247	0.10129	0.38881	0.03974
1.38223	0.09584	0.39884	0.04359
1.38199	0.09382	0.43393	0.05385
1.38175	0.08922	0.45429	0.06538
1.3815	0.08533	0.49941	0.08974
1.38126	0.07739	0.53983	0.10897
1.38102	0.07381	0.55643	0.13333
1.38078	0.07171	0.5862	0.15513
1.38054	0.06703	0.58808	0.15256
1.3803	0.06353	0.55706	0.13974
1.38006	0.05987	0.51069	0.13333
1.37982	0.05909	0.4828	0.10385
1.37958	0.0552	0.44458	0.09103
1.37934	0.05193	0.43894	0.08077
1.3791	0.05076	0.43111	0.06923
1.37886	0.04843	0.41482	0.05128
1.37862	0.04609	0.41262	0.04103
1.37838	0.04523	0.40134	0.03974
1.37814	0.04414	0.39477	0.03974
1.3779	0.04228	0.38631	0.03205
1.37766	0.04664	0.41012	0.03205
1.37742	0.04204	0.42171	0.03718
1.37719	0.04173	0.42296	0.04359
1.37695	0.03986	0.42046	0.05128
1.37671	0.03776	0.43518	0.06667
1.37648	0.03441	0.44865	0.09359
1.37624	0.03426	0.47184	0.13718
1.376	0.0334	0.51695	0.15128
1.37577	0.0327	0.54108	0.1641
1.37553	0.03286	0.60719	0.18077
1.3753	0.03106	0.6382	0.19872
1.37506	0.0313	0.73063	0.23462
1.37482	0.02935	0.73314	0.26282
1.37459	0.02787	0.76823	0.28846
1.37435	0.02865	0.76854	0.26026
1.37412	0.02717	0.7347	0.21026
1.37388	0.0292	0.71528	0.17564
1.37365	0.02733	0.70118	0.13846
1.37341	0.0292	0.67455	0.11923
1.37318	0.02982	0.69209	0.11026
1.37294	0.02912	0.73282	0.09487
1.37271	0.02694	0.7936	0.09487
1.37247	0.02842	0.84906	0.09231
1.37224	0.02787	0.88572	0.09872
1.372	0.02764	0.89136	0.09872
1.37177	0.02927	0.87851	0.12692
1.37153	0.02748	0.8641	0.16923
1.3713	0.02912	0.84373	0.21026
1.37106	0.02826	0.84405	0.2359
1.37083	0.03083	0.83653	0.29103
1.37059	0.03075	0.85031	0.3
1.37036	0.03293	0.83841	0.34231
1.37013	0.032	0.95425	0.37821
1.36989	0.03535	0.98046	0.47692
1.36966	0.03449	1.02749	0.55478
1.36942	0.03597	1.05521	0.62936
1.36919	0.0355	1.12821	0.76729
1.36896	0.03776	1.13511	0.82308
1.36872	0.03869	1.13229	0.66877
1.36849	0.03714	1.09688	0.57222
1.36826	0.03722	1.04174	0.44021
1.36802	0.03574	0.95496	0.38504
1.36779	0.0362	0.91141	0.35548
1.36756	0.03519	0.85627	0.51114
1.36732	0.03426	0.83057	0.43462
1.36709	0.0341	0.82149	0.39744
1.36686	0.03301	0.80551	0.39744
1.36662	0.03496	0.80457	0.35385
1.36639	0.03293	0.79235	0.32308
1.36616	0.03324	0.80238	0.26026
1.36592	0.03332	0.82838	0.22436
1.36569	0.03223	0.84655	0.19872
1.36546	0.0334	0.83653	0.17821
1.36523	0.03371	0.81397	0.16795
1.36499	0.03254	0.80833	0.16538
1.36476	0.03247	0.77355	0.14872
1.36453	0.03301	0.76666	0.12821
1.3643	0.03309	0.77261	0.12949
1.36406	0.03371	0.76603	0.13077
1.36383	0.03208	0.78483	0.13333
1.3636	0.02943	0.79611	0.13846
1.36337	0.03114	0.83496	0.14093
1.36314	0.0299	0.88948	0.15957
1.36291	0.02811	0.93052	0.19221
1.36267	0.02951	0.97783	0.18522
1.36244	0.02717	0.98315	0.18172
1.36221	0.02686	0.99381	0.20969
1.36198	0.02764	0.94305	0.19804
1.36175	0.02515	0.92645	0.2365
1.36152	0.02499	0.92175	0.3076
1.36128	0.02297	0.89731	0.35889
1.36105	0.02297	0.91047	0.42766
1.36082	0.02266	0.93177	0.50513
1.36059	0.02157	0.9349	0.55513
1.36036	0.02063	0.94493	0.5209
1.36013	0.02063	0.9678	0.46379
1.3599	0.01915	0.9678	0.40435
1.35967	0.01674	0.89947	0.35073
1.35944	0.01775	0.88106	0.28546
1.35921	0.01643	0.8105	0.2365
1.35898	0.01752	0.80436	0.17123
1.35875	0.01604	0.75835	0.13044
1.35852	0.01588	0.65404	0.12927
1.35829	0.01612	0.60802	0.15142
1.35806	0.01417	0.58961	0.15724
1.35783	0.01417	0.62643	0.22834
1.3576	0.01433	0.66324	0.28662
1.35737	0.01277	0.64557	0.33674
1.35714	0.01246	0.65653	0.39153
1.35691	0.01308	0.66014	0.48011
1.35668	0.01191	0.63742	0.44749
1.35645	0.01144	0.62473	0.42055
1.35622	0.01129	0.58855	0.36282
1.35599	0.01074	0.5674	0.33973
1.35576	0.01121	0.55321	0.31087
1.35553	0.00919	0.54155	0.25892
1.3553	0.00888	0.53378	0.23198
1.35507	0.0109	0.52665	0.2339
1.35484	0.0095	0.52795	0.21466
1.35461	0.00849	0.51564	0.21274
1.35438	0.00958	0.52082	0.20119
1.35415	0.00841	0.51694	0.22051
1.35393	0.00794	0.51111	0.21154
1.3537	0.00817	0.51046	0.19359
1.35347	0.00779	0.51823	0.17051
1.35324	0.00747	0.50916	0.16667
1.35301	0.00786	0.51175	0.14231
1.35278	0.00802	0.50865	0.15897
1.35256	0.00771	0.498	0.16282
1.35233	0.00677	0.51499	0.16923
1.3521	0.0074	0.52147	0.17692
1.35187	0.00623	0.52212	0.17051
1.35164	0.00584	0.53105	0.16923
1.35141	0.00592	0.54876	0.16667
1.35119	0.00662	0.57899	0.16154
1.35096	0.00646	0.59935	0.17051
1.35073	0.00654	0.62552	0.17949
1.3505	0.00662	0.65591	0.17308
1.35028	0.00599	0.68066	0.19359
1.35005	0.00623	0.68739	0.21538
1.34982	0.0067	0.72891	0.23077
1.34959	0.00592	0.74488	0.2359
1.34937	0.00537	0.77966	0.22308
1.34914	0.00592	0.82227	0.20897
1.34891	0.00553	0.82086	0.18205
1.34869	0.00561	0.85219	0.19103
1.34846	0.00568	0.87068	0.16923
1.34823	0.00467	0.90796	0.15513
1.348	0.00459	0.93913	0.15641
1.34778	0.00459	0.93334	0.14744
1.34755	0.00498	0.92754	0.13846
1.34732	0.00483	0.91391	0.13846
1.3471	0.00467	0.88258	0.14103
1.34687	0.00436	0.87083	0.13718
1.34665	0.00459	0.84593	0.15
1.34642	0.00428	0.82258	0.15897
1.34619	0.00405	0.82196	0.16795
1.34597	0.00436	0.82337	0.17821
1.34574	0.00374	0.81272	0.19872
1.34551	0.00358	0.83935	0.22564
1.34529	0.0035	0.85721	0.28718
1.34506	0.00327	0.87726	0.33205
1.34484	0.00304	0.92942	0.39615
1.34461	0.0035	0.95355	0.45128
1.34439	0.00366	0.96467	0.52436
1.34416	0.00319	0.98817	0.5141
1.34393	0.00327	0.9808	0.55256
1.34371	0.00311	1.00869	0.57179
1.34348	0.0035	1.02341	0.5141
1.34326	0.00319	1.03469	0.47436
1.34303	0.00304	1.03093	0.43846
1.34281	0.00327	1.05349	0.38846
1.34258	0.0035	1.10863	0.3641
1.34236	0.00288	1.12947	0.31667
1.34213	0.00319	1.12211	0.27564
1.34191	0.00319	1.13354	0.27436
1.34168	0.00304	1.14278	0.2359
1.34146	0.00296	1.14106	0.2359
1.34124	0.00311	1.18414	0.21795
1.34101	0.00343	1.22236	0.20641
1.34079	0.00335	1.28377	0.21026
1.34056	0.00319	1.36977	0.21282
1.34034	0.0021	1.44042	0.21923
1.34011	0.00218	1.5211	0.22051
1.33989	0.00319	1.58877	0.2359
1.33967	0.00272	1.62903	0.25385
1.33944	0.00288	1.67055	0.27051
1.33922	0.0028	1.69702	0.2859
1.33899	0.00296	1.69874	0.30256
1.33877	0.00202	1.65191	0.32179
1.33855	0.00179	1.6917	0.32821
1.33832	0.00272	1.70062	0.35
1.3381	0.00249	1.6823	0.34487
1.33788	0.0021	1.64877	0.35769
1.33765	0.00241	1.64298	0.39103
1.33743	0.00265	1.61415	0.42308
1.33721	0.00265	1.62089	0.43718
1.33698	0.00241	1.66726	0.48205
1.33676	0.00226	1.69608	0.41774
1.33654	0.00195	1.71974	0.38728
1.33631	0.00163	1.74997	0.32066
1.33609	0.00171	1.77034	0.25023
1.33587	0.00202	1.80825	0.27307
1.33564	0.00163	1.86323	0.25023
1.33542	0.00202	1.8908	0.3435
1.3352	0.00195	1.94328	0.40631
1.33498	0.00163	1.98495	0.46722
1.33475	0.00171	2.02255	0.55478
1.33453	0.00187	2.02552	0.63092
1.33431	0.00187	2.05873	0.70561
1.33409	0.00132	2.07283	0.83132
1.33387	0.00163	2.08286	0.92479
1.33364	0.00195	2.07424	0.99039
1.33342	0.00202	2.12343	1.10869
1.3332	0.00195	2.09711	1.20005
1.33298	0.00218	2.07737	1.24453
1.33276	0.00202	2.08474	1.39807
1.33253	0.00117	2.06171	1.316
1.33231	0.00179	2.0708	1.22864
1.33209	0.0014	2.11607	1.1704
1.33187	0.00132	2.14912	1.08569
1.33165	0.00163	2.20787	1.00098
1.33143	0.00156	2.26035	0.91097
1.33121	0.00195	2.29951	0.81831
1.33098	0.00226	2.30969	0.7336
1.33076	0.00202	2.32692	0.65154
1.33054	0.00179	2.31157	0.58006
1.33032	0.00195	2.31345	0.50064
1.3301	0.00156	2.23199	0.34496
1.32988	0.00202	2.2168	0.35265
1.32966	0.00179	2.11528	0.39863
1.32944	0.00148	2.05607	0.38158
1.32922	0.00202	1.9519	0.37305
1.329	0.0014	1.90145	0.33342
1.32878	0.00163	1.85117	0.29983
1.32856	0.00132	1.83206	0.34489
1.32834	0.00179	1.83441	0.37071
1.32812	0.0014	1.8167	0.38733
1.3279	0.00125	1.84772	0.41226
1.32767	0.0014	1.83284	0.48705
1.32745	0.00101	1.86699	0.55906
1.32723	0.000934278	1.88015	0.64493
1.32702	0.0014	1.91649	0.73633
1.3268	0.00148	1.93028	0.81666
1.32658	0.00148	1.91305	0.9136
1.32636	0.00125	1.90177	0.969
1.32614	0.00101	1.83832	1.06872
1.32592	0.00132	1.7918	1.15735
1.3257	0.00163	1.74746	1.06595
1.32548	0.00148	1.68277	0.96623
1.32526	0.00156	1.6364	0.85544
1.32504	0.00163	1.54241	0.79727
1.32482	0.0014	1.44951	0.71695
1.3246	0.00117	1.38184	0.6477
1.32438	0.000934278	1.32403	0.58122
1.32416	0.00132	1.27234	0.51198
1.32394	0.00117	1.27469	0.39865
1.32373	0.00132	1.25432	0.35684
1.32351	0.00117	1.27187	0.31181
1.32329	0.00109	1.27907	0.27804
1.32307	0.00125	1.29113	0.25713
1.32285	0.00125	1.31792	0.25553
1.32263	0.00125	1.32904	0.28286
1.32241	0.00101	1.34048	0.30377
1.3222	0.00101	1.34816	0.28846
1.32198	0.0014	1.37682	0.30128
1.32176	0.00109	1.38575	0.30769
1.32154	0.00132	1.40549	0.31282
1.32132	0.00117	1.40831	0.32692
1.3211	0.00132	1.40345	0.35769
1.32089	0.00132	1.40377	0.3859
1.32067	0.00125	1.38654	0.37564
1.32045	0.00125	1.37103	0.40513
1.32023	0.00109	1.3657	0.38462
1.32002	0.000934278	1.37291	0.38718
1.3198	0.00101	1.39108	0.35289
1.31958	0.00109	1.39139	0.34762
1.31936	0.00109	1.36523	0.35711
1.31915	0.000467139	1.40439	0.43077
1.31893	0.000622852	1.42507	0.41923
1.31871	0.000934278	1.42586	0.42564
1.31849	0.000700709	1.39875	0.38462
1.31828	0.000934278	1.40941	0.43333
1.31806	0.000778565	1.37541	0.39611
1.31784	0.000700709	1.3845	0.34973
1.31763	0.000934278	1.33688	0.33181
1.31741	0.00101	1.30696	0.29387
1.31719	0.000622852	1.28518	0.2496
1.31698	0.000778565	1.25322	0.21271
1.31676	0.00109	1.25667	0.20112
1.31654	0.000544996	1.2197	0.21376
1.31633	0.000622852	1.1702	0.18109
1.31611	0.000467139	1.11396	0.22009
1.31589	0.00109	1.10049	0.22852
1.31568	0.000934278	1.05349	0.24749
1.31546	0.000467139	1.01652	0.30019
1.31525	0.000389283	1.00603	0.3359
1.31503	0.000700709	0.98911	0.3859
1.31481	0.000622852	0.97219	0.42051
1.3146	0.000934278	0.95684	0.49359
1.31438	0.000467139	0.95229	0.54231
1.31417	0.000778565	0.96483	0.56791
1.31395	0.000934278	0.96451	0.50783
1.31374	0.000467139	0.96968	0.46357
1.31352	0.000467139	0.99569	0.41824
1.3133	0.000700709	1.00618	0.38557
1.31309	0.000622852	1.0054	0.33814
1.31287	0.000389283	1.00321	0.29598
1.31266	0.00101	0.99788	0.25382
1.31244	0.000622852	1.00665	0.22641
1.31223	0.000622852	0.98362	0.2359
1.31201	0.000778565	0.96718	0.21282
1.3118	0.000389283	0.97344	0.20769
1.31158	0.000311426	0.96874	0.20385
1.31137	0.000778565	0.95731	0.18974
1.31115	0.000622852	0.94665	0.18333
1.31094	0.000544996	0.95574	0.19744
1.31072	0.000700709	0.96483	0.21795
1.31051	0.000544996	0.96686	0.24359
1.3103	0.00023357	0.97736	0.27949
1.31008	0.000467139	1.00101	0.31026
1.30987	0.000856422	1.01339	0.34744
1.30965	0.000544996	1.04816	0.3859
1.30944	0.000856422	1.04221	0.41026
1.30922	0.000311426	1.01589	0.45513
1.30901	0.000389283	1.0477	0.44231
1.3088	0.000311426	1.02843	0.42179
1.30858	0.000544996	1.01417	0.34156
1.30837	0.000467139	1.01777	0.28545
1.30815	0.000311426	0.99255	0.21999
1.30794	0.000467139	1.0043	0.23495
1.30773	0.000389283	0.98425	0.26026
1.30751	0.000544996	0.99412	0.23846
1.3073	0.000700709	0.983	0.23333
1.30709	0.000467139	0.97548	0.21667
1.30687	0.000856422	0.98159	0.21923
1.30666	0.00023357	0.93772	0.24114
1.30645	0.000467139	0.95057	0.22821
1.30623	0.000389283	0.94383	0.25143
1.30602	0.000155713	0.93569	0.26923
1.30581	0.000389283	0.9078	0.28358
1.30559	0.000311426	0.89558	0.23206
1.30538	0.000311426	0.8948	0.21952
1.30517	0.000700709	0.88368	0.20503
1.30496	0.000778565	0.84781	0.20279
1.30474	0.000311426	0.84546	0.2237
1.30453	-7.78565e-05	0.8135	0.25087
1.30432	0.000467139	0.79486	0.31776
1.30411	0.000311426	0.78326	0.39511
1.30389	0.000622852	0.74739	0.44945
1.30368	0.000467139	0.73423	0.52262
1.30347	0.000311426	0.71857	0.63132
1.30326	0.000389283	0.73079	0.68985
1.30304	0.00023357	0.72922	0.59787
1.30283	0.000544996	0.69523	0.55815
1.30262	0.000389283	0.68818	0.47872
1.30241	0.000155713	0.66985	0.39929
1.3022	0.000544996	0.65011	0.3303
1.30199	0.000311426	0.6523	0.30522
1.30177	0.000544996	0.63538	0.28641
1.30156	0.000389283	0.63664	0.30423
1.30135	0.000389283	0.62426	0.27256
1.30114	0.000622852	0.59559	0.28589
1.30093	0.00023357	0.58244	0.26118
1.30072	0.000389283	0.58071	0.25143
1.3005	0.000856422	0.57366	0.20922
1.30029	0.000389283	0.56191	0.21922
1.30008	0.000467139	0.5475	0.19922
1.29987	0.000389283	0.54625	0.18255
1.29966	0.000311426	0.52087	0.15922
1.29945	0.000467139	0.50944	0.14755
1.29924	0.000389283	0.48891	0.14088
1.29903	0.000544996	0.47497	0.15422
1.29882	0.000467139	0.45837	0.16088
1.29861	0.000700709	0.4391	0.13422
1.2984	0.000467139	0.41858	0.14088
1.29818	0.000389283	0.40698	0.12588
1.29797	7.78565e-05	0.40338	0.12755
1.29776	0.00023357	0.40244	0.13922
1.29755	0.000389283	0.37785	0.15769
1.29734	0.000856422	0.37706	0.15128
1.29713	0.000389283	0.36829	0.13846
1.29692	0.000544996	0.36265	0.11667
1.29671	7.78565e-05	0.35498	0.11154
1.2965	0.00023357	0.34667	0.11154
1.29629	0.000622852	0.32255	0.10897
1.29608	0.000389283	0.31738	0.09872
1.29587	0.000155713	0.3155	0.09872
1.29566	0.000700709	0.29983	0.10128
1.29545	0.000700709	0.28558	0.10641
1.29524	0.000467139	0.27242	0.10128
1.29503	0.000544996	0.26192	0.10385
1.29482	0.000389283	0.25519	0.09872
1.29462	0.00023357	0.25096	0.09615
1.29441	0.000311426	0.24375	0.09103
1.2942	0.000389283	0.23686	0.08205
1.29399	0.000311426	0.23435	0.07949
1.29378	0.000467139	0.2331	0.07692
1.29357	0.00023357	0.23138	0.05385
1.29336	0.000389283	0.22386	0.05897
1.29315	0.000389283	0.22542	0.05769
1.29294	0.000389283	0.21524	0.05385
1.29273	7.78565e-05	0.20678	0.05
1.29252	0.00023357	0.20741	0.04872
1.29232	0.000467139	0.20255	0.04231
1.29211	0.000544996	0.20224	0.04231
1.2919	0.000467139	0.20036	0.04359
1.29169	0.000544996	0.19566	0.04231
1.29148	0.00023357	0.20005	0.03462
1.29127	0.000311426	0.20052	0.03846
1.29107	0.000622852	0.19472	0.05
1.29086	0.000389283	0.20428	0.04872
1.29065	0.000622852	0.19942	0.05128
1.29044	0.000544996	0.19973	0.05641
1.29023	0.000311426	0.19817	0.04744
1.29003	0.000622852	0.19284	0.05641
1.28982	0.000311426	0.1825	0.05256
1.28961	0.000467139	0.17749	0.05641
1.2894	0.000389283	0.17874	0.05641
1.28919	0	0.17467	0.07436
1.28899	0.000311426	0.17107	0.08462
1.28878	0.000155713	0.16778	0.10641
1.28857	0.000311426	0.16511	0.11667
1.28836	0.000467139	0.16417	0.14103
1.28816	0.00023357	0.16621	0.14872
1.28795	0.00023357	0.1648	0.16795
1.28774	0.000389283	0.16214	0.15769
1.28753	0.000155713	0.16182	0.17308
1.28733	0.000389283	0.16276	0.18077
1.28712	0.00023357	0.15963	0.18333
1.28691	-7.78565e-05	0.16308	0.19359
1.28671	0.000311426	0.15759	0.1859
1.2865	0.000467139	0.15101	0.17949
1.28629	0.000311426	0.1507	0.16154
1.28609	0.000311426	0.14804	0.14487
1.28588	0.000155713	0.15305	0.14487
1.28567	7.78565e-05	0.146	0.12692
1.28547	-7.78565e-05	0.14052	0.10385
1.28526	0.000311426	0.14099	0.10641
1.28505	7.78565e-05	0.14819	0.09359
1.28485	0.000389283	0.14835	0.07308
1.28464	0.000311426	0.1518	0.08462
1.28444	0	0.15258	0.07564
1.28423	0.00023357	0.14945	0.06667
1.28402	0.000311426	0.16057	0.07436
1.28382	0.000311426	0.1554	0.07692
1.28361	0.000389283	0.146	0.06154
1.28341	0.000467139	0.14678	0.07436
1.2832	7.78565e-05	0.14412	0.06026
1.28299	0.000467139	0.13269	0.06154
1.28279	7.78565e-05	0.12908	0.06026
1.28258	7.78565e-05	0.12	0.05641
1.28238	0.000155713	0.12031	0.04615
1.28217	7.78565e-05	0.11843	0.03846
1.28197	0.000311426	0.11279	0.04359
1.28176	0.000467139	0.11216	0.03333
1.28156	-7.78565e-05	0.10934	0.03974
1.28135	0.000389283	0.10934	0.03205
1.28115	7.78565e-05	0.1131	0.0359
1.28094	0.000467139	0.1142	0.03333
1.28074	-7.78565e-05	0.12344	0.03462
1.28053	7.78565e-05	0.12893	0.03205
1.28033	7.78565e-05	0.1189	0.02949
1.28012	7.78565e-05	0.11577	0.02051
1.27992	0.000155713	0.11389	0.02179
1.27971	0.000389283	0.11028	0.02821
1.27951	0.000311426	0.10637	0.01923
1.2793	0.000389283	0.10088	0.02051
1.2791	0.000155713	0.09462	0.02179
1.27889	7.78565e-05	0.09321	0.01538
1.27869	0.000389283	0.09164	0.01538
1.27848	-7.78565e-05	0.08945	0.01282
1.27828	0.000155713	0.09102	0.0141
1.27808	0	0.08976	0.01026
1.27787	0.00023357	0.08741	0.01538
1.27767	7.78565e-05	0.08271	0.0141
1.27746	0	0.08506	0.01026
1.27726	0.000311426	0.08569	0.01923
1.27706	0.000155713	0.086	0.01667
1.27685	0.000311426	0.08005	0.0141
1.27665	0.000155713	0.08444	0.01282
1.27645	0.000311426	0.08569	0.01154
1.27624	0.000311426	0.08506	0.01667
1.27604	0	0.08412	0.0141
1.27583	-7.78565e-05	0.08209	0.01667
1.27563	0.000155713	0.07786	0.01282
1.27543	0.000311426	0.0788	0.02179
1.27522	0.000311426	0.07958	0.02179
1.27502	0.000389283	0.07488	0.04231
1.27482	0.000155713	0.06877	0.05
1.27462	0.000155713	0.07034	0.06795
1.27441	7.78565e-05	0.06532	0.09103
1.27421	7.78565e-05	0.05859	0.11538
1.27401	0.00023357	0.05467	0.13846
1.2738	0.00023357	0.05373	0.12436
1.2736	-7.78565e-05	0.05185	0.11154
1.2734	0.000155713	0.04731	0.10897
1.2732	0.000389283	0.04715	0.08846
1.27299	7.78565e-05	0.04574	0.07436
1.27279	0.000155713	0.04621	0.07179
1.27259	0.000311426	0.04073	0.05385
1.27239	0.00023357	0.03932	0.05128
1.27218	0.00023357	0.03509	0.04231
1.27198	0.000155713	0.03509	0.03974
1.27178	0	0.0307	0.03077
1.27158	7.78565e-05	0.0307	0.03462
1.27138	0	0.02757	0.03462
1.27117	0.00023357	0.02585	0.02564
1.27097	7.78565e-05	0.02538	0.01923
1.27077	0.00023357	0.02303	0.02051
1.27057	0	0.02271	0.01795
1.27037	7.78565e-05	0.02146	0.01923
1.27016	7.78565e-05	0.02162	0.01538
1.26996	7.78565e-05	0.01896	0.0141
1.26976	0.00023357	0.01864	0.00897
1.26956	0.000389283	0.01817	0.00897
1.26936	0.00023357	0.01896	0.01026
1.26916	7.78565e-05	0.01927	0.00641
1.26896	0.00023357	0.01614	0.01282
1.26875	7.78565e-05	0.01708	0.01154
1.26855	0	0.01285	0.00641
1.26835	0	0.01535	0.01154
1.26815	0.000311426	0.01504	0.00897
1.26795	0.000155713	0.01332	0.00641
1.26775	0	0.01457	0.00513
1.26755	-7.78565e-05	0.01269	0.00641
1.26735	7.78565e-05	0.01379	0.00641
1.26715	7.78565e-05	0.01285	0.01026
1.26695	0	0.013	0.00641
1.26675	-7.78565e-05	0.01457	0.00897
1.26655	-7.78565e-05	0.01128	0.01026
1.26635	-7.78565e-05	0.01128	0.00897
1.26614	0.00023357	0.01238	0.00897
1.26594	-0.000155713	0.00909	0.00385
1.26574	0	0.01191	0.01026
1.26554	0	0.01175	0.00641
1.26534	0.000155713	0.00924	0.01154
1.26514	-0.000155713	0.01144	0.00641
1.26494	7.78565e-05	0.01065	0.00385
1.26474	0.000155713	0.0105	0.0141
1.26454	7.78565e-05	0.01034	0.00641
1.26434	0.000467139	0.00924	0.00641
1.26414	0.000155713	0.00956	0.00769
1.26394	-0.000155713	0.01097	0.01282
1.26374	0	0.00893	0.00641
1.26355	0.00023357	0.01003	0.00897
1.26335	0.000155713	0.01003	0.00769
1.26315	7.78565e-05	0.00893	0.00897
1.26295	0	0.00909	0.00641
1.26275	-7.78565e-05	0.00846	0.00641
1.26255	0.00023357	0.00862	0.00385
1.26235	-7.78565e-05	0.00752	0.00641
1.26215	0.00023357	0.00846	0.00385
1.26195	0.000155713	0.00893	0.00513
1.26175	0	0.00768	0.00641
1.26155	0	0.00799	0.00769
1.26135	0.00023357	0.00721	0.00641
1.26116	7.78565e-05	0.00705	0.00641
1.26096	7.78565e-05	0.00783	0.00641
1.26076	-0.00023357	0.00752	0.00641
1.26056	0	0.00642	0.00641
1.26036	0.000155713	0.0058	0.00513
1.26016	-7.78565e-05	0.00658	0.00513

## Sheet: Fig. 1e
Energy (eV)	PL (kcts/s)_R1, 2 µW	PL (kcts/s)_R2, 2 µW	PL (kcts/s)_R2, 0.01 µW
1.43013	-0.005	0.00264	0
1.42987	-0.00167	-0.01055	-0.00203
1.42961	-0.00667	0.00527	-0.00406
1.42935	-0.00167	0.00264	0.00203
1.4291	0.00333	0.00791	0
1.42884	0	0	0.01014
1.42858	-0.00167	0.00527	0.00609
1.42832	0.00333	0.00264	0.00203
1.42807	0	0	0.00203
1.42781	0.00167	0.00264	0.01014
1.42755	-0.00167	0.00791	-0.00203
1.4273	0	0	0
1.42704	0.00333	0.00264	0.00203
1.42678	-0.00667	-0.00791	0.00406
1.42653	0.00167	0.00527	0.00406
1.42627	-0.00167	-0.00264	-0.00203
1.42601	0	0.00791	0.00406
1.42576	-0.00667	0.00527	0.00406
1.4255	0.00167	-0.00264	0.00609
1.42524	0.005	0.00527	0.00203
1.42499	0.00167	0.00264	0.00811
1.42473	0.00333	-0.00527	0
1.42448	-0.005	-0.00791	0
1.42422	0	-0.00791	0
1.42396	0.00167	-0.00791	0.00609
1.42371	0	-0.00527	0
1.42345	-0.00333	-0.01055	0.00609
1.4232	0.00167	0.00527	0
1.42294	0.00333	-0.00264	0.00406
1.42269	-0.00333	-0.00264	0.00203
1.42243	0	-0.00264	0.00811
1.42218	0.00667	0.00527	0.00811
1.42192	-0.00333	0.01055	-0.00811
1.42167	0.00167	0.00264	0
1.42141	0.00667	0.00264	0
1.42116	-0.00333	-0.00264	0.00609
1.4209	0.00167	0.00527	0
1.42065	0.00667	-0.00527	-0.00203
1.42039	0.005	0.00527	0.00811
1.42014	-0.00333	0.00264	-0.00203
1.41988	0.00333	-0.00527	-0.00406
1.41963	-0.005	0.00264	0.00406
1.41937	-0.00167	0.00264	0
1.41912	0	0.01318	-0.00203
1.41887	0.00167	0.00264	0.00203
1.41861	-0.00167	0.01318	0
1.41836	0.00333	0.00264	0.00203
1.4181	0	0.00264	0.00609
1.41785	-0.00167	0.00264	0.00203
1.4176	0.005	-0.00264	0
1.41734	0.00167	0.01055	0.00406
1.41709	-0.00333	0.00264	0.00203
1.41684	0	-0.00264	0.00406
1.41658	-0.005	0	0
1.41633	-0.00667	0.00791	0.00203
1.41608	0	0.00264	-0.00406
1.41582	-0.00333	0	-0.00406
1.41557	0	-0.00264	0
1.41532	0	-0.00264	0.00609
1.41507	0	0.00791	0.00811
1.41481	0	0	0.00406
1.41456	-0.00167	-0.01055	-0.00406
1.41431	0	0.00264	0.00203
1.41406	0	-0.00527	-0.00609
1.4138	0	0.00791	0.00203
1.41355	0	0.00527	-0.00609
1.4133	0.00167	0.01318	-0.00406
1.41305	-0.00167	0.01055	0.00203
1.4128	-0.00333	0	0.00203
1.41254	-0.00333	0.00527	0.01217
1.41229	0.00333	0.00527	0
1.41204	-0.00167	0.00264	-0.00203
1.41179	-0.00167	0.01055	0
1.41154	0.00167	0.02373	0.00203
1.41129	-0.00167	0.00791	0
1.41104	-0.00333	0.01846	0.00811
1.41078	-0.01	0.01318	0.00609
1.41053	-0.00167	0.01055	0.01217
1.41028	-0.00167	0.03164	0.00811
1.41003	-0.00667	0.01055	0.01014
1.40978	-0.00667	0.02109	0.01217
1.40953	0	0.04482	0.02029
1.40928	0.00333	0.06064	0.01826
1.40903	0.00167	0.04482	0.00811
1.40878	0.00167	0.0501	0.01217
1.40853	-0.00333	0.04482	0.01217
1.40828	0.00333	0.04219	0.00811
1.40803	0	0.06328	0
1.40778	-0.00667	0.04746	0.00406
1.40753	0.00167	0.04746	0.00203
1.40728	-0.00167	0.05537	0.00811
1.40703	0.00167	0.04482	0.00406
1.40678	-0.005	0.07119	0.00203
1.40653	-0.005	0.06855	0.01014
1.40628	0.005	0.07646	0.00609
1.40603	0.00167	0.09228	-0.00203
1.40578	0.005	0.07646	0.01014
1.40553	-0.00333	0.08437	0.00203
1.40528	0	0.08701	0.00406
1.40503	-0.00333	0.06855	0.0142
1.40478	0.00333	0.07646	0.0142
1.40453	0.00167	0.06592	0.00406
1.40428	-0.00333	0.0791	0.00811
1.40403	-0.00333	0.05801	0.00203
1.40379	0	0.05273	0.00406
1.40354	0	0.05801	-0.00203
1.40329	-0.005	0.0501	0.00203
1.40304	-0.005	0.05273	0.01014
1.40279	0.005	0.08437	0.01014
1.40254	0.00167	0.06328	0
1.40229	-0.00333	0.0791	0.01217
1.40205	0	0.09756	0.00811
1.4018	0	0.11338	0.02231
1.40155	0.00167	0.11074	0.01014
1.4013	0.00333	0.15029	0.0142
1.40105	-0.00167	0.14238	0.01826
1.40081	0.00333	0.15029	0.02231
1.40056	0.00333	0.14238	0.00609
1.40031	0.00333	0.16348	0.01014
1.40006	0	0.16084	0.02029
1.39982	0.00167	0.15029	0.02029
1.39957	-0.01	0.16875	0.01217
1.39932	0	0.18193	0.00406
1.39908	-0.00333	0.21357	0.02029
1.39883	0	0.23203	0.01826
1.39858	-0.00333	0.21621	0.01826
1.39833	-0.00667	0.25312	0.02029
1.39809	0	0.22148	0.03854
1.39784	0.00167	0.24258	0.02231
1.39759	0	0.21094	0.0426
1.39735	-0.005	0.21621	0.03652
1.3971	0.00167	0.22412	0.04057
1.39685	0.00167	0.25312	0.04463
1.39661	-0.005	0.24521	0.05883
1.39636	0.00333	0.22676	0.08317
1.39612	-0.00333	0.28446	0.08926
1.39587	0	0.30494	0.05087
1.39562	0	0.37225	0.04669
1.39538	-0.00167	0.422	0.05087
1.39513	-0.005	0.422	0.03625
1.39489	-0.00167	0.42785	0.0655
1.39464	0	0.49808	0.11148
1.3944	0.00167	0.54198	0.15955
1.39415	-0.00167	0.58921	0.23269
1.39391	-0.00333	0.62007	0.28703
1.39366	0.00167	0.63892	0.32465
1.39341	0	0.65007	0.41242
1.39317	-0.00333	0.66635	0.40824
1.39292	0	0.66978	0.31629
1.39268	0	0.66893	0.22642
1.39243	0.00167	0.64921	0.21388
1.39219	0.00167	0.64235	0.18462
1.39195	-0.00667	0.62778	0.16582
1.3917	0	0.62521	0.13029
1.39146	-0.00333	0.63709	0.1282
1.39121	0	0.63501	0.11566
1.39097	0	0.66196	0.09476
1.39072	0	0.68591	0.11984
1.39048	-0.005	0.70878	0.21388
1.39024	-0.00167	0.73407	0.28285
1.38999	0.00167	0.76921	0.37898
1.38975	0	0.78293	0.45631
1.3895	0.00333	0.8155	0.51482
1.38926	0.00167	0.84807	0.47929
1.38902	0.005	0.84893	0.42287
1.38877	0	0.84636	0.32882
1.38853	0.005	0.8575	0.26613
1.38829	0.00333	0.79922	0.20343
1.38804	0	0.76017	0.15746
1.3878	-0.00167	0.71093	0.1282
1.38756	0	0.65007	0.1073
1.38731	0.00333	0.63017	0.13865
1.38707	-0.00333	0.61963	0.13865
1.38683	0.00333	0.66709	0.12064
1.38658	0.00167	0.65654	0.11455
1.38634	0.00167	0.75146	0.09629
1.3861	0.00333	0.73301	0.11252
1.38586	0.00667	0.76992	0.08209
1.38561	0	0.79629	0.06383
1.38537	-0.00333	0.82265	0.05166
1.38513	0	0.88593	0.03746
1.38489	0.00333	0.88857	0.04355
1.38464	0.00333	0.90703	0.0334
1.3844	-0.00167	0.9596	0.05369
1.38416	0.00333	1.0283	0.06789
1.38392	0.01	1.0679	0.08006
1.38368	0	1.097	0.09021
1.38343	0.00167	1.1366	0.09426
1.38319	0	1.1762	0.10238
1.38295	0.00167	1.20449	0.13687
1.38271	-0.00333	1.22227	0.19164
1.38247	0	1.25959	0.24641
1.38223	0.00333	1.26851	0.3093
1.38199	-0.00167	1.29096	0.37827
1.38175	0	1.30389	0.4797
1.3815	0.00667	1.31036	0.53651
1.38126	-0.00333	1.31836	0.72314
1.38102	0.00833	1.33154	0.82254
1.38078	0.005	1.29463	0.66634
1.38054	0.00167	1.29726	0.68257
1.3803	0.00333	1.28207	0.65417
1.38006	0.00167	1.27157	0.69068
1.37982	0.005	1.25507	0.50202
1.37958	0.005	1.2208	0.4371
1.37934	0.00333	1.24453	0.37016
1.3791	0.00667	1.21552	0.35799
1.37886	0.00333	1.17334	0.25453
1.37862	-0.00167	1.16543	0.24641
1.37838	0.00833	1.18105	0.21395
1.37814	0.00333	1.18105	0.19772
1.3779	0.00333	1.17927	0.17338
1.37766	0.00667	1.17782	0.20787
1.37742	0.00667	1.13498	0.23221
1.37719	0.00833	1.1366	0.2241
1.37695	0.01	1.1075	0.2525
1.37671	0.00667	1.11559	0.28293
1.37648	0.01333	1.1075	0.29916
1.37624	0	1.0916	0.32756
1.376	0.00333	1.08649	0.31336
1.37577	-0.00167	1.08632	0.29916
1.37553	0.01167	1.0994	0.30524
1.3753	0.01667	1.12344	0.29713
1.37506	0.01167	1.15831	0.2809
1.37482	0.00333	1.17814	0.26264
1.37459	0.015	1.21289	0.26873
1.37435	0.01333	1.22308	0.28698
1.37412	0.00667	1.21907	0.29104
1.37388	0.00833	1.22607	0.2951
1.37365	0.01667	1.20471	0.28293
1.37341	0.01333	1.18105	0.31133
1.37318	0.01167	1.17054	0.30524
1.37294	0.01	1.16004	0.34987
1.37271	0.01167	1.16806	0.38639
1.37247	0.01667	1.15752	0.39044
1.37224	0.015	1.16543	0.39044
1.372	0.01167	1.19288	0.4087
1.37177	0.01167	1.24273	0.43913
1.37153	0.00833	1.25033	0.41479
1.3713	0.01333	1.29427	0.42087
1.37106	0.01333	1.30272	0.45536
1.37083	0.01	1.29199	0.41682
1.37059	0.015	1.2929	0.38436
1.37036	0.015	1.30254	0.38639
1.37013	0.01	1.2954	0.36001
1.36989	0.01167	1.32287	0.34379
1.36966	0.015	1.33786	0.35596
1.36942	0.01167	1.38955	0.37422
1.36919	0.01167	1.43437	0.36813
1.36896	0.01167	1.47392	0.33161
1.36872	0.01167	1.57148	0.38842
1.36849	0.00667	1.67958	0.38233
1.36826	0.00561	1.73393	0.37624
1.36802	0.01	1.76434	0.39247
1.36779	0.005	1.78198	0.41682
1.36756	0.00745	1.7855	0.39653
1.36732	0.00882	1.79167	0.45739
1.36709	0.01066	1.81504	0.45536
1.36686	0.00561	1.84413	0.40059
1.36662	0.015	1.90456	0.39856
1.36639	0.00833	1.94552	0.41479
1.36616	0.01167	1.99612	0.47565
1.36592	0.01833	2.02263	0.46751
1.36569	0.01833	2.04431	0.51571
1.36546	0.015	2.07741	0.5639
1.36523	0.015	2.13495	0.60005
1.36499	0.01167	2.19614	0.65751
1.36476	0.01833	2.24585	0.7196
1.36453	0.01333	2.23851	0.78263
1.3643	0.02	2.27139	0.8197
1.36406	0.015	2.29276	0.89662
1.36383	0.02	2.26633	0.86233
1.3636	0.02167	2.22947	0.75853
1.36337	0.01667	2.19342	0.62785
1.36314	0.015	2.17338	0.54722
1.36291	0.01167	2.14294	0.49068
1.36267	0.015	2.13252	0.4499
1.36244	0.01	2.13368	0.3607
1.36221	0.01167	2.14694	0.31544
1.36198	0.01833	2.1477	0.31336
1.36175	0.015	2.15834	0.3093
1.36152	0.02167	2.15796	0.2951
1.36128	0.02167	2.18098	0.31538
1.36105	0.01333	2.19227	0.35596
1.36082	0.01667	2.21693	0.42696
1.36059	0.01667	2.22731	0.54056
1.36036	0.01167	2.24344	0.71503
1.36013	0.02	2.27794	0.90369
1.3599	0.01295	2.28313	1.07612
1.35967	0.01478	2.29481	1.30333
1.35944	0.01295	2.28443	1.55285
1.35921	0.01066	2.29611	1.73543
1.35898	0.01203	2.32207	1.776
1.35875	0.00791	2.29481	1.38447
1.35852	0.01066	2.28702	1.22218
1.35829	0.01387	2.25912	0.95035
1.35806	0.02	2.23668	0.74545
1.35783	0.01066	2.2455	0.64605
1.3576	0.01478	2.20944	0.57302
1.35737	0.01387	2.20383	0.55679
1.35714	0.01066	2.19021	0.57708
1.35691	0.01891	2.1846	0.56288
1.35668	0.01203	2.19502	0.57099
1.35645	0.01707	2.19502	0.62982
1.35622	0.01707	2.20704	0.75154
1.35599	0.01524	2.21425	0.86109
1.35576	0.01295	2.21986	1.08829
1.35553	0.0102	2.22802	1.09235
1.3553	0.01524	2.24229	1.02338
1.35507	0.01524	2.28867	0.855
1.35484	0.01295	2.30712	0.74951
1.35461	0.0212	2.29921	0.66634
1.35438	0.01203	2.36513	0.65417
1.35415	0.01629	2.40468	0.66431
1.35393	0.01829	2.3704	0.71503
1.3537	0.01616	2.31813	0.82254
1.35347	0.01249	2.3096	0.99498
1.35324	0.01662	2.28603	1.17958
1.35301	0.01845	2.26983	0.9544
1.35278	0.01249	2.26757	0.77183
1.35256	0.01845	2.27284	0.69474
1.35233	0.01845	2.25421	0.60142
1.3521	0.01616	2.25439	0.55071
1.35187	0.01616	2.19638	0.38233
1.35164	0.01616	2.19638	0.31944
1.35141	0.01829	2.1041	0.32147
1.35119	0.01829	2.02763	0.2809
1.35096	0.02029	2.01666	0.24844
1.35073	0.01793	1.98017	0.25655
1.3505	0.01793	1.9384	0.31944
1.35028	0.01642	1.9237	0.41073
1.35005	0.01845	1.93932	0.56491
1.34982	0.02028	1.94062	0.70691
1.34959	0.02212	1.98017	0.87123
1.34937	0.01845	1.99258	0.88949
1.34914	0.01829	2.01972	0.70894
1.34891	0.02429	2.06697	0.61968
1.34869	0.02097	2.11565	0.52028
1.34846	0.02173	2.16708	0.42899
1.34823	0.02248	2.16983	0.3377
1.348	0.02046	2.18583	0.30321
1.34778	0.02173	2.14628	0.25858
1.34755	0.02248	2.13775	0.2241
1.34732	0.02198	2.07773	0.3945
1.3471	0.02703	2.03027	0.43102
1.34687	0.02229	1.98281	0.4513
1.34665	0.02703	1.9785	0.42493
1.34642	0.02779	1.96497	0.44927
1.34619	0.0283	1.95977	0.4797
1.34597	0.03133	1.9556	0.45536
1.34574	0.0288	1.96185	0.47565
1.34551	0.03133	1.94519	0.45536
1.34529	0.03891	1.94728	0.43913
1.34506	0.04094	1.93166	0.45942
1.34484	0.0363	1.93062	0.42696
1.34461	0.03891	1.90772	0.4229
1.34439	0.03891	1.89732	0.37219
1.34416	0.04094	1.8817	0.37219
1.34393	0.04346	1.87754	0.37827
1.34371	0.04549	1.86089	0.40464
1.34348	0.04877	1.84215	0.41276
1.34326	0.05357	1.8307	0.4655
1.34303	0.06226	1.80884	0.49999
1.34281	0.06226	1.79427	0.72517
1.34258	0.05709	1.79011	0.86717
1.34236	0.05968	1.76409	1.02541
1.34213	0.05534	1.72453	1.06801
1.34191	0.05795	1.70247	0.99295
1.34168	0.05882	1.64052	0.86109
1.34146	0.05989	1.62109	0.70285
1.34124	0.06398	1.57044	0.68054
1.34101	0.07086	1.53361	0.57099
1.34079	0.0614	1.44948	0.51419
1.34056	0.06312	1.40508	0.45739
1.34034	0.06828	1.40418	0.42087
1.34011	0.06874	1.39821	0.39247
1.33989	0.07278	1.36631	0.3661
1.33967	0.07278	1.35269	0.3661
1.33944	0.07455	1.30465	0.38233
1.33922	0.07278	1.25536	0.39044
1.33899	0.07733	1.18923	0.40262
1.33877	0.08289	1.10507	0.37422
1.33855	0.08138	1.04616	0.3945
1.33832	0.08618	1.00535	0.34987
1.3381	0.08618	0.99802	0.32756
1.33788	0.08517	0.99314	0.34379
1.33765	0.08416	0.99771	0.3235
1.33743	0.0882	1.00402	0.30118
1.33721	0.08871	1.02617	0.31133
1.33698	0.09401	1.03783	0.28496
1.33676	0.09705	1.04832	0.27684
1.33654	0.09958	1.06814	0.2667
1.33631	0.09958	1.07929	0.24641
1.33609	0.10387	1.08212	0.2099
1.33587	0.10413	1.1171	0.24844
1.33564	0.11272	1.17597	0.20787
1.33542	0.11474	1.17807	0.21192
1.3352	0.1082	1.18762	0.19893
1.33498	0.11405	1.19497	0.24368
1.33475	0.12137	1.22343	0.25047
1.33453	0.12795	1.21848	0.31682
1.33431	0.1382	1.23023	0.27451
1.33409	0.14479	1.24142	0.23627
1.33387	0.14771	1.26224	0.28901
1.33364	0.16016	1.28306	0.32147
1.33342	0.16601	1.28313	0.40464
1.3332	0.17552	1.29489	0.54056
1.33298	0.19163	1.31987	0.56896
1.33276	0.20187	1.3184	0.66228
1.33253	0.2184	1.3162	0.71503
1.33231	0.2204	1.31473	0.81646
1.33209	0.21504	1.33025	0.76574
1.33187	0.23773	1.29833	0.63997
1.33165	0.26408	1.30371	0.55476
1.33143	0.29408	1.31105	0.48173
1.33121	0.32596	1.33383	0.44927
1.33098	0.35762	1.35001	0.46145
1.33076	0.37345	1.36305	0.50202
1.33054	0.39878	1.36469	0.57911
1.33032	0.42727	1.38893	0.59939
1.3301	0.43044	1.38379	0.68257
1.32988	0.4431	1.39995	0.61968
1.32966	0.48109	1.3544	0.56288
1.32944	0.51592	1.34412	0.51013
1.32922	0.50642	1.31546	0.43507
1.329	0.53808	1.28757	0.37624
1.32878	0.54758	1.26403	0.31741
1.32856	0.59507	1.26369	0.27075
1.32834	0.63306	1.25934	0.24235
1.32812	0.64889	1.26036	0.20787
1.3279	0.65839	1.23464	0.20381
1.32767	0.71854	1.24453	0.19164
1.32745	0.74704	1.23464	0.19367
1.32723	0.79136	1.22132	0.24033
1.32702	0.87684	1.222	0.24844
1.3268	0.918	1.23034	0.30727
1.32658	1.01931	1.19918	0.39247
1.32636	1.10163	1.22027	0.46347
1.32614	1.16811	1.22343	0.53448
1.32592	1.29475	1.19118	0.46753
1.3257	1.50679	1.19918	0.38233
1.32548	1.49599	1.16747	0.31944
1.32526	1.6255	1.17698	0.25453
1.32504	1.76579	1.13014	0.19367
1.32482	1.79817	1.16837	0.16527
1.3246	2.05717	1.10218	0.17135
1.32438	2.32697	1.03901	0.17744
1.32416	2.77765	1.0375	0.17947
1.32394	2.92575	0.93761	0.19367
1.32373	3.07384	0.9007	0.20381
1.32351	3.25156	0.8697	0.2951
1.32329	3.42081	0.84077	0.39856
1.32307	3.5816	0.84986	0.52839
1.32285	3.72124	0.83994	0.59331
1.32263	3.83125	0.81436	0.58114
1.32241	3.92434	0.75812	0.48782
1.3222	4.06398	0.72728	0.39653
1.32198	4.17822	0.68555	0.31538
1.32176	4.26708	0.65107	0.28293
1.32154	4.37287	0.64926	0.23018
1.32132	4.52519	0.64019	0.19367
1.3211	4.64662	0.62204	0.14092
1.32089	4.73922	0.62204	0.12875
1.32067	4.78272	0.59788	0.09224
1.32045	4.80178	0.60396	0.11455
1.32023	4.79705	0.58978	0.107
1.32002	4.76814	0.58674	0.12734
1.3198	4.74749	0.57762	0.15571
1.31958	4.70612	0.57863	0.15892
1.31936	4.65556	0.57256	0.13751
1.31915	4.6154	0.56648	0.12038
1.31893	4.54095	0.57559	0.11717
1.31871	4.51617	0.54369	0.11824
1.31849	4.42942	0.54369	0.08613
1.31828	4.35094	0.54777	0.09309
1.31806	4.30963	0.53279	0.07863
1.31784	4.21462	0.5287	0.08238
1.31763	4.10722	0.53007	0.09041
1.31741	4.03287	0.52734	0.08926
1.31719	3.93787	0.50555	0.071
1.31698	3.87177	0.50555	0.0852
1.31676	3.73959	0.50283	0.08926
1.31654	3.6735	0.54622	0.08115
1.31633	3.60328	0.53143	0.07709
1.31611	3.49588	0.49466	0.07709
1.31589	3.35544	0.49193	0.08723
1.31568	3.23564	0.49057	0.08115
1.31546	3.10759	0.48785	0.08723
1.31525	2.99606	0.51372	0.08317
1.31503	2.8928	0.49466	0.0994
1.31481	2.77427	0.50147	0.08723
1.3146	2.62802	0.53789	0.09535
1.31438	2.54229	0.50555	0.10955
1.31417	2.42629	0.51236	0.09737
1.31395	2.3103	0.5001	0.10346
1.31374	2.17918	0.49193	0.08926
1.31352	2.08841	0.49057	0.09535
1.3133	2.0178	0.4933	0.10346
1.31309	1.94216	0.52905	0.10346
1.31287	1.87155	0.49057	0.10549
1.31266	1.82616	0.5001	0.10346
1.31244	1.66478	0.49874	0.10955
1.31223	1.59922	0.49057	0.11969
1.31201	1.49332	0.5001	0.0994
1.3118	1.44793	0.51427	0.13186
1.31158	1.38741	0.5003	0.12983
1.31137	1.24525	0.52429	0.11563
1.31115	1.20172	0.49602	0.11969
1.31094	1.14512	0.49874	0.1136
1.31072	1.06677	0.49466	0.09737
1.31051	1.0967	0.47968	0.12172
1.3103	0.94561	0.49738	0.12172
1.31008	0.94183	0.5001	0.10143
1.30987	0.85814	0.49602	0.13186
1.30965	0.83769	0.49193	0.142
1.30944	0.8006	0.49057	0.14606
1.30922	0.7326	0.48376	0.15823
1.30901	0.70383	0.48921	0.14809
1.3088	0.70383	0.50496	0.10955
1.30858	0.6986	0.46703	0.09332
1.30837	0.64106	0.48101	0.08926
1.30815	0.57556	0.485	0.07506
1.30794	0.55595	0.49165	0.07506
1.30773	0.53046	0.47103	0.08317
1.30751	0.503	0.47369	0.06897
1.3073	0.49516	0.44042	0.07912
1.30709	0.51477	0.46637	0.06897
1.30687	0.48007	0.45439	0.06694
1.30666	0.47205	0.42579	0.07912
1.30645	0.45469	0.45839	0.08926
1.30623	0.4481	0.41248	0.09332
1.30602	0.4579	0.42645	0.10752
1.30581	0.43241	0.47737	0.15418
1.30559	0.44222	0.47006	0.1562
1.30538	0.435	0.45843	0.16635
1.30517	0.42849	0.46075	0.17243
1.30496	0.40104	0.4331	0.14403
1.30474	0.40104	0.41248	0.17649
1.30453	0.39123	0.38402	0.16838
1.30432	0.41333	0.423	0.18866
1.30411	0.385	0.41913	0.19881
1.30389	0.37167	0.36058	0.18866
1.30368	0.37	0.38853	0.20083
1.30347	0.355	0.37921	0.19069
1.30326	0.35	0.37456	0.20286
1.30304	0.37	0.35327	0.17852
1.30283	0.365	0.37076	0.19069
1.30262	0.3128	0.34886	0.17649
1.30241	0.30103	0.3448	0.18866
1.3022	0.29515	0.30099	0.16229
1.30199	0.29319	0.30667	0.13998
1.30177	0.28534	0.31316	0.12983
1.30156	0.28142	0.29369	0.11157
1.30135	0.25985	0.28233	0.12578
1.30114	0.2677	0.29288	0.10143
1.30093	0.24809	0.29937	0.1136
1.30072	0.24613	0.30342	0.1136
1.3005	0.22652	0.32208	0.09129
1.30029	0.21671	0.32857	0.09535
1.30008	0.20495	0.3375	0.07912
1.29987	0.20495	0.31478	0.10143
1.29966	0.1873	0.32695	0.0994
1.29945	0.17553	0.31316	0.08115
1.29924	0.15592	0.30505	0.0994
1.29903	0.152	0.28314	0.10549
1.29882	0.17667	0.27909	0.08317
1.29861	0.16	0.27746	0.08115
1.2984	0.145	0.2799	0.06694
1.29818	0.13833	0.26529	0.0568
1.29797	0.15	0.25556	0.06086
1.29776	0.13833	0.25069	0.06694
1.29755	0.13333	0.23487	0.05477
1.29734	0.12667	0.21962	0.06694
1.29713	0.125	0.22971	0.05274
1.29692	0.12	0.22132	0.04869
1.29671	0.115	0.22301	0.03652
1.2965	0.105	0.21115	0.05883
1.29629	0.10833	0.21115	0.04057
1.29608	0.10833	0.22471	0.06694
1.29587	0.10667	0.21623	0.0426
1.29566	0.10333	0.21115	0.0426
1.29545	0.095	0.21962	0.03246
1.29524	0.1	0.21623	0.03246
1.29503	0.10167	0.21454	0.03246
1.29482	0.10167	0.20437	0.0284
1.29462	0.10333	0.20776	0.0284
1.29441	0.095	0.21454	0.03449
1.2942	0.10167	0.19589	0.04057
1.29399	0.10833	0.18911	0.03246
1.29378	0.10167	0.18233	0.05477
1.29357	0.09333	0.19589	0.05477
1.29336	0.10167	0.18064	0.05072
1.29315	0.085	0.17725	0.04057
1.29294	0.08667	0.17894	0.04463
1.29273	0.08833	0.15352	0.03449
1.29252	0.09167	0.15691	0.05274
1.29232	0.07	0.15861	0.03854
1.29211	0.07833	0.15013	0.02637
1.2919	0.08667	0.13996	0.02637
1.29169	0.08	0.13996	0.03246
1.29148	0.07	0.13488	0.03246
1.29127	0.07333	0.14335	0.03854
1.29107	0.095	0.13657	0.03652
1.29086	0.06333	0.13996	0.03246
1.29065	0.07667	0.13488	0.0284
1.29044	0.07833	0.15183	0.01826
1.29023	0.07667	0.15352	0.0284
1.29003	0.06833	0.13827	0.0142
1.28982	0.06667	0.13657	0.01826
1.28961	0.055	0.15577	0.02231
1.2894	0.05833	0.1436	0.02029
1.28919	0.07833	0.14766	0.01623
1.28899	0.05167	0.15983	0.01826
1.28878	0.06167	0.14928	0.03449
1.28857	0.05667	0.14684	0.01014
1.28836	0.04833	0.14198	0.02231
1.28816	0.06167	0.14847	0.02029
1.28795	0.055	0.13549	0.01623
1.28774	0.035	0.14198	0.0142
1.28753	0.055	0.12332	0.02029
1.28733	0.08	0.12088	0.01623
1.28712	0.04667	0.12332	0.02434
1.28691	0.065	0.12332	0.0142
1.28671	0.05667	0.11034	0.01623
1.2865	0.04833	0.11358	0.01014
1.28629	0.05667	0.11034	0.02029
1.28609	0.065	0.11602	0.0142
1.28588	0.05167	0.10628	0.01014
1.28567	0.045	0.09005	0.01014
1.28547	0.04833	0.09249	0.01623
1.28526	0.04	0.09005	0.00811
1.28505	0.05	0.10141	0.01217
1.28485	0.04167	0.08924	0.01826
1.28464	0.03833	0.09411	0.01217
1.28444	0.04333	0.09979	0.0142
1.28423	0.04167	0.11034	0.00609
1.28402	0.04167	0.09492	0.00406
1.28382	0.03667	0.09249	0.01014
1.28361	0.03333	0.08762	0.01826
1.28341	0.04	0.0933	0.00811
1.2832	0.035	0.10863	0.00811
1.28299	0.03667	0.11496	0.01014
1.28279	0.03167	0.10863	0.01014
1.28258	0.03833	0.10969	0.00609
1.28238	0.03667	0.08965	0.01623
1.28217	0.03167	0.09914	0.00811
1.28197	0.03167	0.10758	0.00609
1.28176	0.02333	0.09387	0.00811
1.28156	0.02833	0.08754	0.00609
1.28135	0.02833	0.09387	0.0142
1.28115	0.02833	0.08332	0.01217
1.28094	0.03	0.06855	0.00609
1.28074	0.01833	0.08859	0.01014
1.28053	0.02667	0.08754	0.01217
1.28033	0.02667	0.08754	0.00609
1.28012	0.025	0.07594	0.00406
1.27992	0.02333	0.07066	0.00406
1.27971	0.02333	0.07488	0.01217
1.27951	0.03	0.07066	0.01014
1.2793	0.015	0.08016	0.01014
1.2791	0.02333	0.08016	0.00203
1.27889	0.02167	0.08437	0.00203
1.27869	0.02167	0.08543	0.01014
1.27848	0.01333	0.07066	0.00609
1.27828	0.025	0.07699	0.00203
1.27808	0.01667	0.08016	0.00811
1.27787	0.02167	0.06855	0.00406
1.27767	0.02333	0.07277	0.01014
1.27746	0.01667	0.06539	0.00406
1.27726	0.01667	0.06855	0.00609
1.27706	0.02167	0.0559	0.00811
1.27685	0.02333	0.05906	0.00406
1.27665	0.015	0.05801	0.01014
1.27645	0.01167	0.05379	0.01014
1.27624	0.02167	0.05695	0.00203
1.27604	0.01667	0.05906	0.00609
1.27583	0.01	0.05906	0.00203
1.27563	0.00833	0.05273	0.01014
1.27543	0.00833	0.05695	0.00406
1.27522	0.015	0.06434	-0.00406
1.27502	0.01	0.05484	0.00609
1.27482	0.01333	0.04746	0.00203
1.27462	0.01	0.05168	0.00811
1.27441	0.01167	0.04957	0.00203
1.27421	0.01667	0.04957	0.00406
1.27401	0.01333	0.04957	0.00406
1.2738	0.01333	0.0443	0
1.2736	0.01	0.05484	0.00203
1.2734	0.01833	0.06855	0.01217
1.2732	0.01167	0.06328	0.00203
1.27299	0.00833	0.05142	0.00609
1.27279	0.01167	0.04087	0.00406
1.27259	0.00333	0.05142	0.01623
1.27239	0.01	0.0501	0.00811
1.27218	0.00833	0.0501	0.00203
1.27198	0.00833	0.04614	0
1.27178	0.00833	0.03955	0.01217
1.27158	0.00833	0.0501	-0.00203
1.27138	0.01167	0.03691	0.00811
1.27117	0.01	0.04219	0.00811
1.27097	0.01333	0.03428	0.00406
1.27077	0.00833	0.04614	0.00406
1.27057	0.00667	0.04495	0
1.27037	0.00667	0.04223	0.00203
1.27016	0.01333	0.04585	0.00203
1.26996	0.00167	0.04585	0.00609
1.26976	0.01167	0.03952	0.00609
1.26956	0.00833	0.0359	0.00406
1.26936	0.00667	0.04404	0.00203
1.26916	0	0.04585	0.00203
1.26896	0.01	0.04482	0.01014
1.26875	0.005	0.0356	0.00203
1.26855	0.00167	0.04351	0.00811
1.26835	0	0.0356	0.00811
1.26815	0.00167	0.04087	0.00406
1.26795	0.005	0.03296	0.00609
1.26775	0.00333	0.03296	0.00811
1.26755	0.00667	0.03032	0.00406
1.26735	0.01167	0.02637	0.00811
1.26715	0.01	0.02637	0.00406
1.26695	0.005	0.03032	0.00203
1.26675	0.00333	0.02637	0
1.26655	0.00667	0.03164	0.00203
1.26635	0.01	0.02637	0.00406
1.26614	0.00167	0.01846	0
1.26594	0.00167	0.03032	0.00406
1.26574	0.00333	0.02505	0.01014
1.26554	0.00167	0.02241	0.00609
1.26534	0.00167	0.01846	0.01014
1.26514	0.00667	0.02373	0.00406
1.26494	0.00167	0.01714	0.00203
1.26474	0.00833	0.02241	-0.00203
1.26454	0.00833	0.01582	0
1.26434	0.00833	0.01978	0.00811
1.26414	0.005	0.0145	0.00609
1.26394	0.01	0.0145	-0.00203
1.26374	0.01	0.01187	0.00203
1.26355	0.00333	0.01846	0.00609
1.26335	0.005	0.02109	0.00406
1.26315	0.01167	0.01187	0.01014
1.26295	0.005	0.01187	0.01217
1.26275	0.00667	0.01287	0.00203
1.26255	0.00667	0.01318	-0.00406
1.26235	0.00167	0.01748	0.00609
1.26215	0.00833	0.01748	0.00203
1.26195	0.00167	0.01748	0.01217
1.26175	0.00667	0.01203	0.00203
1.26155	0.00167	0.02083	0.00203
1.26135	0.00167	0.01748	0.00406
1.26116	0.00167	0.01748	0.00811
1.26096	0.00167	0.01748	0.00203
1.26076	0.005	0.01664	0.00203
1.26056	0.00167	0.01413	0.00406
1.26036	0.00667	0.00878	0.00609
1.26016	-0.00167	0.01205	0.01014
