# Supplementary material for: Excitons in mesoscopically reconstructed moiré heterostructures
Source: Nat Nanotechnol. 2023 Mar 27;18(6):572–9. doi: 10.1038/s41565-023-01356-9 (PMC10275756; doi:10.1038/s41565-023-01356-9)
Supplement: Source Data Fig. 2 — Statistical Source Data. [file 41565_2023_1356_MOESM3_ESM.xlsx]

## Sheet: Fig2 b
Rotation point, α	Total energy (meV/nm2)_rotated	Total energy (meV/nm2)_periodic
-0.25	43.7308	57.464
0	24.4895	57.464
0.25	34.8814	57.464
0.5	55.702	57.464
0.75	68.3938	57.464
1	93.2284	57.464
1.25	113.012	57.464

## Sheet: Fig2 C
Twist angle, θ (degree)	Total energy (meV/nm2)_rotated	Total energy (meV/nm2)_periodic	Total energy (meV/nm2)_moiré
0.39	24.4895	57.464	246.311
1	67.7359	119.258	246.311
1.6	100.5	165.577	246.311
2.2	162.624	196.278	246.311
2.8	198.924	214.371	246.311
3.2	239.243	221.744	246.311
3.6	282.995	227.103	246.311

## Sheet: Fig2 e
Rotation point, α	Total energy (meV/nm2)_rotated	Total energy (meV/nm2)_periodic
-0.25	52.6448	83.0605
0	33.7424	83.0605
0.25	44.6545	83.0605
0.5	57.8217	83.0605
0.75	78.4038	83.0605
1	98.645	83.0605
1.25	121.774	83.0605

## Sheet: Fig2 f
Twist angle, θ (degree)	Total energy (meV/nm2)_rotated	Total energy (meV/nm2)_periodic	Total energy (meV/nm2)_moiré
0.39	33.7424	83.0605	285.683
1	77.3715	166.3	285.683
1.6	124.091	215.068	285.683
2.2	176.189	243.099	285.683
2.8	233.875	258.809	285.683
3.2	276.262	264.851	285.683
3.6	322.146	269.278	285.683
