# Supplementary material for: Excitons in mesoscopically reconstructed moiré heterostructures
Source: Nat Nanotechnol. 2023 Mar 27;18(6):572–9. doi: 10.1038/s41565-023-01356-9 (PMC10275756; doi:10.1038/s41565-023-01356-9)
Supplement: Source Data Fig. 3 — Statistical Source Data. [file 41565_2023_1356_MOESM4_ESM.xlsx]

## Sheet: Fig3 a
Energy (eV)	DR (a.u.)	DR (a.u.)	DR (a.u.)	DR (a.u.)	DR (a.u.)
1.77505	-0.00308	-0.11214	-0.24321	-0.34307	-0.47005
1.77466	-0.00727	-0.11141	-0.24181	-0.34281	-0.46428
1.77426	-0.00302	-0.11354	-0.24215	-0.3411	-0.46469
1.77386	-0.00322	-0.11374	-0.2424	-0.3427	-0.46551
1.77346	-0.00548	-0.11223	-0.24206	-0.34359	-0.46706
1.77306	-0.00329	-0.11234	-0.24324	-0.34244	-0.46737
1.77266	-0.00761	-0.116	-0.2419	-0.34275	-0.46634
1.77227	-0.00754	-0.1143	-0.24315	-0.34452	-0.46696
1.77187	-0.005	-0.11399	-0.24317	-0.34359	-0.46737
1.77147	-0.0074	-0.11461	-0.24386	-0.34482	-0.46747
1.77107	-0.00638	-0.11362	-0.24487	-0.34255	-0.46902
1.77068	-0.00775	-0.11294	-0.24261	-0.34472	-0.47036
1.77028	-0.00761	-0.11287	-0.243	-0.3439	-0.47036
1.76988	-0.00665	-0.11282	-0.24363	-0.34482	-0.46851
1.76949	-0.0059	-0.1158	-0.24483	-0.34363	-0.47036
1.76909	-0.00816	-0.11776	-0.24474	-0.34588	-0.47078
1.76869	-0.00775	-0.11899	-0.24566	-0.34408	-0.47088
1.7683	-0.0085	-0.11564	-0.24496	-0.34572	-0.47233
1.7679	-0.00754	-0.11719	-0.24442	-0.34448	-0.47129
1.7675	-0.00857	-0.11931	-0.24473	-0.34544	-0.47171
1.76711	-0.01008	-0.11781	-0.24555	-0.34534	-0.47202
1.76671	-0.00781	-0.11678	-0.24487	-0.34596	-0.47274
1.76632	-0.00754	-0.11708	-0.24473	-0.34699	-0.47398
1.76592	-0.01028	-0.11927	-0.24682	-0.34689	-0.47542
1.76553	-0.01057	-0.12015	-0.24555	-0.34699	-0.47429
1.76513	-0.01079	-0.12052	-0.24632	-0.34792	-0.47625
1.76474	-0.00886	-0.11906	-0.24596	-0.34658	-0.47635
1.76434	-0.01055	-0.1213	-0.24713	-0.3474	-0.47718
1.76395	-0.01011	-0.11984	-0.24645	-0.34864	-0.47645
1.76356	-0.00939	-0.12156	-0.24736	-0.3474	-0.47666
1.76316	-0.01009	-0.12163	-0.24813	-0.34937	-0.47779
1.76277	-0.01105	-0.12444	-0.24722	-0.34926	-0.478
1.76237	-0.01124	-0.12453	-0.24781	-0.34885	-0.478
1.76198	-0.01175	-0.12183	-0.2474	-0.34988	-0.47945
1.76159	-0.01172	-0.1208	-0.24899	-0.35071	-0.47945
1.76119	-0.01275	-0.1209	-0.2489	-0.35071	-0.48007
1.7608	-0.0109	-0.12163	-0.24831	-0.34988	-0.48099
1.76041	-0.01124	-0.12173	-0.24858	-0.34998	-0.4811
1.76002	-0.01179	-0.12276	-0.25075	-0.35071	-0.48161
1.75962	-0.01436	-0.124	-0.2494	-0.35215	-0.48192
1.75923	-0.01366	-0.12431	-0.2508	-0.35226	-0.48192
1.75884	-0.01378	-0.12317	-0.25062	-0.35256	-0.48337
1.75845	-0.0135	-0.12393	-0.24967	-0.35463	-0.48275
1.75806	-0.012	-0.12534	-0.25098	-0.3537	-0.48368
1.75766	-0.01275	-0.12513	-0.25157	-0.35349	-0.48419
1.75727	-0.01289	-0.12485	-0.25148	-0.35453	-0.48543
1.75688	-0.01553	-0.12865	-0.25161	-0.3538	-0.48492
1.75649	-0.01422	-0.12689	-0.25257	-0.35525	-0.48471
1.7561	-0.01503	-0.12782	-0.25297	-0.35535	-0.48533
1.75571	-0.01404	-0.12555	-0.25324	-0.35607	-0.48584
1.75532	-0.01526	-0.12679	-0.25392	-0.35576	-0.48605
1.75493	-0.01663	-0.12782	-0.25424	-0.35742	-0.48677
1.75454	-0.01776	-0.12709	-0.25429	-0.35762	-0.48719
1.75415	-0.01563	-0.12802	-0.25478	-0.35669	-0.48842
1.75376	-0.01666	-0.1305	-0.25555	-0.35865	-0.48904
1.75337	-0.01761	-0.12978	-0.2565	-0.35938	-0.48966
1.75298	-0.01741	-0.12885	-0.25582	-0.35865	-0.48987
1.75259	-0.01604	-0.12998	-0.25732	-0.3601	-0.48987
1.7522	-0.0194	-0.12947	-0.25768	-0.36072	-0.49193
1.75181	-0.01734	-0.13009	-0.25768	-0.36165	-0.49193
1.75142	-0.01851	-0.13195	-0.25813	-0.36237	-0.49173
1.75104	-0.01844	-0.13225	-0.25967	-0.36309	-0.49245
1.75065	-0.01933	-0.13205	-0.25886	-0.3633	-0.49307
1.75026	-0.01899	-0.13308	-0.26004	-0.36474	-0.49348
1.74987	-0.0194	-0.13401	-0.26044	-0.36361	-0.49389
1.74948	-0.02077	-0.13329	-0.26094	-0.36546	-0.49431
1.74909	-0.02125	-0.13349	-0.26153	-0.36474	-0.49534
1.74871	-0.02077	-0.13422	-0.26221	-0.36629	-0.49606
1.74832	-0.02104	-0.13607	-0.26302	-0.36691	-0.49627
1.74793	-0.02228	-0.13504	-0.2633	-0.36722	-0.49606
1.74755	-0.02255	-0.13783	-0.26311	-0.36897	-0.49699
1.74716	-0.02282	-0.13659	-0.26493	-0.3697	-0.49751
1.74677	-0.02296	-0.13762	-0.26447	-0.37083	-0.49782
1.74638	-0.02344	-0.13917	-0.2642	-0.37093	-0.49885
1.746	-0.0244	-0.13958	-0.26588	-0.37062	-0.49885
1.74561	-0.02419	-0.13907	-0.26579	-0.37042	-0.50029
1.74523	-0.02556	-0.13999	-0.26619	-0.37155	-0.50029
1.74484	-0.02522	-0.14175	-0.2666	-0.37228	-0.5005
1.74445	-0.02502	-0.14165	-0.26791	-0.37393	-0.50132
1.74407	-0.02529	-0.14247	-0.26705	-0.37382	-0.50246
1.74368	-0.027	-0.14319	-0.26891	-0.37527	-0.50359
1.7433	-0.02762	-0.14257	-0.26882	-0.37609	-0.50298
1.74291	-0.02687	-0.14495	-0.26837	-0.37671	-0.5039
1.74253	-0.02803	-0.14454	-0.2704	-0.37805	-0.50432
1.74214	-0.02906	-0.14608	-0.27049	-0.37909	-0.50545
1.74176	-0.02831	-0.14598	-0.27063	-0.38022	-0.50514
1.74137	-0.02844	-0.14619	-0.27063	-0.37991	-0.50483
1.74099	-0.0294	-0.14835	-0.27176	-0.38208	-0.50648
1.74061	-0.03009	-0.14815	-0.27258	-0.38239	-0.50545
1.74022	-0.03077	-0.14825	-0.27208	-0.38301	-0.50659
1.73984	-0.03214	-0.15114	-0.27389	-0.3827	-0.50824
1.73945	-0.03112	-0.1498	-0.27276	-0.3827	-0.50896
1.73907	-0.03125	-0.15104	-0.27298	-0.38394	-0.50937
1.73869	-0.0329	-0.15217	-0.27416	-0.38383	-0.50844
1.7383	-0.03425	-0.15083	-0.27484	-0.386	-0.50979
1.73792	-0.03338	-0.15351	-0.27547	-0.38724	-0.51061
1.73754	-0.03454	-0.15259	-0.27475	-0.3869	-0.51082
1.73716	-0.03543	-0.153	-0.27516	-0.38693	-0.51257
1.73677	-0.03475	-0.15403	-0.27593	-0.38734	-0.51061
1.73639	-0.03564	-0.15537	-0.27656	-0.39054	-0.51061
1.73601	-0.03619	-0.15826	-0.27674	-0.38972	-0.51278
1.73563	-0.03626	-0.15682	-0.27783	-0.39034	-0.51247
1.73525	-0.03687	-0.15836	-0.27738	-0.39092	-0.5136
1.73486	-0.03783	-0.15859	-0.27813	-0.39178	-0.51402
1.73448	-0.03845	-0.15847	-0.27912	-0.3925	-0.5135
1.7341	-0.03879	-0.15847	-0.27976	-0.39347	-0.51453
1.73372	-0.03948	-0.1596	-0.27985	-0.39292	-0.51505
1.73334	-0.04057	-0.16136	-0.27993	-0.39426	-0.51701
1.73296	-0.04092	-0.16039	-0.27983	-0.39415	-0.51722
1.73258	-0.04181	-0.16173	-0.28145	-0.3956	-0.51577
1.7322	-0.04249	-0.16282	-0.28094	-0.39539	-0.5167
1.73182	-0.04284	-0.16476	-0.28102	-0.39653	-0.51794
1.73144	-0.04386	-0.16538	-0.28245	-0.39839	-0.51732
1.73106	-0.04421	-0.16581	-0.28245	-0.39787	-0.51825
1.73068	-0.04427	-0.16425	-0.28358	-0.39921	-0.51856
1.7303	-0.04448	-0.16602	-0.28326	-0.39973	-0.51876
1.72992	-0.04551	-0.16661	-0.28503	-0.39993	-0.51887
1.72954	-0.04633	-0.16651	-0.28453	-0.39952	-0.5199
1.72916	-0.04681	-0.16825	-0.28436	-0.40125	-0.52052
1.72878	-0.04729	-0.16758	-0.28419	-0.40135	-0.52093
1.7284	-0.04832	-0.17112	-0.28648	-0.40177	-0.52155
1.72802	-0.04804	-0.16973	-0.28657	-0.40195	-0.52217
1.72764	-0.04907	-0.17106	-0.28657	-0.40247	-0.52155
1.72727	-0.04935	-0.17217	-0.28652	-0.40364	-0.52083
1.72689	-0.05031	-0.17137	-0.28812	-0.40331	-0.52165
1.72651	-0.05106	-0.17236	-0.28687	-0.40396	-0.52217
1.72613	-0.05222	-0.17312	-0.28695	-0.40468	-0.52258
1.72575	-0.05291	-0.17519	-0.28878	-0.40466	-0.52176
1.72538	-0.05366	-0.17415	-0.28946	-0.40533	-0.523
1.725	-0.05442	-0.17446	-0.28964	-0.4053	-0.52372
1.72462	-0.05572	-0.17467	-0.29105	-0.40633	-0.52289
1.72424	-0.05657	-0.17591	-0.29114	-0.40674	-0.52341
1.72387	-0.0561	-0.17673	-0.29082	-0.40685	-0.52351
1.72349	-0.05726	-0.17921	-0.29214	-0.40798	-0.5232
1.72311	-0.05827	-0.17818	-0.2928	-0.40778	-0.52485
1.72274	-0.05901	-0.17797	-0.29272	-0.40829	-0.52465
1.72236	-0.06093	-0.17931	-0.29255	-0.40829	-0.52341
1.72199	-0.06086	-0.18079	-0.29239	-0.40881	-0.52475
1.72161	-0.06209	-0.18086	-0.29347	-0.4086	-0.52351
1.72123	-0.06326	-0.18055	-0.29473	-0.40932	-0.52341
1.72086	-0.06463	-0.17952	-0.29356	-0.40932	-0.52372
1.72048	-0.06449	-0.18293	-0.29398	-0.40953	-0.52454
1.72011	-0.06539	-0.18247	-0.29506	-0.41028	-0.52537
1.71973	-0.06742	-0.18372	-0.29624	-0.40984	-0.52589
1.71936	-0.06814	-0.18358	-0.29523	-0.41014	-0.52434
1.71898	-0.06974	-0.18336	-0.29599	-0.41014	-0.52527
1.71861	-0.06905	-0.18437	-0.29698	-0.41046	-0.52392
1.71823	-0.0707	-0.18458	-0.29657	-0.4107	-0.52465
1.71786	-0.07118	-0.18588	-0.29707	-0.40953	-0.52413
1.71749	-0.07339	-0.18654	-0.29782	-0.4092	-0.52485
1.71711	-0.07264	-0.18561	-0.29874	-0.40943	-0.52444
1.71674	-0.07448	-0.18551	-0.29723	-0.41015	-0.52547
1.71636	-0.07374	-0.18623	-0.29798	-0.40891	-0.52362
1.71599	-0.07457	-0.18685	-0.29924	-0.41009	-0.52351
1.71562	-0.07443	-0.18778	-0.3005	-0.40986	-0.52475
1.71524	-0.07368	-0.18685	-0.29957	-0.40901	-0.52413
1.71487	-0.0736	-0.18705	-0.29949	-0.40932	-0.52475
1.7145	-0.07224	-0.18747	-0.29891	-0.40891	-0.52454
1.71412	-0.07272	-0.18633	-0.29933	-0.40922	-0.523
1.71375	-0.07152	-0.18458	-0.30091	-0.4084	-0.52444
1.71338	-0.07064	-0.18468	-0.30017	-0.40788	-0.52269
1.71301	-0.0704	-0.18415	-0.29897	-0.40819	-0.52434
1.71264	-0.0692	-0.18385	-0.29866	-0.40757	-0.52258
1.71226	-0.068	-0.1822	-0.29857	-0.40798	-0.52341
1.71189	-0.0664	-0.182	-0.29957	-0.40891	-0.5231
1.71152	-0.06696	-0.18045	-0.2959	-0.40633	-0.52258
1.71115	-0.06608	-0.18262	-0.29743	-0.40736	-0.52176
1.71078	-0.06424	-0.18096	-0.29836	-0.40736	-0.52217
1.71041	-0.06384	-0.17973	-0.29648	-0.40633	-0.52227
1.71004	-0.06312	-0.17859	-0.29599	-0.40674	-0.52217
1.70966	-0.06264	-0.17766	-0.29599	-0.40695	-0.52155
1.70929	-0.06129	-0.17766	-0.29423	-0.40716	-0.52124
1.70892	-0.06081	-0.17684	-0.29364	-0.40602	-0.52031
1.70855	-0.06049	-0.17508	-0.29322	-0.4053	-0.52134
1.70818	-0.05953	-0.17436	-0.29481	-0.40602	-0.52031
1.70781	-0.05841	-0.17611	-0.29431	-0.40602	-0.51887
1.70744	-0.05785	-0.17405	-0.29481	-0.40633	-0.51918
1.70707	-0.05704	-0.17374	-0.29297	-0.40561	-0.51866
1.7067	-0.05681	-0.1724	-0.29278	-0.40499	-0.51763
1.70633	-0.05545	-0.17178	-0.29164	-0.40437	-0.51794
1.70596	-0.05561	-0.17281	-0.29257	-0.40432	-0.51577
1.7056	-0.05481	-0.17095	-0.29038	-0.404	-0.51773
1.70523	-0.05245	-0.17075	-0.29206	-0.4041	-0.51515
1.70486	-0.05265	-0.17013	-0.2913	-0.40447	-0.51536
1.70449	-0.05193	-0.16982	-0.28854	-0.40348	-0.51504
1.70412	-0.05105	-0.16786	-0.2893	-0.40334	-0.51358
1.70375	-0.05025	-0.16827	-0.28989	-0.4021	-0.51333
1.70338	-0.04865	-0.16814	-0.28796	-0.40344	-0.51413
1.70302	-0.04903	-0.16801	-0.28887	-0.40251	-0.51257
1.70265	-0.04784	-0.16672	-0.28804	-0.40158	-0.51226
1.70228	-0.04673	-0.16549	-0.28495	-0.402	-0.51268
1.70191	-0.04657	-0.16518	-0.28678	-0.40107	-0.51257
1.70155	-0.04582	-0.16487	-0.28394	-0.40051	-0.51257
1.70118	-0.04454	-0.16497	-0.28444	-0.40144	-0.51133
1.70081	-0.04449	-0.16321	-0.28361	-0.40093	-0.51041
1.70044	-0.04353	-0.16466	-0.2837	-0.40074	-0.51175
1.70008	-0.04344	-0.16268	-0.28316	-0.39942	-0.51185
1.69971	-0.04243	-0.16355	-0.2826	-0.40008	-0.51061
1.69934	-0.04123	-0.16218	-0.28085	-0.39952	-0.50879
1.69898	-0.04123	-0.16115	-0.28136	-0.39887	-0.5103
1.69861	-0.04056	-0.16074	-0.28185	-0.39911	-0.50769
1.69825	-0.03979	-0.15888	-0.28051	-0.39952	-0.50917
1.69788	-0.03863	-0.15888	-0.27927	-0.39937	-0.50803
1.69751	-0.03947	-0.15882	-0.27968	-0.39784	-0.50772
1.69715	-0.03759	-0.15877	-0.27842	-0.39723	-0.50638
1.69678	-0.03706	-0.1559	-0.27855	-0.39777	-0.50783
1.69642	-0.0363	-0.15631	-0.27759	-0.39787	-0.50545
1.69605	-0.03606	-0.15787	-0.27809	-0.39673	-0.50752
1.69569	-0.03471	-0.15602	-0.27826	-0.39694	-0.50584
1.69532	-0.03481	-0.15608	-0.27801	-0.3956	-0.50566
1.69496	-0.03342	-0.15702	-0.27608	-0.39611	-0.50514
1.6946	-0.03332	-0.15568	-0.27463	-0.39488	-0.50566
1.69423	-0.03251	-0.15403	-0.27368	-0.39638	-0.50401
1.69387	-0.03227	-0.15403	-0.27492	-0.39374	-0.50562
1.6935	-0.03054	-0.15537	-0.27425	-0.39541	-0.50407
1.69314	-0.03074	-0.15362	-0.27333	-0.39429	-0.50318
1.69278	-0.0303	-0.15259	-0.27275	-0.39345	-0.50512
1.69241	-0.02949	-0.15279	-0.27366	-0.3939	-0.50576
1.69205	-0.02906	-0.15403	-0.27149	-0.3923	-0.50491
1.69169	-0.02824	-0.15238	-0.27057	-0.39333	-0.50561
1.69132	-0.02695	-0.153	-0.27032	-0.39188	-0.50465
1.69096	-0.02695	-0.15238	-0.26781	-0.39168	-0.50308
1.6906	-0.0257	-0.15207	-0.2689	-0.39095	-0.50415
1.69023	-0.02508	-0.15197	-0.26756	-0.39137	-0.50469
1.68987	-0.02503	-0.15228	-0.26896	-0.39095	-0.50507
1.68951	-0.02441	-0.15186	-0.26661	-0.39106	-0.5039
1.68915	-0.02374	-0.15155	-0.26476	-0.39034	-0.50365
1.68878	-0.02345	-0.15021	-0.26561	-0.39054	-0.50322
1.68842	-0.02216	-0.15279	-0.26676	-0.39059	-0.50225
1.68806	-0.02211	-0.15073	-0.26552	-0.38942	-0.50122
1.6877	-0.02225	-0.15093	-0.26342	-0.38951	-0.50308
1.68734	-0.0212	-0.14977	-0.26414	-0.38889	-0.50339
1.68698	-0.02134	-0.14925	-0.26397	-0.3892	-0.50246
1.68662	-0.02134	-0.14874	-0.26455	-0.38848	-0.50287
1.68626	-0.02024	-0.14894	-0.26414	-0.38755	-0.50237
1.68589	-0.02048	-0.14708	-0.26313	-0.38724	-0.5037
1.68553	-0.01875	-0.14791	-0.2618	-0.38849	-0.50235
1.68517	-0.01861	-0.14605	-0.26171	-0.38795	-0.50256
1.68481	-0.01794	-0.15031	-0.2618	-0.38824	-0.50112
1.68445	-0.01813	-0.1498	-0.26146	-0.38667	-0.50091
1.68409	-0.01703	-0.14928	-0.26158	-0.3861	-0.50163
1.68373	-0.01698	-0.14739	-0.26263	-0.38714	-0.50256
1.68337	-0.01626	-0.14626	-0.26172	-0.38721	-0.50442
1.68301	-0.01597	-0.14708	-0.26097	-0.38677	-0.50267
1.68265	-0.01588	-0.14657	-0.26029	-0.38846	-0.50318
1.6823	-0.01574	-0.14471	-0.26146	-0.38579	-0.50241
1.68194	-0.01506	-0.14626	-0.25928	-0.38774	-0.50432
1.68158	-0.01454	-0.14647	-0.26029	-0.38676	-0.50225
1.68122	-0.01506	-0.14915	-0.25878	-0.38662	-0.50318
1.68086	-0.01487	-0.14801	-0.25987	-0.38639	-0.50349
1.6805	-0.01382	-0.14729	-0.26046	-0.38615	-0.50432
1.68014	-0.01329	-0.14719	-0.25954	-0.38745	-0.50556
1.67978	-0.01367	-0.14708	-0.2592	-0.38835	-0.50504
1.67943	-0.01276	-0.14698	-0.26008	-0.38779	-0.50452
1.67907	-0.01257	-0.14481	-0.25828	-0.38755	-0.50483
1.67871	-0.01262	-0.14708	-0.26054	-0.38741	-0.50648
1.67835	-0.01291	-0.14667	-0.25853	-0.3893	-0.50639
1.678	-0.01243	-0.1444	-0.26054	-0.38786	-0.50792
1.67764	-0.01214	-0.14688	-0.26037	-0.38754	-0.50946
1.67728	-0.01243	-0.1477	-0.25954	-0.38734	-0.5101
1.67692	-0.01252	-0.14667	-0.2577	-0.38866	-0.50875
1.67657	-0.01272	-0.14791	-0.25845	-0.38826	-0.51316
1.67621	-0.01262	-0.14812	-0.25975	-0.38818	-0.51308
1.67585	-0.0119	-0.14688	-0.2603	-0.3891	-0.51269
1.6755	-0.01243	-0.14523	-0.26071	-0.38898	-0.51342
1.67515	-0.01209	-0.14626	-0.26021	-0.38942	-0.51559
1.6748	-0.01285	-0.14626	-0.25837	-0.38938	-0.51568
1.67445	-0.01233	-0.14523	-0.26054	-0.3899	-0.51799
1.6741	-0.01238	-0.14564	-0.25928	-0.39038	-0.51933
1.67375	-0.01257	-0.14574	-0.26062	-0.38982	-0.52075
1.6734	-0.01281	-0.14647	-0.26205	-0.3911	-0.52197
1.67305	-0.01276	-0.14647	-0.25954	-0.39138	-0.52307
1.6727	-0.013	-0.14791	-0.25975	-0.39106	-0.52417
1.67235	-0.01296	-0.14616	-0.2603	-0.39114	-0.52555
1.672	-0.01295	-0.14946	-0.2618	-0.39254	-0.52569
1.67165	-0.01353	-0.1477	-0.26129	-0.39226	-0.52631
1.6713	-0.01324	-0.14853	-0.26054	-0.3931	-0.52901
1.67095	-0.01348	-0.1475	-0.26112	-0.39282	-0.52915
1.6706	-0.01411	-0.14894	-0.2618	-0.39362	-0.53133
1.67026	-0.01339	-0.14997	-0.2628	-0.39478	-0.53043
1.66991	-0.01406	-0.14966	-0.26221	-0.39518	-0.53197
1.66956	-0.0142	-0.15018	-0.26397	-0.39538	-0.53383
1.66921	-0.01411	-0.14822	-0.26321	-0.3963	-0.53528
1.66886	-0.01439	-0.15132	-0.26329	-0.39746	-0.53682
1.66851	-0.01506	-0.15204	-0.26489	-0.39838	-0.53713
1.66817	-0.01502	-0.1507	-0.26538	-0.3995	-0.53836
1.66782	-0.01588	-0.14977	-0.26823	-0.40054	-0.54013
1.66747	-0.01591	-0.15132	-0.26647	-0.40178	-0.54137
1.66712	-0.01571	-0.15039	-0.26858	-0.40403	-0.54229
1.66678	-0.01676	-0.15328	-0.27075	-0.40529	-0.54211
1.66643	-0.01778	-0.15245	-0.27015	-0.40677	-0.54337
1.66608	-0.01708	-0.15524	-0.27216	-0.40841	-0.54398
1.66574	-0.01875	-0.15503	-0.27275	-0.41033	-0.54563
1.66539	-0.0192	-0.15441	-0.27517	-0.41306	-0.54673
1.66504	-0.01989	-0.15359	-0.27717	-0.41473	-0.5464
1.6647	-0.02009	-0.15482	-0.27709	-0.4171	-0.54804
1.66435	-0.02066	-0.15648	-0.27724	-0.41863	-0.54906
1.664	-0.02192	-0.15627	-0.28054	-0.42055	-0.54929
1.66366	-0.02305	-0.15823	-0.2834	-0.42203	-0.54878
1.66331	-0.02366	-0.15679	-0.28557	-0.42485	-0.54948
1.66297	-0.02415	-0.15844	-0.28797	-0.42672	-0.55017
1.66262	-0.02504	-0.15844	-0.291	-0.4291	-0.55067
1.66228	-0.02627	-0.15978	-0.29363	-0.43131	-0.55127
1.66193	-0.02602	-0.16102	-0.29626	-0.43238	-0.55127
1.66158	-0.02844	-0.16133	-0.29929	-0.43544	-0.55076
1.66124	-0.02738	-0.16256	-0.30182	-0.43719	-0.55168
1.66089	-0.02824	-0.16329	-0.30404	-0.43946	-0.55178
1.66055	-0.02932	-0.16277	-0.30671	-0.44064	-0.55086
1.66021	-0.03061	-0.16411	-0.30934	-0.44274	-0.55022
1.65986	-0.03101	-0.16556	-0.31224	-0.44489	-0.54986
1.65952	-0.0323	-0.16504	-0.31455	-0.44619	-0.54967
1.65917	-0.03283	-0.16855	-0.31658	-0.44874	-0.54922
1.65883	-0.03361	-0.16948	-0.31935	-0.45089	-0.54976
1.65849	-0.03601	-0.16948	-0.3219	-0.45208	-0.54784
1.65814	-0.03575	-0.17051	-0.32453	-0.454	-0.5483
1.6578	-0.03798	-0.17196	-0.327	-0.45632	-0.5483
1.65745	-0.03845	-0.17309	-0.32958	-0.45701	-0.5483
1.65711	-0.03899	-0.17381	-0.33127	-0.45911	-0.54665
1.65677	-0.04035	-0.17392	-0.3334	-0.46037	-0.54739
1.65642	-0.04163	-0.17608	-0.33474	-0.46172	-0.54675
1.65608	-0.04374	-0.17763	-0.33667	-0.46259	-0.54629
1.65574	-0.04434	-0.17846	-0.33727	-0.46248	-0.54455
1.6554	-0.04535	-0.17877	-0.33869	-0.46323	-0.54519
1.65505	-0.0463	-0.18093	-0.33946	-0.4624	-0.54519
1.65471	-0.0486	-0.18259	-0.34029	-0.46261	-0.54464
1.65437	-0.04833	-0.18279	-0.34089	-0.46175	-0.54455
1.65403	-0.05042	-0.18413	-0.34128	-0.46099	-0.54197
1.65369	-0.05191	-0.18671	-0.341	-0.46063	-0.54272
1.65334	-0.05421	-0.18847	-0.3408	-0.46085	-0.54197
1.653	-0.05523	-0.19115	-0.34052	-0.46031	-0.54085
1.65266	-0.05725	-0.19167	-0.34023	-0.45934	-0.54025
1.65232	-0.05867	-0.19559	-0.34015	-0.45877	-0.5392
1.65198	-0.05949	-0.19848	-0.33979	-0.45786	-0.53887
1.65164	-0.06246	-0.19992	-0.33944	-0.45721	-0.53782
1.6513	-0.06436	-0.20519	-0.33881	-0.4565	-0.53696
1.65096	-0.06503	-0.20694	-0.33855	-0.45579	-0.5365
1.65061	-0.06747	-0.21024	-0.33837	-0.45496	-0.53551
1.65027	-0.06868	-0.21551	-0.33793	-0.45437	-0.53498
1.64993	-0.07058	-0.22077	-0.33756	-0.45319	-0.53373
1.64959	-0.07146	-0.22634	-0.33784	-0.45285	-0.53373
1.64925	-0.07436	-0.22944	-0.33722	-0.45256	-0.53274
1.64891	-0.07518	-0.23326	-0.33718	-0.45193	-0.53148
1.64857	-0.07592	-0.23594	-0.33673	-0.45131	-0.53111
1.64823	-0.07835	-0.23842	-0.33653	-0.45065	-0.53093
1.64789	-0.07998	-0.24132	-0.33667	-0.45007	-0.53004
1.64756	-0.08221	-0.24114	-0.33642	-0.44948	-0.52985
1.64722	-0.08363	-0.2398	-0.33625	-0.44909	-0.52886
1.64688	-0.08518	-0.23922	-0.33588	-0.44874	-0.52808
1.64654	-0.0885	-0.23845	-0.33631	-0.44832	-0.52805
1.6462	-0.08992	-0.23718	-0.33602	-0.4479	-0.52743
1.64586	-0.09107	-0.23636	-0.33642	-0.4476	-0.52712
1.64552	-0.09506	-0.23566	-0.33662	-0.44748	-0.52733
1.64518	-0.09709	-0.23521	-0.33773	-0.4477	-0.52764
1.64484	-0.09932	-0.23589	-0.33861	-0.44803	-0.52767
1.64451	-0.10216	-0.238	-0.33989	-0.44845	-0.52854
1.64417	-0.10531	-0.23777	-0.34077	-0.44888	-0.52983
1.64383	-0.1073	-0.23911	-0.34245	-0.44955	-0.5312
1.64349	-0.11038	-0.24058	-0.34384	-0.45007	-0.53246
1.64316	-0.11398	-0.24275	-0.34549	-0.45069	-0.53343
1.64282	-0.1168	-0.24523	-0.34569	-0.45131	-0.53436
1.64248	-0.11874	-0.24657	-0.347	-0.45196	-0.53608
1.64214	-0.12183	-0.2475	-0.34788	-0.45269	-0.5373
1.64181	-0.12399	-0.2509	-0.34902	-0.45321	-0.53869
1.64147	-0.12629	-0.25266	-0.35032	-0.45376	-0.53989
1.64113	-0.12972	-0.25617	-0.35152	-0.45444	-0.54053
1.6408	-0.13161	-0.25813	-0.35337	-0.45514	-0.54227
1.64046	-0.13365	-0.26101	-0.35385	-0.45585	-0.54363
1.64012	-0.13573	-0.26139	-0.35519	-0.456	-0.54502
1.63979	-0.13845	-0.26375	-0.35641	-0.45736	-0.54601
1.63945	-0.14065	-0.26467	-0.35848	-0.45768	-0.54697
1.63911	-0.1423	-0.26621	-0.35962	-0.45829	-0.54876
1.63878	-0.14422	-0.26594	-0.3607	-0.45933	-0.54876
1.63844	-0.14672	-0.26388	-0.3619	-0.4592	-0.55013
1.63811	-0.14875	-0.26402	-0.36343	-0.46037	-0.55118
1.63777	-0.15092	-0.26221	-0.36531	-0.46118	-0.55187
1.63744	-0.15295	-0.26019	-0.36716	-0.46221	-0.55302
1.6371	-0.15403	-0.25854	-0.36787	-0.46212	-0.55372
1.63677	-0.15475	-0.25607	-0.36872	-0.46296	-0.55498
1.63643	-0.1545	-0.25709	-0.37068	-0.464	-0.55525
1.6361	-0.1542	-0.25699	-0.37174	-0.465	-0.55635
1.63576	-0.15283	-0.25397	-0.37247	-0.46581	-0.55833
1.63543	-0.15223	-0.25462	-0.37404	-0.46529	-0.55735
1.63509	-0.15088	-0.25265	-0.37478	-0.46678	-0.55907
1.63476	-0.14872	-0.25155	-0.376	-0.46756	-0.55959
1.63442	-0.14778	-0.25051	-0.37739	-0.46817	-0.5601
1.63409	-0.14633	-0.24863	-0.3778	-0.4684	-0.56036
1.63376	-0.14453	-0.24636	-0.37892	-0.46973	-0.5613
1.63342	-0.14307	-0.24574	-0.37941	-0.47051	-0.56102
1.63309	-0.14247	-0.24399	-0.37887	-0.47063	-0.56196
1.63276	-0.14102	-0.24471	-0.37819	-0.47193	-0.56265
1.63242	-0.13922	-0.24285	-0.37831	-0.47177	-0.5638
1.63209	-0.13751	-0.24172	-0.37779	-0.472	-0.56386
1.63176	-0.1358	-0.24151	-0.37691	-0.47329	-0.56374
1.63142	-0.13409	-0.24214	-0.37597	-0.47345	-0.56485
1.63109	-0.13383	-0.23975	-0.37582	-0.47394	-0.5644
1.63076	-0.13101	-0.23812	-0.37465	-0.47293	-0.56565
1.63043	-0.12972	-0.23635	-0.37409	-0.47287	-0.56591
1.63009	-0.12878	-0.23515	-0.37327	-0.47329	-0.56667
1.62976	-0.12818	-0.23417	-0.37258	-0.47258	-0.56584
1.62943	-0.12604	-0.23379	-0.37182	-0.47284	-0.56594
1.6291	-0.12474	-0.23274	-0.37057	-0.4717	-0.56591
1.62877	-0.12254	-0.23047	-0.36943	-0.47148	-0.56661
1.62843	-0.12148	-0.23068	-0.36884	-0.47219	-0.56516
1.6281	-0.11911	-0.2282	-0.36773	-0.47093	-0.56505
1.62777	-0.11774	-0.22892	-0.36711	-0.47089	-0.56477
1.62744	-0.11586	-0.22934	-0.36576	-0.47021	-0.5651
1.62711	-0.1162	-0.22644	-0.36457	-0.4694	-0.56366
1.62678	-0.11475	-0.225	-0.36357	-0.46859	-0.56324
1.62645	-0.11304	-0.22479	-0.36285	-0.46911	-0.56283
1.62612	-0.11167	-0.22516	-0.36116	-0.46782	-0.56262
1.62578	-0.10987	-0.22541	-0.36125	-0.46785	-0.5618
1.62545	-0.1091	-0.22046	-0.35954	-0.46642	-0.55963
1.62512	-0.1079	-0.21953	-0.35817	-0.46555	-0.56118
1.62479	-0.10576	-0.21994	-0.35755	-0.46484	-0.55965
1.62446	-0.10516	-0.22025	-0.35618	-0.46432	-0.55908
1.62413	-0.10388	-0.2184	-0.35636	-0.46361	-0.55856
1.6238	-0.10315	-0.21674	-0.35473	-0.46267	-0.55709
1.62347	-0.10208	-0.21994	-0.35376	-0.4617	-0.55553
1.62314	-0.10166	-0.21817	-0.35246	-0.46063	-0.55651
1.62281	-0.09994	-0.21313	-0.35255	-0.46017	-0.5547
1.62249	-0.1002	-0.21293	-0.35061	-0.46011	-0.55492
1.62216	-0.09875	-0.21375	-0.35056	-0.4591	-0.55487
1.62183	-0.09781	-0.21509	-0.3493	-0.45904	-0.55272
1.6215	-0.09669	-0.21045	-0.34791	-0.45813	-0.55169
1.62117	-0.09609	-0.2122	-0.34742	-0.45755	-0.55138
1.62084	-0.09472	-0.21158	-0.34722	-0.45693	-0.55138
1.62051	-0.09403	-0.21107	-0.34603	-0.4558	-0.55003
1.62018	-0.09293	-0.20663	-0.34525	-0.45564	-0.54807
1.61986	-0.09233	-0.20622	-0.34387	-0.4548	-0.54945
1.61953	-0.09027	-0.20622	-0.34236	-0.45344	-0.54721
1.6192	-0.09096	-0.20622	-0.34407	-0.45272	-0.54725
1.61887	-0.08959	-0.20642	-0.3438	-0.4525	-0.5456
1.61854	-0.08908	-0.20636	-0.34219	-0.45162	-0.54642
1.61822	-0.08754	-0.20421	-0.33936	-0.45068	-0.54446
1.61789	-0.08694	-0.20233	-0.33998	-0.44984	-0.54322
1.61756	-0.08745	-0.20015	-0.33767	-0.4491	-0.54436
1.61723	-0.08565	-0.20364	-0.33722	-0.44883	-0.54415
1.61691	-0.08446	-0.2025	-0.33652	-0.4487	-0.54137
1.61658	-0.08574	-0.20116	-0.33527	-0.44849	-0.54033
1.61625	-0.08514	-0.19961	-0.33465	-0.44748	-0.53989
1.61593	-0.08403	-0.19879	-0.33403	-0.44685	-0.53877
1.6156	-0.08297	-0.19814	-0.33207	-0.44601	-0.53889
1.61527	-0.083	-0.19765	-0.33225	-0.4456	-0.53966
1.61495	-0.083	-0.19652	-0.3311	-0.4454	-0.53848
1.61462	-0.08095	-0.1959	-0.33119	-0.44447	-0.53859
1.61429	-0.08043	-0.19445	-0.32888	-0.44301	-0.53672
1.61397	-0.08103	-0.19487	-0.32879	-0.44242	-0.53777
1.61364	-0.08091	-0.19641	-0.3279	-0.44202	-0.53677
1.61332	-0.07835	-0.19342	-0.3271	-0.44065	-0.53615
1.61299	-0.07847	-0.19363	-0.32754	-0.44015	-0.53547
1.61267	-0.07778	-0.19363	-0.32754	-0.4416	-0.53454
1.61234	-0.07735	-0.19383	-0.3263	-0.43897	-0.53503
1.61202	-0.07684	-0.1928	-0.32654	-0.43836	-0.53534
1.61169	-0.07761	-0.19301	-0.32488	-0.43885	-0.53384
1.61137	-0.07573	-0.19115	-0.32361	-0.43751	-0.53276
1.61104	-0.07547	-0.19002	-0.32314	-0.43678	-0.53282
1.61072	-0.07504	-0.1895	-0.32423	-0.43666	-0.53278
1.61039	-0.07427	-0.18936	-0.32221	-0.43441	-0.5319
1.61007	-0.07514	-0.18932	-0.32194	-0.43466	-0.53154
1.60974	-0.07307	-0.19158	-0.32038	-0.43572	-0.53254
1.60942	-0.07282	-0.18775	-0.32071	-0.43459	-0.53031
1.6091	-0.07367	-0.18898	-0.31999	-0.43398	-0.52962
1.60877	-0.07153	-0.18816	-0.31937	-0.43459	-0.53041
1.60845	-0.07162	-0.18845	-0.31928	-0.43288	-0.53087
1.60812	-0.07239	-0.18713	-0.31879	-0.43288	-0.5292
1.6078	-0.07213	-0.18651	-0.31794	-0.43265	-0.52913
1.60748	-0.07087	-0.18754	-0.31679	-0.43286	-0.52893
1.60715	-0.07119	-0.18465	-0.31688	-0.4308	-0.52816
1.60683	-0.07043	-0.18589	-0.31751	-0.4308	-0.52732
1.60651	-0.07102	-0.18578	-0.31627	-0.43101	-0.52765
1.60619	-0.07031	-0.18599	-0.31715	-0.4307	-0.52733
1.60586	-0.07052	-0.18547	-0.3152	-0.43163	-0.52746
1.60554	-0.07119	-0.18362	-0.31448	-0.42966	-0.52544
1.60522	-0.0704	-0.18455	-0.31405	-0.42966	-0.52704
1.6049	-0.07064	-0.18393	-0.31493	-0.42822	-0.52681
1.60457	-0.0711	-0.18279	-0.31564	-0.42925	-0.52599
1.60425	-0.06955	-0.18228	-0.31457	-0.43008	-0.5265
1.60393	-0.07073	-0.18269	-0.31378	-0.42997	-0.52609
1.60361	-0.07022	-0.18186	-0.31529	-0.42822	-0.5263
1.60329	-0.07064	-0.18361	-0.31475	-0.42832	-0.52413
1.60296	-0.0701	-0.18135	-0.31309	-0.42781	-0.52516
1.60264	-0.07137	-0.18207	-0.31342	-0.42801	-0.52454
1.60232	-0.0704	-0.18134	-0.31529	-0.42822	-0.52475
1.602	-0.07122	-0.18093	-0.31405	-0.4276	-0.52516
1.60168	-0.07073	-0.18145	-0.31591	-0.42636	-0.52558
1.60136	-0.07088	-0.18279	-0.31546	-0.42667	-0.52217
1.60104	-0.07104	-0.18093	-0.31431	-0.42678	-0.52331
1.60072	-0.07149	-0.18062	-0.31475	-0.4275	-0.523
1.6004	-0.07167	-0.17928	-0.31366	-0.42657	-0.52279
1.60008	-0.07121	-0.18093	-0.31422	-0.42781	-0.523
1.59976	-0.07195	-0.18135	-0.31529	-0.42605	-0.523
1.59944	-0.07288	-0.18243	-0.31555	-0.42616	-0.52155
1.59912	-0.07219	-0.18159	-0.31448	-0.42863	-0.52165
1.5988	-0.07361	-0.17969	-0.3151	-0.42884	-0.52145
1.59848	-0.07244	-0.18011	-0.31488	-0.4276	-0.52165
1.59816	-0.07333	-0.17859	-0.31448	-0.42791	-0.52073
1.59784	-0.07393	-0.18021	-0.31529	-0.42729	-0.52155
1.59752	-0.0733	-0.17954	-0.31573	-0.42739	-0.52207
1.5972	-0.07352	-0.18145	-0.31591	-0.4277	-0.52145
1.59688	-0.07546	-0.17985	-0.31653	-0.42698	-0.52176
1.59656	-0.07468	-0.18116	-0.31502	-0.42832	-0.52186
1.59624	-0.07479	-0.18213	-0.31546	-0.43018	-0.52217
1.59592	-0.07602	-0.18216	-0.31649	-0.42822	-0.52011
1.5956	-0.07565	-0.17856	-0.31662	-0.42801	-0.52155
1.59528	-0.07647	-0.17835	-0.31573	-0.42894	-0.52062
1.59497	-0.0761	-0.17856	-0.31636	-0.42853	-0.52145
1.59465	-0.07751	-0.18001	-0.31706	-0.42915	-0.52114
1.59433	-0.07703	-0.1798	-0.31715	-0.42853	-0.52052
1.59401	-0.07751	-0.18145	-0.31636	-0.42997	-0.52176
1.59369	-0.07766	-0.18042	-0.31697	-0.4308	-0.52165
1.59338	-0.07848	-0.17949	-0.31724	-0.42987	-0.52124
1.59306	-0.07837	-0.18052	-0.31751	-0.43111	-0.52031
1.59274	-0.07908	-0.18031	-0.31822	-0.43049	-0.52052
1.59242	-0.07908	-0.18145	-0.31724	-0.43049	-0.52238
1.59211	-0.07934	-0.18253	-0.31902	-0.43132	-0.52289
1.59179	-0.08061	-0.18166	-0.31849	-0.43123	-0.52124
1.59147	-0.07964	-0.18228	-0.31919	-0.43211	-0.52434
1.59115	-0.08039	-0.18259	-0.32028	-0.43219	-0.52423
1.59084	-0.08087	-0.18393	-0.31973	-0.43307	-0.52196
1.59052	-0.08087	-0.18382	-0.32124	-0.43094	-0.52248
1.5902	-0.08158	-0.18211	-0.32008	-0.43197	-0.52238
1.58989	-0.08207	-0.18312	-0.32062	-0.43263	-0.52351
1.58957	-0.08237	-0.18455	-0.32017	-0.4341	-0.52434
1.58926	-0.08304	-0.18506	-0.32026	-0.43307	-0.52478
1.58894	-0.08315	-0.1862	-0.32168	-0.43358	-0.52318
1.58862	-0.08349	-0.18506	-0.32284	-0.43373	-0.5244
1.58831	-0.08438	-0.18589	-0.32323	-0.4341	-0.52459
1.58799	-0.08455	-0.1863	-0.32162	-0.43388	-0.52496
1.58768	-0.08591	-0.18733	-0.3234	-0.43439	-0.52496
1.58736	-0.08561	-0.18723	-0.3226	-0.43491	-0.5254
1.58705	-0.08647	-0.18775	-0.32417	-0.43663	-0.52558
1.58673	-0.08662	-0.18888	-0.32417	-0.43623	-0.5264
1.58642	-0.087	-0.1888	-0.32523	-0.43674	-0.52568
1.5861	-0.08789	-0.18909	-0.32443	-0.4354	-0.52836
1.58579	-0.08808	-0.19012	-0.32508	-0.43488	-0.5265
1.58547	-0.08897	-0.18995	-0.32479	-0.43489	-0.52671
1.58516	-0.08886	-0.19134	-0.32497	-0.43756	-0.52795
1.58484	-0.08976	-0.19208	-0.32612	-0.43755	-0.52805
1.58453	-0.09019	-0.19342	-0.32586	-0.43696	-0.5295
1.58421	-0.09062	-0.19394	-0.32568	-0.43888	-0.52898
1.5839	-0.09168	-0.19291	-0.32766	-0.43755	-0.52908
1.58359	-0.09158	-0.19404	-0.32666	-0.43865	-0.53032
1.58327	-0.092	-0.19507	-0.32727	-0.43983	-0.53053
1.58296	-0.09349	-0.19579	-0.32781	-0.44035	-0.53125
1.58264	-0.09397	-0.19703	-0.32953	-0.43959	-0.53146
1.58233	-0.09353	-0.1971	-0.32915	-0.44002	-0.53228
1.58202	-0.09416	-0.19628	-0.32923	-0.44158	-0.5328
1.5817	-0.09551	-0.19745	-0.32923	-0.44189	-0.53332
1.58139	-0.09615	-0.1993	-0.32949	-0.44154	-0.53512
1.58108	-0.09658	-0.19961	-0.3303	-0.44343	-0.53404
1.58077	-0.09648	-0.20064	-0.33012	-0.44351	-0.53472
1.58045	-0.09708	-0.20106	-0.33137	-0.44218	-0.53597
1.58014	-0.09833	-0.20064	-0.33243	-0.44358	-0.53657
1.57983	-0.09902	-0.20137	-0.33338	-0.44475	-0.53691
1.57952	-0.09865	-0.20322	-0.33234	-0.44343	-0.53797
1.5792	-0.09951	-0.20312	-0.33347	-0.44336	-0.53724
1.57889	-0.10049	-0.20281	-0.33389	-0.44468	-0.53889
1.57858	-0.10073	-0.20426	-0.33367	-0.44637	-0.53817
1.57827	-0.10186	-0.20322	-0.33332	-0.44637	-0.53889
1.57796	-0.1024	-0.2056	-0.33403	-0.44696	-0.53971
1.57764	-0.10263	-0.20395	-0.33521	-0.44512	-0.54178
1.57733	-0.10344	-0.20446	-0.33563	-0.44652	-0.54106
1.57702	-0.10326	-0.20354	-0.33616	-0.4474	-0.54178
1.57671	-0.10397	-0.20663	-0.33554	-0.44674	-0.54364
1.5764	-0.10495	-0.20715	-0.33625	-0.44872	-0.54364
1.57609	-0.10492	-0.209	-0.33749	-0.44924	-0.54312
1.57578	-0.10556	-0.20869	-0.33722	-0.44938	-0.54436
1.57547	-0.10666	-0.20983	-0.33847	-0.45005	-0.54426
1.57516	-0.10641	-0.21035	-0.33746	-0.44946	-0.54529
1.57485	-0.10774	-0.21014	-0.3397	-0.45216	-0.54714
1.57453	-0.10733	-0.21035	-0.33962	-0.45309	-0.54673
1.57422	-0.10887	-0.21179	-0.34051	-0.4533	-0.54766
1.57391	-0.10989	-0.21313	-0.33935	-0.45371	-0.549
1.5736	-0.10947	-0.212	-0.34158	-0.4535	-0.54797
1.57329	-0.11066	-0.2152	-0.34011	-0.45495	-0.54776
1.57298	-0.11	-0.21478	-0.34282	-0.45474	-0.54993
1.57267	-0.11104	-0.21561	-0.34246	-0.45433	-0.54869
1.57237	-0.11075	-0.21819	-0.34318	-0.45588	-0.54952
1.57206	-0.11156	-0.21736	-0.34318	-0.45681	-0.55138
1.57175	-0.11286	-0.21716	-0.34371	-0.4566	-0.55272
1.57144	-0.11297	-0.21664	-0.34693	-0.45557	-0.55365
1.57113	-0.11437	-0.21767	-0.34687	-0.45753	-0.5522
1.57082	-0.11425	-0.21974	-0.3462	-0.45856	-0.55427
1.57051	-0.11571	-0.22098	-0.34726	-0.45773	-0.5553
1.5702	-0.11538	-0.2219	-0.34645	-0.4598	-0.55623
1.56989	-0.11544	-0.22149	-0.34877	-0.4597	-0.55633
1.56958	-0.11586	-0.22108	-0.34824	-0.46011	-0.55716
1.56928	-0.11704	-0.22386	-0.34761	-0.46093	-0.55581
1.56897	-0.11645	-0.22118	-0.34957	-0.46238	-0.55695
1.56866	-0.11776	-0.22273	-0.35019	-0.46228	-0.55685
1.56835	-0.11874	-0.22572	-0.34983	-0.46238	-0.55901
1.56804	-0.1188	-0.22572	-0.3501	-0.4631	-0.55912
1.56774	-0.11969	-0.22758	-0.35028	-0.46424	-0.55953
1.56743	-0.11933	-0.22717	-0.35108	-0.46444	-0.55953
1.56712	-0.12076	-0.22665	-0.35232	-0.46558	-0.56097
1.56681	-0.12085	-0.22841	-0.35197	-0.46517	-0.5618
1.56651	-0.12305	-0.23006	-0.35392	-0.46661	-0.56128
1.5662	-0.12225	-0.23047	-0.35308	-0.46723	-0.5618
1.56589	-0.12167	-0.23078	-0.35306	-0.46754	-0.56221
1.56559	-0.12376	-0.2316	-0.35319	-0.46836	-0.56314
1.56528	-0.12324	-0.23191	-0.35447	-0.46929	-0.56366
1.56497	-0.12409	-0.23357	-0.3562	-0.4695	-0.5651
1.56466	-0.1251	-0.23357	-0.3556	-0.47012	-0.56634
1.56436	-0.12432	-0.23377	-0.35752	-0.47094	-0.56572
1.56405	-0.12534	-0.23522	-0.35912	-0.47146	-0.56675
1.56375	-0.12569	-0.23584	-0.35543	-0.47208	-0.56778
1.56344	-0.12655	-0.23666	-0.35641	-0.47311	-0.56975
1.56313	-0.12773	-0.23707	-0.35845	-0.47311	-0.56964
1.56283	-0.12753	-0.23842	-0.35978	-0.47332	-0.57016
1.56252	-0.12736	-0.23821	-0.36067	-0.47445	-0.57078
1.56222	-0.12829	-0.24027	-0.35852	-0.47579	-0.57016
1.56191	-0.12868	-0.23914	-0.36067	-0.47631	-0.56995
1.56161	-0.13145	-0.24058	-0.36156	-0.47621	-0.57274
1.5613	-0.13095	-0.24069	-0.36271	-0.47807	-0.57367
1.561	-0.12969	-0.24265	-0.36361	-0.47776	-0.57294
1.56069	-0.13241	-0.24409	-0.36458	-0.47941	-0.57325
1.56039	-0.13072	-0.24378	-0.36396	-0.48013	-0.57491
1.56008	-0.13168	-0.24337	-0.36342	-0.48023	-0.57429
1.55978	-0.13228	-0.24564	-0.36475	-0.48054	-0.57408
1.55947	-0.1349	-0.24533	-0.36582	-0.4825	-0.57573
1.55917	-0.13404	-0.24667	-0.36707	-0.48065	-0.57666
1.55886	-0.13424	-0.24688	-0.36618	-0.48157	-0.57707
1.55856	-0.13408	-0.2475	-0.36698	-0.48304	-0.57718
1.55825	-0.1356	-0.24688	-0.36785	-0.48415	-0.57645
1.55795	-0.13683	-0.24966	-0.36868	-0.48632	-0.57883
1.55765	-0.13573	-0.24956	-0.3699	-0.4855	-0.58048
1.55734	-0.13759	-0.2507	-0.36938	-0.48766	-0.58089
1.55704	-0.13573	-0.2507	-0.37071	-0.48818	-0.58027
1.55674	-0.13872	-0.25101	-0.37089	-0.48859	-0.58192
1.55643	-0.13759	-0.25235	-0.37017	-0.48931	-0.58017
1.55613	-0.13982	-0.25359	-0.37187	-0.49066	-0.58037
1.55583	-0.13933	-0.25472	-0.37178	-0.48973	-0.58213
1.55552	-0.13929	-0.25524	-0.37275	-0.48929	-0.5844
1.55522	-0.14099	-0.25679	-0.37373	-0.49134	-0.58471
1.55492	-0.14375	-0.2572	-0.37471	-0.49009	-0.58523
1.55461	-0.1421	-0.25668	-0.37577	-0.4923	-0.58574
1.55431	-0.14377	-0.25823	-0.3755	-0.49245	-0.58461
1.55401	-0.14573	-0.25998	-0.37559	-0.49325	-0.58646
1.55371	-0.14435	-0.25802	-0.37613	-0.49384	-0.58801
1.5534	-0.147	-0.25844	-0.37968	-0.49318	-0.58708
1.5531	-0.14932	-0.26102	-0.37879	-0.49494	-0.59018
1.5528	-0.14803	-0.26236	-0.37959	-0.49671	-0.59173
1.5525	-0.14667	-0.26205	-0.38101	-0.49825	-0.5908
1.5522	-0.14906	-0.26298	-0.38128	-0.49737	-0.58832
1.55189	-0.14962	-0.26318	-0.38278	-0.49664	-0.59204
1.55159	-0.14783	-0.26277	-0.38359	-0.49906	-0.59235
1.55129	-0.14969	-0.26442	-0.38308	-0.49877	-0.59493
1.55099	-0.15131	-0.26525	-0.38469	-0.49979	-0.59276
1.55069	-0.15302	-0.26463	-0.38542	-0.50119	-0.59451
1.55039	-0.15084	-0.26473	-0.3851	-0.50141	-0.59585
1.55009	-0.15126	-0.26783	-0.38589	-0.49979	-0.5968

## Sheet: Fig3 b
Energy (eV)	PL (kcts/s)
1.47513	0.01061
1.47467	0.00882
1.47421	0.00764
1.47375	0.01018
1.47329	0.01078
1.47284	0.00932
1.47238	0.00995
1.47192	0.00849
1.47147	0.01021
1.47101	0.00985
1.47055	0.01078
1.4701	0.00865
1.46964	0.01041
1.46919	0.00931
1.46873	0.01155
1.46828	0.00864
1.46782	0.01005
1.46737	0.01281
1.46692	0.01061
1.46646	0.00732
1.46601	0.00988
1.46556	0.00951
1.4651	0.01061
1.46465	0.00915
1.4642	0.01208
1.46375	0.01098
1.4633	0.00988
1.46285	0.01098
1.4624	0.00805
1.46194	0.01281
1.46149	0.01061
1.46104	0.01134
1.46059	0.01391
1.46014	0.01098
1.45969	0.00951
1.45925	0.01098
1.4588	0.01281
1.45835	0.01281
1.4579	0.015
1.45745	0.01134
1.457	0.01098
1.45656	0.01025
1.45611	0.01208
1.45566	0.01098
1.45522	0.01317
1.45477	0.01317
1.45433	0.01354
1.45388	0.01281
1.45344	0.01317
1.45299	0.01244
1.45255	0.01354
1.4521	0.01317
1.45166	0.01171
1.45121	0.01391
1.45077	0.01464
1.45033	0.01281
1.44988	0.015
1.44944	0.01427
1.449	0.01391
1.44856	0.01537
1.44811	0.01354
1.44767	0.01464
1.44723	0.0161
1.44679	0.01793
1.44635	0.01683
1.44591	0.015
1.44547	0.01683
1.44503	0.01574
1.44459	0.0183
1.44415	0.01683
1.44371	0.01976
1.44327	0.01903
1.44283	0.02013
1.44239	0.02159
1.44195	0.01939
1.44152	0.02086
1.44108	0.01793
1.44064	0.02122
1.4402	0.02232
1.43977	0.02342
1.43933	0.01939
1.43889	0.02122
1.43846	0.02379
1.43802	0.02305
1.43759	0.02452
1.43715	0.02269
1.43672	0.02159
1.43628	0.02159
1.43585	0.02269
1.43541	0.01976
1.43498	0.02122
1.43455	0.02159
1.43411	0.02122
1.43368	0.02122
1.43325	0.02196
1.43281	0.02159
1.43238	0.02415
1.43195	0.02415
1.43152	0.02305
1.43109	0.02525
1.43066	0.02488
1.43022	0.02452
1.42979	0.02159
1.42936	0.02379
1.42893	0.02562
1.4285	0.02342
1.42807	0.02525
1.42764	0.02562
1.42721	0.02598
1.42679	0.02891
1.42636	0.02232
1.42593	0.02305
1.4255	0.02525
1.42507	0.02379
1.42465	0.02781
1.42422	0.02708
1.42379	0.02818
1.42336	0.02927
1.42294	0.02818
1.42251	0.02891
1.42209	0.02854
1.42166	0.02562
1.42123	0.03037
1.42081	0.03037
1.42038	0.02671
1.41996	0.02745
1.41954	0.02635
1.41911	0.03147
1.41869	0.02964
1.41826	0.02964
1.41784	0.02854
1.41742	0.02745
1.41699	0.02964
1.41657	0.03147
1.41615	0.03037
1.41573	0.03147
1.41531	0.03037
1.41488	0.0355
1.41446	0.03403
1.41404	0.0333
1.41362	0.03001
1.4132	0.03293
1.41278	0.0322
1.41236	0.0322
1.41194	0.0355
1.41152	0.03403
1.4111	0.03257
1.41068	0.0355
1.41026	0.03696
1.40984	0.03367
1.40943	0.0355
1.40901	0.03476
1.40859	0.0355
1.40817	0.03403
1.40776	0.03806
1.40734	0.03586
1.40692	0.03879
1.4065	0.0355
1.40609	0.03659
1.40567	0.0355
1.40526	0.03623
1.40484	0.03733
1.40442	0.03733
1.40401	0.04098
1.40359	0.04025
1.40318	0.03586
1.40277	0.03769
1.40235	0.0355
1.40194	0.04025
1.40152	0.04172
1.40111	0.04318
1.4007	0.04208
1.40029	0.04281
1.39987	0.04062
1.39946	0.04794
1.39905	0.04611
1.39864	0.04611
1.39822	0.04318
1.39781	0.04391
1.3974	0.04501
1.39699	0.0483
1.39658	0.04757
1.39617	0.05233
1.39576	0.04464
1.39535	0.04464
1.39494	0.04904
1.39453	0.04684
1.39412	0.05196
1.39371	0.04904
1.39331	0.05233
1.3929	0.04794
1.39249	0.05196
1.39208	0.05269
1.39167	0.0505
1.39127	0.05306
1.39086	0.05233
1.39045	0.05526
1.39004	0.05416
1.38964	0.05343
1.38923	0.05379
1.38883	0.04621
1.38842	0.05018
1.38801	0.04717
1.38761	0.04608
1.3872	0.05387
1.3868	0.05489
1.38639	0.05004
1.38599	0.05154
1.38559	0.05182
1.38518	0.05578
1.38478	0.04703
1.38438	0.05127
1.38397	0.05306
1.38357	0.05264
1.38317	0.05551
1.38276	0.05154
1.38236	0.04758
1.38196	0.05195
1.38156	0.06038
1.38116	0.05729
1.38076	0.05387
1.38035	0.05592
1.37995	0.05373
1.37955	0.05442
1.37915	0.05606
1.37875	0.05838
1.37835	0.05592
1.37795	0.06184
1.37755	0.05824
1.37715	0.06125
1.37676	0.06001
1.37636	0.05551
1.37596	0.05811
1.37556	0.05592
1.37516	0.0577
1.37477	0.06522
1.37437	0.05947
1.37397	0.06587
1.37357	0.06623
1.37318	0.05947
1.37278	0.06194
1.37238	0.06257
1.37199	0.06514
1.37159	0.06074
1.3712	0.06367
1.3708	0.0644
1.37041	0.06331
1.37001	0.06111
1.36962	0.06587
1.36922	0.0644
1.36883	0.06477
1.36843	0.06257
1.36804	0.06697
1.36765	0.06953
1.36725	0.06989
1.36686	0.07099
1.36647	0.06953
1.36608	0.06806
1.36568	0.07172
1.36529	0.07136
1.3649	0.06905
1.36451	0.06563
1.36412	0.06864
1.36372	0.06836
1.36333	0.06946
1.36294	0.06946
1.36255	0.07178
1.36216	0.07014
1.36177	0.07342
1.36138	0.07451
1.36099	0.07479
1.3606	0.07465
1.36021	0.07369
1.35983	0.07287
1.35944	0.07643
1.35905	0.07616
1.35866	0.07766
1.35827	0.07862
1.35788	0.08149
1.3575	0.08299
1.35711	0.07957
1.35672	0.08368
1.35633	0.08354
1.35595	0.08436
1.35556	0.08327
1.35517	0.08655
1.35479	0.08791
1.3544	0.08258
1.35402	0.0819
1.35363	0.09587
1.35325	0.09514
1.35286	0.09331
1.35248	0.08526
1.35209	0.09295
1.35171	0.09478
1.35132	0.09624
1.35094	0.09624
1.35056	0.09404
1.35017	0.09185
1.34979	0.09002
1.34941	0.09478
1.34903	0.09661
1.34864	0.0977
1.34826	0.09697
1.34788	0.10356
1.3475	0.0988
1.34711	0.10722
1.34673	0.11929
1.34635	0.12295
1.34597	0.13357
1.34559	0.14015
1.34521	0.15699
1.34483	0.16321
1.34445	0.16174
1.34407	0.17931
1.34369	0.17967
1.34331	0.19504
1.34293	0.20126
1.34255	0.21993
1.34217	0.21919
1.3418	0.23786
1.34142	0.24847
1.34104	0.28104
1.34066	0.33593
1.34028	0.36557
1.33991	0.4179
1.33953	0.39594
1.33915	0.40399
1.33877	0.41387
1.3384	0.43875
1.33802	0.50023
1.33765	0.58806
1.33727	0.68722
1.33689	0.83469
1.33652	0.98765
1.33614	1.05645
1.33577	1.08133
1.33539	1.11537
1.33502	1.11939
1.33465	1.11024
1.33427	1.15489
1.3339	1.22075
1.33352	1.39384
1.33315	1.64011
1.33278	1.95189
1.3324	2.2794
1.33203	2.65412
1.33166	3.00066
1.33128	3.21656
1.33091	3.55761
1.33054	3.97331
1.33017	4.27959
1.3298	4.70298
1.32943	5.025
1.32905	4.80361
1.32868	4.15335
1.32831	3.73033
1.32794	3.39477
1.32757	3.08262
1.3272	2.72767
1.32683	2.27977
1.32646	1.81576
1.32609	1.47288
1.32572	1.22734
1.32535	1.04986
1.32498	0.98656
1.32462	0.99644
1.32425	0.97082
1.32388	0.88227
1.32351	0.7143
1.32314	0.58988
1.32277	0.49511
1.32241	0.42741
1.32204	0.38423
1.32167	0.35642
1.32131	0.35752
1.32094	0.333
1.32057	0.32239
1.32021	0.31178
1.31984	0.29092
1.31947	0.29531
1.31911	0.2986
1.31874	0.3019
1.31838	0.28396
1.31801	0.29165
1.31765	0.29604
1.31728	0.28799
1.31692	0.29055
1.31656	0.29567
1.31619	0.27957
1.31583	0.26677
1.31546	0.25798
1.3151	0.2492
1.31474	0.25066
1.31437	0.25066
1.31401	0.23603
1.31365	0.23932
1.31329	0.23237
1.31292	0.22359
1.31256	0.21114
1.3122	0.21041
1.31184	0.19577
1.31148	0.20126
1.31112	0.18955
1.31076	0.18553
1.31039	0.18443
1.31003	0.18187
1.30967	0.17711
1.30931	0.17126
1.30895	0.15699
1.30859	0.14784
1.30823	0.14893
1.30787	0.14198
1.30752	0.1332
1.30716	0.13723
1.3068	0.13942
1.30644	0.12917
1.30608	0.12588
1.30572	0.12588
1.30536	0.12186
1.30501	0.11893
1.30465	0.11783
1.30429	0.116
1.30394	0.11783
1.30358	0.11454
1.30322	0.11271
1.30287	0.11564
1.30251	0.11856
1.30215	0.11271
1.3018	0.11307
1.30144	0.11015
1.30109	0.10539
1.30073	0.10905
1.30038	0.10612
1.30002	0.10758
1.29967	0.10393
1.29931	0.09697
1.29896	0.101
1.2986	0.10173
1.29825	0.10466
1.2979	0.10283
1.29754	0.10868
1.29719	0.09368
1.29684	0.09624
1.29648	0.09514
1.29613	0.09258
1.29578	0.09661
1.29542	0.09917
1.29507	0.0977
1.29472	0.10319
1.29437	0.09331
1.29402	0.0988
1.29367	0.09734
1.29331	0.09697
1.29296	0.09514
1.29261	0.09331
1.29226	0.09624
1.29191	0.0977
1.29156	0.09587
1.29121	0.09331
1.29086	0.101
1.29051	0.09624
1.29016	0.09807
1.28981	0.09624
1.28946	0.09295
1.28911	0.09587
1.28877	0.09551
1.28842	0.09807
1.28807	0.09368
1.28772	0.08929
1.28737	0.09148
1.28702	0.08636
1.28668	0.08599
1.28633	0.08526
1.28598	0.07758
1.28563	0.08453
1.28529	0.07831
1.28494	0.0816
1.2846	0.08416
1.28425	0.08673
1.2839	0.07977
1.28356	0.07941
1.28321	0.07794
1.28287	0.07465
1.28252	0.07685
1.28218	0.07538
1.28183	0.07538
1.28149	0.07392
1.28114	0.07063
1.2808	0.07136
1.28045	0.07099
1.28011	0.06843
1.27976	0.06587
1.27942	0.06587
1.27908	0.06331
1.27874	0.06806
1.27839	0.0666
1.27805	0.06331
1.27771	0.06148
1.27736	0.05855
1.27702	0.0644
1.27668	0.0666
1.27634	0.06111
1.276	0.06623
1.27565	0.0677
1.27531	0.0677
1.27497	0.0677
1.27463	0.07245
1.27429	0.07172
1.27395	0.07538
1.27361	0.07355
1.27327	0.06989
1.27293	0.0666
1.27259	0.05965
1.27225	0.06843
1.27191	0.06001
1.27157	0.0644
1.27123	0.05965
1.27089	0.06257
1.27055	0.06184
1.27021	0.06477
1.26988	0.0666
1.26954	0.06038
1.2692	0.0655
1.26886	0.06733
1.26853	0.06477
1.26819	0.06514
1.26785	0.06404
1.26751	0.06294
1.26718	0.06477
1.26684	0.06038
1.2665	0.0655
1.26617	0.06367
1.26583	0.05855
1.26549	0.06477
1.26516	0.05452
1.26482	0.05892
1.26449	0.05672
1.26415	0.05416
1.26382	0.05343
1.26348	0.05818
1.26315	0.05526
1.26281	0.0494
1.26248	0.0494
1.26214	0.04428
1.26181	0.04794
1.26148	0.05013
1.26114	0.04538
1.26081	0.04428
1.26048	0.04904
1.26014	0.04977
1.25981	0.04977
1.25948	0.04867
1.25914	0.04501
1.25881	0.04428
1.25848	0.04538
1.25815	0.0505
1.25782	0.04647
1.25748	0.04062
1.25715	0.04172
1.25682	0.04355
1.25649	0.04172
1.25616	0.04135
1.25583	0.04025
1.2555	0.04172
1.25517	0.04025
1.25484	0.03879
1.25451	0.03915
1.25418	0.03842
1.25385	0.03696
1.25352	0.03659
1.25319	0.03513
1.25286	0.03952
1.25253	0.03952
1.2522	0.0355
1.25187	0.0355
1.25154	0.03367
1.25121	0.0355
1.25089	0.03586
1.25056	0.03586
1.25023	0.03696

## Sheet: Fig3 c
Energy (eV)	Pc
1.42807	-0.00046
1.42764	-0.0147
1.42721	0.00239
1.42679	0.00675
1.42636	-0.02145
1.42593	-0.04863
1.4255	-0.04681
1.42507	-0.02048
1.42465	0.02903
1.42422	-0.02853
1.42379	0.03455
1.42336	0.01543
1.42294	-0.01983
1.42251	-0.01055
1.42209	-0.02291
1.42166	-0.0125
1.42123	0.00333
1.42081	-0.04068
1.42038	-0.05025
1.41996	-0.01993
1.41954	-0.0439
1.41911	-0.00764
1.41869	-0.023
1.41826	-0.01667
1.41784	-0.05945
1.41742	-0.00215
1.41699	-0.04791
1.41657	-0.05183
1.41615	-0.03963
1.41573	-0.02779
1.41531	-0.03791
1.41488	-0.02696
1.41446	-0.03771
1.41404	0.02321
1.41362	-0.0004
1.4132	-0.00561
1.41278	-0.03402
1.41236	-0.04083
1.41194	-0.02098
1.41152	-0.01971
1.4111	-0.0312
1.41068	-0.03641
1.41026	0.00241
1.40984	-0.02703
1.40943	-0.00071
1.40901	0.01385
1.40859	-0.01064
1.40817	-0.01749
1.40776	-0.01155
1.40734	-0.02186
1.40692	0.00182
1.4065	0.00426
1.40609	-0.0062
1.40567	0.00434
1.40526	-0.00309
1.40484	-0.02699
1.40442	-0.00595
1.40401	-0.02074
1.40359	-0.03522
1.40318	-0.04109
1.40277	-0.02442
1.40235	-0.05646
1.40194	-0.01078
1.40152	-0.0594
1.40111	-0.06299
1.4007	-0.00401
1.40029	-0.07323
1.39987	-0.02802
1.39946	-0.02696
1.39905	-0.0056
1.39864	-0.03803
1.39822	-0.0307
1.39781	-0.03096
1.3974	-0.04029
1.39699	-0.01913
1.39658	-0.00657
1.39617	-0.01733
1.39576	-0.07178
1.39535	-0.0065
1.39494	0.00978
1.39453	-0.01717
1.39412	-0.04042
1.39371	-0.00805
1.39331	-1.57978e-05
1.3929	-0.00927
1.39249	-0.00794
1.39208	0.02128
1.39167	-0.01088
1.39127	0.01466
1.39086	-0.00625
1.39045	0.02112
1.39004	-0.01468
1.38964	0.0042
1.38923	-0.00599
1.38883	-0.05158
1.38842	-0.04662
1.38801	-0.0118
1.38761	0.02035
1.3872	0.00152
1.3868	0.0104
1.38639	-0.03102
1.38599	-0.01644
1.38559	-0.03693
1.38518	-0.04399
1.38478	-0.04082
1.38438	-0.0119
1.38397	-0.02557
1.38357	-0.01201
1.38317	-0.00145
1.38276	0.02098
1.38236	-0.04149
1.38196	-0.00427
1.38156	-0.02128
1.38116	-0.01202
1.38076	-0.06205
1.38035	-0.02305
1.37995	-0.0452
1.37955	0.01004
1.37915	-0.01295
1.37875	-0.02826
1.37835	-0.05325
1.37795	-0.02266
1.37755	-0.00857
1.37715	-0.04274
1.37676	-0.02196
1.37636	-0.03429
1.37596	0
1.37556	-0.04312
1.37516	-0.02941
1.37477	-0.04816
1.37437	-0.04261
1.37397	-0.01881
1.37357	-0.04514
1.37318	0.01124
1.37278	-0.03621
1.37238	-0.02718
1.37199	0.01235
1.37159	-0.04046
1.3712	0
1.3708	-0.04079
1.37041	0.01093
1.37001	-0.02204
1.36962	-0.05867
1.36922	0.0082
1.36883	-0.03191
1.36843	-0.01389
1.36804	-0.03448
1.36765	-0.03306
1.36725	-0.03887
1.36686	-0.0386
1.36647	-0.03761
1.36608	-0.02884
1.36568	-0.00211
1.36529	-0.04722
1.3649	-0.00489
1.36451	-0.0199
1.36412	-0.04075
1.36372	-0.06328
1.36333	-0.04916
1.36294	-0.03922
1.36255	-0.03148
1.36216	-0.02232
1.36177	-0.06239
1.36138	-0.08166
1.36099	-0.03525
1.3606	-0.03217
1.36021	-0.0593
1.35983	-0.04636
1.35944	-0.03026
1.35905	-0.067
1.35866	-0.06351
1.35827	-0.045
1.35788	-0.04672
1.3575	-0.00865
1.35711	-0.05062
1.35672	-0.0219
1.35633	-0.06586
1.35595	-0.03965
1.35556	-0.05751
1.35517	-0.05961
1.35479	-0.02712
1.3544	-0.05251
1.35402	-0.04748
1.35363	-0.0442
1.35325	-0.04043
1.35286	-0.05105
1.35248	-0.05418
1.35209	-0.02848
1.35171	-0.04078
1.35132	-0.02633
1.35094	-0.05427
1.35056	-0.05072
1.35017	-0.02888
1.34979	-0.05804
1.34941	-0.05804
1.34903	-0.05281
1.34864	-0.05699
1.34826	-0.05389
1.34788	-0.06222
1.3475	-0.07896
1.34711	-0.08838
1.34673	-0.07582
1.34635	-0.10825
1.34597	-0.09989
1.34559	-0.10302
1.34521	-0.13725
1.34483	-0.15963
1.34445	-0.14947
1.34407	-0.14504
1.34369	-0.1098
1.34331	-0.11782
1.34293	-0.13238
1.34255	-0.12295
1.34217	-0.13693
1.3418	-0.1404
1.34142	-0.17162
1.34104	-0.19276
1.34066	-0.21878
1.34028	-0.2554
1.33991	-0.24777
1.33953	-0.29383
1.33915	-0.32449
1.33877	-0.35096
1.3384	-0.36204
1.33802	-0.38973
1.33765	-0.44274
1.33727	-0.43502
1.33689	-0.45804
1.33652	-0.46113
1.33614	-0.4691
1.33577	-0.46342
1.33539	-0.47256
1.33502	-0.47343
1.33465	-0.47109
1.33427	-0.47512
1.3339	-0.46419
1.33352	-0.48794
1.33315	-0.50541
1.33278	-0.50034
1.3324	-0.52428
1.33203	-0.55564
1.33166	-0.55907
1.33128	-0.57538
1.33091	-0.58221
1.33054	-0.5749
1.33017	-0.5789
1.3298	-0.5831
1.32943	-0.58411
1.32905	-0.59896
1.32868	-0.60065
1.32831	-0.60544
1.32794	-0.59496
1.32757	-0.5765
1.3272	-0.56098
1.32683	-0.55036
1.32646	-0.51627
1.32609	-0.50111
1.32572	-0.48399
1.32535	-0.44865
1.32498	-0.44604
1.32462	-0.47144
1.32425	-0.43614
1.32388	-0.40605
1.32351	-0.35735
1.32314	-0.32941
1.32277	-0.27669
1.32241	-0.2817
1.32204	-0.25822
1.32167	-0.22632
1.32131	-0.2309
1.32094	-0.18696
1.32057	-0.19756
1.32021	-0.19138
1.31984	-0.18739
1.31947	-0.16505
1.31911	-0.1677
1.31874	-0.14821
1.31838	-0.1793
1.31801	-0.18881
1.31765	-0.16202
1.31728	-0.16202
1.31692	-0.16854
1.31656	-0.14507
1.31619	-0.1568
1.31583	-0.11117
1.31546	-0.15159
1.3151	-0.16071
1.31474	-0.16202
1.31437	-0.13333
1.31401	-0.12942
1.31365	-0.14637
1.31329	-0.12681
1.31292	-0.10073
1.31256	-0.13985
1.3122	-0.10334
1.31184	-0.09813
1.31148	-0.11768
1.31112	-0.14246
1.31076	-0.11165
1.31039	-0.10201
1.31003	-0.12611
1.30967	-0.10683
1.30931	-0.11486
1.30895	-0.09719
1.30859	-0.1004
1.30823	-0.08915
1.30787	-0.07951
1.30752	-0.09558
1.30716	-0.0869
1.3068	-0.11831
1.30644	-0.06273
1.30608	-0.0904
1.30572	-0.05489
1.30536	-0.07596
1.30501	-0.04351
1.30465	-0.08034
1.30429	-0.05635
1.30394	-0.04293
1.30358	0.00097
1.30322	-0.05482
1.30287	-0.05274
1.30251	-0.05168
1.30215	-0.05138
1.3018	-0.05337
1.30144	-0.01865
1.30109	-0.04851
1.30073	-0.00849
1.30038	-0.05816
1.30002	-0.01888
1.29967	-0.03074
1.29931	-0.03645
1.29896	-0.03637
1.2986	-0.01592
1.29825	-0.01659
1.2979	-0.04602
1.29754	-0.06293
1.29719	-0.02901
1.29684	-0.04425
1.29648	-0.03294
1.29613	-0.03011
1.29578	-0.05187
1.29542	-0.02416
1.29507	-0.02433
1.29472	0.00142
1.29437	-0.07649
1.29402	-0.02652
1.29367	-0.05008
1.29331	-0.01613
1.29296	-0.01834
1.29261	-0.00789
1.29226	-0.01555
1.29191	-0.03704
1.29156	-0.05567
1.29121	-0.01332
1.29086	-0.01582
1.29051	-0.03357
1.29016	-0.01682
1.28981	-0.01297
1.28946	-0.0327
1.28911	0.01082
1.28877	-0.02566
1.28842	-0.03717
1.28807	0.00444
1.28772	-0.01206
1.28737	0.01082
1.28702	0.00541
1.28668	-0.0115
1.28633	-0.05862
1.28598	-0.05025
1.28563	-0.04576
1.28529	0.00313
1.28494	-0.00475
1.2846	-0.02119
1.28425	-0.0242
1.2839	-0.00092
1.28356	0.05435
1.28321	0.02314
1.28287	-0.05272
1.28252	-0.05747
1.28218	-0.01066
1.28183	-0.02382
1.28149	-0.04928
1.28114	-0.00481
1.2808	-0.07405
1.28045	-0.01892
1.28011	0.03993
1.27976	-0.01861
1.27942	-0.01585
1.27908	-0.01262
1.27874	-0.01525
1.27839	0.03015
1.27805	-0.03202
1.27771	-0.06089
1.27736	-0.00645
1.27702	-0.05967
1.27668	-0.01124
1.27634	-0.03938
1.276	-0.00141
1.27565	-0.04906
1.27531	-0.00159
1.27497	-0.05037
1.27463	-0.0025
1.27429	-0.00692
1.27395	-0.0025
1.27361	-0.02488
1.27327	-0.0273
1.27293	-0.005
1.27259	-0.03551
1.27225	-0.005
1.27191	-0.00014377
1.27157	-0.05053
1.27123	-0.00987
1.27089	-0.00554
1.27055	-0.00582
1.27021	-0.0273
1.26988	-0.02297
1.26954	-0.01995
1.2692	-0.03409
1.26886	-0.01905
1.26853	0.03869
1.26819	-0.00333
1.26785	-0.01609
1.26751	-0.04951
1.26718	-0.03409
1.26684	-0.0247
1.2665	0.03905
1.26617	-0.03616
1.26583	0.03114
1.26549	-0.000573123
1.26516	0.00776
1.26482	0.00492
1.26449	0.01925
1.26415	-0.01806
1.26382	-0.03758
1.26348	0.05416
1.26315	0.0011
1.26281	-0.015
1.26248	0.00958
1.26214	-0.00136
1.26181	-0.03397
1.26148	-0.01664
1.26114	-0.01087
1.26081	-0.00465
1.26048	0.01238
1.26014	0.03957
1.25981	0.01196
1.25948	0.05646
1.25914	0.03031
1.25881	-0.005
1.25848	-0.07298
1.25815	-0.04874
1.25782	-0.00765
1.25748	-0.03677
1.25715	-0.075
1.25682	0.01012
1.25649	0.01577
1.25616	-0.09902
1.25583	0.015
1.2555	0.00987
1.25517	0.06064
1.25484	-0.03242
1.25451	0.035
1.25418	0.01395
1.25385	-0.02118
1.25352	-0.01313
1.25319	-0.04014
1.25286	-0.08781
1.25253	0.05799
1.2522	-0.01935
1.25187	0.02351
1.25154	0.035
1.25121	0.07071
1.25089	0.07742
1.25056	-0.02598
1.25023	0.02887

## Sheet: Fig3 d
		Magnetic field, B (T)
		-9	-6	-3	0	3	6	9
Energy (eV)
1.47521		43	40	33	50	32	48	55
1.47475		44	35	42	53	44	37	55
1.47429		43	39	40	59	45	45	64
1.47384		37	32	40	65	41	42	68
1.47338		42	36	36	60	50	52	79
1.47292		47	34	31	53	31	53	65
1.47246		39	38	29	49	30	54	51
1.47201		43	36	34	36	28	46	48
1.47155		40	32	34	44	38	40	48
1.47109		43	30	42	45	45	37	57
1.47064		44	39	44	46	42	39	55
1.47018		42	29	35	53	32	46	65
1.46972		32	38	31	57	29	51	52
1.46927		40	33	30	48	31	52	45
1.46881		41	35	31	36	42	48	42
1.46836		43	40	32	35	41	34	48
1.4679		43	36	43	34	35	35	57
1.46745		36	30	32	41	29	43	53
1.467		40	31	26	45	35	53	48
1.46654		44	36	27	47	38	44	36
1.46609		42	37	33	41	36	35	47
1.46563		40	33	28	34	29	34	56
1.46518		39	32	30	35	27	34	57
1.46473		40	34	24	45	36	45	51
1.46428		37	34	28	50	39	33	33
1.46382		42	35	41	51	32	37	36
1.46337		39	34	38	34	34	29	54
1.46292		47	33	33	33	35	39	60
1.46247		41	37	27	36	38	42	33
1.46202		39	30	36	51	38	42	31
1.46157		43	32	38	49	30	36	42
1.46112		42	28	38	34	37	34	52
1.46067		38	32	26	31	36	36	44
1.46022		36	35	38	36	30	39	35
1.45977		33	35	40	45	34	33	46
1.45932		41	39	33	48	29	29	44
1.45887		43	35	28	34	41	44	34
1.45842		36	31	33	32	29	41	29
1.45797		39	25	36	48	29	29	41
1.45753		37	34	31	52	33	34	43
1.45708		38	34	26	39	34	35	44
1.45663		35	30	27	32	28	39	32
1.45618		40	38	37	45	31	41	35
1.45574		37	30	30	45	36	31	48
1.45529		40	33	29	41	33	39	36
1.45484		42	35	38	38	31	46	33
1.4544		35	39	34	44	30	32	45
1.45395		48	24	26	48	32	30	42
1.45351		37	26	31	49	24	41	36
1.45306		38	33	35	34	38	34	38
1.45261		38	29	33	37	34	29	37
1.45217		32	29	24	45	27	36	35
1.45173		34	32	39	35	32	41	28
1.45128		37	32	33	29	32	30	40
1.45084		36	35	26	50	27	26	39
1.45039		37	30	35	43	37	37	31
1.44995		38	31	31	33	28	30	36
1.44951		41	35	28	35	29	31	38
1.44907		40	32	25	41	34	41	30
1.44862		31	27	29	36	32	31	33
1.44818		36	35	26	35	28	28	36
1.44774		32	32	34	43	36	36	35
1.4473		32	31	33	38	29	37	35
1.44686		35	33	25	30	29	30	31
1.44641		38	24	36	35	38	36	30
1.44597		34	28	38	46	23	31	39
1.44553		40	32	25	30	37	23	32
1.44509		38	28	32	38	33	36	30
1.44465		30	38	28	43	26	34	35
1.44421		40	26	24	35	31	27	37
1.44377		37	27	33	41	31	44	32
1.44333		36	30	26	38	27	28	33
1.44289		34	30	25	34	34	26	30
1.44246		30	33	33	41	28	34	29
1.44202		35	25	24	39	28	24	35
1.44158		36	28	33	36	26	26	29
1.44114		36	32	33	38	26	25	27
1.4407		35	32	30	34	27	22	31
1.44027		36	34	32	30	22	34	32
1.43983		36	27	28	39	28	26	31
1.43939		36	34	33	35	28	33	30
1.43896		33	30	33	33	24	30	31
1.43852		30	30	23	33	26	29	27
1.43808		37	29	38	31	28	34	26
1.43765		35	29	33	37	26	28	35
1.43721		35	32	27	40	24	27	25
1.43678		36	28	30	31	31	26	32
1.43634		36	25	36	37	27	29	27
1.43591		35	30	31	39	27	31	32
1.43547		36	34	26	44	29	32	34
1.43504		34	30	40	31	26	32	30
1.4346		34	30	26	37	25	26	32
1.43417		38	28	26	41	21	33	31
1.43374		32	32	25	31	30	29	35
1.4333		35	32	31	36	33	30	27
1.43287		38	33	28	32	28	26	32
1.43244		38	29	27	38	24	23	32
1.43201		38	27	28	32	32	25	35
1.43157		36	31	28	37	23	28	32
1.43114		36	30	30	34	26	26	22
1.43071		35	34	30	31	35	24	32
1.43028		36	34	33	45	30	23	32
1.42985		37	31	35	30	33	31	33
1.42942		36	36	36	31	25	31	28
1.42899		42	30	25	37	31	28	28
1.42856		33	30	26	41	33	27	30
1.42813		37	31	31	36	30	34	30
1.4277		36	32	29	37	27	26	29
1.42727		34	29	30	41	31	29	35
1.42684		38	32	30	32	26	28	30
1.42641		41	31	31	35	33	26	37
1.42598		35	31	30	37	31	28	24
1.42555		35	27	32	33	29	28	32
1.42513		45	33	34	28	28	33	30
1.4247		35	26	35	34	28	29	32
1.42427		40	28	26	35	26	30	29
1.42384		40	32	31	38	29	31	31
1.42342		37	32	27	43	27	27	28
1.42299		37	24	36	36	24	27	35
1.42256		36	35	33	34	31	29	27
1.42214		40	26	39	38	25	30	39
1.42171		39	38	36	40	25	27	31
1.42128		35	34	26	41	31	29	35
1.42086		34	33	26	33	31	27	34
1.42043		39	35	29	40	24	31	32
1.42001		39	24	33	37	27	31	28
1.41958		38	27	34	36	29	28	29
1.41916		38	29	31	38	29	34	27
1.41874		36	32	30	32	27	24	32
1.41831		41	28	31	38	29	29	30
1.41789		39	36	29	33	29	29	31
1.41747		45	26	29	35	28	31	33
1.41704		32	31	26	39	31	28	29
1.41662		40	29	35	32	25	34	26
1.4162		40	34	31	34	25	29	29
1.41577		35	30	31	39	26	31	35
1.41535		31	37	29	40	29	32	35
1.41493		38	34	34	40	30	34	29
1.41451		44	31	28	44	32	27	33
1.41409		43	34	30	33	29	32	33
1.41366		34	33	31	32	31	33	28
1.41324		41	32	26	41	29	25	37
1.41282		39	35	30	32	30	25	30
1.4124		46	29	32	32	31	35	31
1.41198		37	35	32	35	25	33	36
1.41156		34	28	33	35	29	28	36
1.41114		38	32	32	38	26	36	29
1.41072		37	35	31	31	30	34	40
1.41031		37	34	30	37	30	34	34
1.40989		36	38	31	33	30	30	32
1.40947		38	33	34	32	28	31	34
1.40905		38	26	38	41	30	33	34
1.40863		42	32	28	34	35	31	33
1.40821		36	34	30	37	33	29	36
1.4078		43	36	31	35	34	24	34
1.40738		44	28	34	45	32	28	31
1.40696		40	32	31	40	36	38	36
1.40654		46	33	37	43	27	33	29
1.40613		41	28	39	34	30	31	31
1.40571		49	31	39	39	28	36	33
1.4053		43	37	35	35	29	28	32
1.40488		44	33	30	35	30	30	36
1.40446		43	31	37	40	29	32	40
1.40405		44	36	29	46	29	36	32
1.40363		48	32	33	39	33	34	36
1.40322		46	36	30	40	27	32	34
1.4028		43	31	25	34	29	35	33
1.40239		39	32	32	46	34	31	32
1.40198		43	33	35	46	32	30	37
1.40156		43	32	36	52	26	33	33
1.40115		39	32	33	41	34	28	35
1.40074		40	33	32	40	29	34	31
1.40032		41	30	31	38	27	31	36
1.39991		39	31	29	32	28	31	36
1.3995		43	31	36	43	35	28	39
1.39908		36	33	36	40	32	33	37
1.39867		43	37	30	44	24	36	32
1.39826		48	34	34	36	29	32	35
1.39785		44	38	32	41	24	40	37
1.39744		49	34	27	36	31	33	30
1.39703		44	35	37	36	32	34	32
1.39662		36	36	34	37	31	29	36
1.3962		39	31	36	38	30	29	39
1.39579		43	31	28	41	29	35	25
1.39538		47	32	31	41	34	30	32
1.39497		38	31	34	35	32	29	37
1.39457		43	40	31	47	24	28	31
1.39416		37	38	29	37	32	32	37
1.39375		42	32	31	40	33	34	40
1.39334		41	41	35	39	32	37	34
1.39293		39	39	31	38	30	32	33
1.39252		47	37	37	39	31	31	40
1.39211		39	40	27	41	31	26	41
1.3917		37	40	33	40	32	36	42
1.3913		40	39	33	33	31	33	32
1.39089		44	35	37	41	33	35	41
1.39048		41	39	36	38	38	27	36
1.39008		43	40	36	45	35	37	37
1.38967		45	40	31	47	35	34	35
1.38926		49	34	42	46	36	30	34
1.38886		44	47	35	43	34	34	39
1.38845		47	40	35	39	29	33	43
1.38804		47	50	34	34	34	34	40
1.38764		40	41	30	43	36	32	42
1.38723		41	45	37	36	32	38	36
1.38683		39	44	37	40	32	34	46
1.38642		43	56	41	41	38	41	47
1.38602		47	49	36	41	31	36	44
1.38561		39	51	43	46	42	34	46
1.38521		43	48	35	43	39	34	51
1.38481		48	52	42	41	38	37	51
1.3844		43	50	38	41	42	39	74
1.384		43	50	39	47	36	34	66
1.3836		46	40	47	51	38	40	61
1.38319		47	49	53	46	37	45	55
1.38279		51	53	47	45	36	53	47
1.38239		42	56	57	41	37	46	46
1.38199		44	53	53	52	42	46	59
1.38158		54	55	49	39	39	41	57
1.38118		53	56	47	44	46	48	48
1.38078		54	54	46	48	42	45	58
1.38038		54	55	50	46	44	39	68
1.37998		51	56	47	49	44	45	65
1.37958		49	54	47	47	50	47	64
1.37918		54	56	47	49	44	46	51
1.37878		55	55	50	59	51	45	61
1.37838		55	60	51	52	40	36	57
1.37798		65	58	48	55	47	49	58
1.37758		49	57	44	50	53	51	55
1.37718		69	59	52	48	45	47	64
1.37678		60	60	53	48	57	49	67
1.37638		57	57	57	48	64	44	65
1.37598		56	63	46	46	56	52	63
1.37558		53	56	58	47	57	52	80
1.37519		57	62	67	53	66	48	83
1.37479		60	64	71	53	55	55	91
1.37439		64	65	80	53	64	58	104
1.37399		56	70	75	63	59	52	112
1.3736		65	70	83	67	60	69	107
1.3732		61	72	79	60	70	63	123
1.3728		59	73	87	58	78	54	148
1.37241		65	80	89	60	85	68	168
1.37201		68	89	93	66	79	69	197
1.37161		70	84	103	69	93	73	198
1.37122		77	79	108	59	107	82	216
1.37082		74	86	122	76	111	81	235
1.37043		82	88	126	68	121	84	279
1.37003		78	97	134	69	136	88	307
1.36964		81	89	107	73	152	100	354
1.36924		92	83	126	70	190	118	370
1.36885		88	102	166	73	210	118	378
1.36845		104	105	133	78	239	140	387
1.36806		109	110	105	80	233	158	411
1.36766		120	121	142	92	261	172	430
1.36727		122	119	159	88	277	177	451
1.36688		113	119	152	94	282	194	497
1.36648		131	153	146	93	320	229	547
1.36609		133	149	139	90	377	251	620
1.3657		159	167	142	108	409	281	644
1.36531		165	195	165	112	494	307	745
1.36492		177	184	170	132	528	344	933
1.36452		218	249	181	132	595	398	1117
1.36413		244	262	217	169	646	453	1164
1.36374		256	285	227	180	726	602	1161
1.36335		270	301	259	204	765	704	1159
1.36296		315	352	303	241	784	732	1189
1.36257		362	383	345	271	829	765	1183
1.36218		417	471	399	344	873	834	1229
1.36179		448	508	449	401	890	839	1210
1.3614		494	571	537	419	879	861	1296
1.36101		591	647	584	523	960	871	1459
1.36062		688	763	664	605	1159	892	1669
1.36023		735	799	745	733	1230	985	1946
1.35984		792	915	810	858	1355	1194	1952
1.35945		878	976	894	877	1372	1450	2005
1.35906		996	1108	938	902	1658	1706	2081
1.35867		1065	1215	1052	981	1820	1721	2146
1.35828		1167	1325	1194	1034	1926	1866	2212
1.3579		1292	1419	1272	1109	2177	1946	2436
1.35751		1391	1550	1399	1236	2177	2086	2778
1.35712		1552	1614	1576	1400	2409	2156	2972
1.35673		1668	1748	1654	1608	2498	2420	3178
1.35635		1770	1818	1779	1896	2713	2883	3535
1.35596		1925	1968	1868	2222	2713	3066	3628
1.35557		2010	2128	1969	2367	3088	3245	3616
1.35519		2143	2276	2156	2479	3177	3553	3711
1.3548		2202	2398	2341	2756	3481	3578	3882
1.35441		2362	2562	2490	2890	3534	3631	3939
1.35403		2505	2704	2576	3147	3696	3870	4069
1.35364		2834	2953	2726	3347	3928	4240	4253
1.35326		3125	3201	2966	3918	3964	4453	4601
1.35287		3354	3564	3463	4225	4106	4640	4882
1.35249		3515	3759	3895	4291	4571	4933	4955
1.3521		3704	4166	4114	4285	4786	5107	4889
1.35172		3947	4308	4291	4274	4893	5306	4848
1.35133		4163	4716	4713	4515	5143	5700	5222
1.35095		4728	5186	5356	5022	5429	5862	5456
1.35057		5265	5730	5830	5267	5804	6118	5795
1.35018		5726	6138	6387	5560	6143	6562	6439
1.3498		6396	6613	6887	5772	6429	7074	7085
1.34942		6802	7225	7695	6073	6983	7637	7552
1.34903		7101	7682	8229	7296	7591	8026	7894
1.34865		7539	8319	8658	7671	7948	8438	8312
1.34827		7953	8913	9165	7796	8431	8870	8853
1.34788		8565	9236	9678	8515	9003	9384	9695
1.3475		8925	9733	10151	9443	9735	9845	10303
1.34712		9116	10140	10672	10172	10611	10432	11139
1.34674		9612	10663	11586	10850	11433	11082	11686
1.34636		10110	11248	12159	11777	12255	11879	12404
1.34598		10965	12099	12722	12705	13023	12474	13091
1.3456		11644	12589	13758	13455	13666	13203	13799
1.34522		12024	13429	14520	14268	14363	13888	14610
1.34484		12586	14183	15420	14883	15060	14632	15405
1.34445		13692	15558	16140	15655	15828	15383	16118
1.34407		14621	16348	16703	16301	16758	16083	17235
1.3437		15767	17104	17703	17218	17597	17142	17908
1.34332		16329	18198	18313	18135	18366	18350	18982
1.34294		17161	18937	18932	18917	19456	19313	20054
1.34256		18029	19854	20098	19698	20117	20053	21882
1.34218		18741	20779	20647	20345	20653	20276	22222
1.3418		19809	21687	21057	20876	21386	20927	23029
1.34142		20346	22400	21560	21427	21796	21666	23053
1.34104		20787	22901	22081	21887	22193	21750	23825
1.34066		21426	23285	22498	22606	22612	21860	23854
1.34029		22066	23828	22774	23211	22916	22073	24543
1.33991		22376	24296	23538	23604	23179	22450	25274
1.33953		22632	24975	23793	23592	23912	22888	26207
1.33915		23005	25518	24479	24344	24448	23459	27390
1.33878		23623	26015	25142	25337	25522	24794	28387
1.3384		24111	26799	25305	26317	26246	25779	28697
1.33802		24488	27598	26074	27129	27027	26408	29381
1.33765		24688	28398	26416	28620	28165	27313	29143
1.33727		25194	28880	27109	29078	28823	27620	29455
1.3369		25508	29151	28113	29859	30088	28359	29932
1.33652		25657	29846	28971	30642	31026	28738	29842
1.33614		26081	30721	29361	30923	31756	28953	30248
1.33577		26829	31459	29857	30960	31760	29419	30945
1.33539		28256	31640	30217	31052	31930	29822	32328
1.33502		28529	32258	29683	31528	32226	31129	32948
1.33464		28941	32274	29609	31276	31786	31522	34260
1.33427		29178	32243	29686	31166	32043	32559	35412
1.3339		29428	31881	29759	31497	32221	33713	36771
1.33352		29412	32093	30118	31048	32762	34770	38812
1.33315		29407	31881	30113	31314	33809	36216	41272
1.33277		29751	32198	31527	31638	34593	37984	45045
1.3324		29736	33148	32357	32458	36499	41237	47879
1.33203		29893	34295	33692	33568	38216	44381	49599
1.33166		30041	35381	34398	35300	41241	47806	48737
1.33128		30530	36285	36735	38508	44267	49007	47386
1.33091		30945	37268	39474	41132	47217	49228	46411
1.33054		32114	38621	41512	43583	48522	48008	45827
1.33017		33297	40289	43325	46299	48145	46866	43644
1.32979		35217	42728	44708	49021	46150	46010	41097
1.32942		38356	45313	46310	47003	44663	44493	38883
1.32905		41513	46427	44490	43554	43667	41531	37267
1.32868		43773	46422	42922	41110	41140	38612	35705
1.32831		45532	45136	41420	37933	37489	35753	34573
1.32794		45097	43361	39857	35964	35074	34699	33802
1.32757		44284	42022	38058	33476	32964	33236	32903
1.3272		44025	39820	35279	31898	31463	32234	30672
1.32683		42231	36939	31991	30562	30530	31087	28828
1.32646		39052	33841	29490	30042	29492	29454	27178
1.32609		35966	32127	28251	29708	28044	27494	25718
1.32572		32888	30996	27793	27979	26376	26011	24766
1.32535		31429	30599	27481	26262	25030	25039	24106
1.32498		29879	30237	26563	25088	23983	24268	23057
1.32461		29604	29292	25620	23839	22862	23155	22411
1.32424		29490	27545	25035	22850	21842	22333	22141
1.32387		28169	25879	24035	22410	21273	22103	21723
1.3235		27105	24839	23092	21780	20528	21104	20781
1.32314		25969	23662	22319	20804	19977	20516	20185
1.32277		24890	22456	21432	20353	19448	20021	19551
1.3224		23680	21279	20460	19910	19292	19576	18861
1.32203		22457	20345	19339	19284	18733	19516	18711
1.32166		21189	19560	18537	18974	18112	18891	18253
1.3213		20256	18746	17839	18043	17392	18202	17751
1.32093		19251	18007	17217	17362	16498	17203	17117
1.32056		18537	17193	16481	16433	15745	16322	16552
1.3202		17881	16424	15868	15508	15219	15736	16035
1.31983		17181	15700	15302	14971	14503	15139	15384
1.31947		16119	15127	14632	14161	13929	14454	14647
1.3191		15597	14629	14010	13523	13524	13885	14327
1.31873		14951	13935	13623	13113	13149	13606	13947
1.31837		14385	13664	13066	12779	12876	13192	13641
1.318		13744	12741	12633	12616	12604	12883	13218
1.31764		13247	12397	12189	12032	11945	12349	12717
1.31727		12753	11897	11793	11737	11720	12024	12236
1.31691		12379	11521	11444	11288	11234	11589	11892
1.31655		11993	11221	11105	11010	10968	11442	11509
1.31618		11487	10639	10727	10693	10624	10826	11262
1.31582		11180	10399	10369	10285	10214	10387	10602
1.31545		11074	10259	10030	9868	9789	10038	10474
1.31509		10669	10073	9718	9498	9702	9897	10134
1.31473		10543	9903	9558	9286	9382	9677	10057
1.31436		10434	9700	9341	9205	9309	9518	10092
1.314		10236	9512	9087	9076	9177	9349	9821
1.31364		9896	9220	8624	8994	8969	9174	9565
1.31327		9695	9138	8624	8650	8642	8931	9476
1.31291		9513	9036	8428	8674	8781	8886	9142
1.31255		9367	8727	8252	8476	8474	8527	9084
1.31219		9152	8508	7983	8239	8251	8434	8884
1.31183		8960	8353	7685	8012	8145	8310	8710
1.31146		8837	8209	7709	7866	7889	8039	8614
1.3111		8821	8183	7627	7836	7795	8057	8704
1.31074		8635	8035	7499	7789	7810	8095	8514
1.31038		8545	7888	7297	7733	7713	7910	8498
1.31002		8279	7714	7252	7720	7630	7851	8315
1.30966		8037	7529	7068	7729	7582	7669	8162
1.3093		7874	7387	6874	7553	7443	7417	7910
1.30894		7723	7334	6921	7475	7324	7362	8045
1.30858		7739	7252	6937	7417	7223	7298	7924
1.30822		7742	7174	6826	7308	7163	7255	7923
1.30786		7665	7096	6724	7284	7016	7138	7949
1.3075		7486	6935	6500	7123	6817	7082	7691
1.30714		7283	6841	6437	6817	6694	7008	7671
1.30678		7273	6711	6452	6783	6713	6867	7564
1.30643		7165	6812	6385	6709	6613	6841	7511
1.30607		7177	6776	6436	6666	6647	6837	7545
1.30571		7243	6732	6409	6683	6637	6923	7567
1.30535		7103	6654	6335	6679	6623	6909	7473
1.30499		7114	6601	6260	6692	6584	6853	7348
1.30463		7014	6497	6212	6494	6509	6733	7289
1.30428		7039	6477	6138	6391	6336	6727	7127
1.30392		6926	6503	6057	6416	6277	6634	6955
1.30356		6962	6394	5957	6401	6182	6496	6697
1.30321		6953	6592	6134	6284	5997	6305	6779
1.30285		6830	6545	6058	6291	6042	6283	6591
1.30249		6706	6419	5957	6148	5847	6065	6454
1.30214		6703	6441	5933	6020	5776	6148	6331
1.30178		6529	6299	5811	5983	5649	5950	6182
1.30142		6544	6141	5692	5786	5461	5816	6128
1.30107		6283	5943	5564	5763	5377	5796	6077
1.30071		6167	5844	5438	5591	5250	5582	6033
1.30036		5960	5694	5341	5520	5223	5554	5836
1.3		5766	5465	5108	5357	4956	5308	5680
1.29965		5618	5323	5033	5225	4828	5210	5488
1.29929		5500	5327	4923	5065	4707	5086	5396
1.29894		5484	5202	4869	4938	4623	4970	5276
1.29858		5370	5106	4676	4942	4593	4899	5225
1.29823		5376	4975	4604	4729	4543	4855	5109
1.29787		5285	4897	4605	4766	4464	4759	5100
1.29752		5126	4753	4455	4543	4370	4729	4881
1.29717		4993	4667	4311	4459	4259	4554	4761
1.29681		4873	4547	4167	4446	4175	4461	4623
1.29646		4657	4432	4016	4307	4066	4367	4477
1.29611		4592	4347	4025	4195	4026	4197	4401
1.29576		4556	4325	3965	4167	4013	4200	4315
1.2954		4447	4291	3900	4094	3986	4098	4334
1.29505		4428	4245	3945	4069	4001	4203	4268
1.2947		4468	4191	3868	3977	3965	4015	4294
1.29435		4315	4089	3839	4054	3934	4072	4263
1.29399		4193	4039	3759	3915	3838	4003	4261
1.29364		4177	3955	3662	3964	3724	3935	4155
1.29329		4082	3904	3586	3833	3702	3895	4145
1.29294		3987	3762	3500	3773	3634	3852	4035
1.29259		3854	3637	3440	3663	3541	3720	3972
1.29224		3742	3569	3307	3674	3469	3606	3896
1.29189		3786	3496	3269	3492	3454	3542	3793
1.29154		3675	3398	3170	3466	3321	3461	3713
1.29119		3552	3300	3078	3358	3245	3358	3617
1.29084		3483	3258	3049	3312	3173	3220	3504
1.29049		3446	3258	3018	3239	3100	3149	3503
1.29014		3403	3302	2982	3142	3070	3152	3452
1.28979		3450	3293	2899	3200	3058	3107	3523
1.28944		3418	3220	2915	3113	3050	3077	3433
1.28909		3475	3270	2885	3039	2973	3101	3444
1.28874		3385	3203	2826	3091	3043	3050	3396
1.28839		3261	3103	2808	2998	2842	3007	3257
1.28804		3263	3012	2742	2932	2835	2904	3211
1.2877		3194	2936	2665	2863	2755	2845	3138
1.28735		3048	2853	2574	2735	2709	2744	3037
1.287		3024	2790	2540	2650	2682	2679	2984
1.28665		2985	2803	2496	2701	2654	2668	3018
1.2863		2964	2759	2490	2644	2625	2670	2961
1.28596		2904	2710	2459	2645	2667	2647	2952
1.28561		2792	2671	2438	2578	2573	2660	2879
1.28526		2769	2662	2382	2550	2540	2622	2891
1.28492		2665	2605	2366	2450	2526	2516	2838
1.28457		2560	2502	2325	2395	2458	2479	2701
1.28422		2561	2497	2287	2383	2454	2423	2637
1.28388		2538	2380	2197	2305	2418	2318	2574
1.28353		2425	2352	2129	2304	2357	2323	2469
1.28319		2329	2277	2156	2150	2225	2238	2400
1.28284		2357	2244	2080	2078	2169	2170	2379
1.28249		2206	2136	2030	2112	2120	2153	2272
1.28215		2174	2061	1963	2021	2064	2053	2250
1.2818		2075	2005	1919	1968	1979	2033	2103
1.28146		2036	2017	1867	1875	1909	1953	2084
1.28111		1984	1918	1862	1894	1841	1947	2009
1.28077		1917	1922	1792	1800	1849	1839	2025
1.28043		1904	1915	1799	1805	1852	1863	1924
1.28008		1908	1922	1800	1781	1810	1849	1944
1.27974		1861	1888	1792	1851	1889	1851	1913
1.27939		1867	1877	1742	1756	1831	1771	1884
1.27905		1839	1893	1788	1738	1811	1753	1866
1.27871		1830	1853	1679	1736	1798	1730	1806
1.27836		1802	1799	1650	1680	1718	1668	1817
1.27802		1831	1768	1574	1644	1744	1691	1726
1.27768		1797	1739	1523	1635	1700	1628	1724
1.27734		1713	1680	1448	1532	1648	1561	1658
1.27699		1697	1622	1426	1475	1604	1565	1642
1.27665		1652	1551	1389	1467	1543	1527	1545
1.27631		1617	1565	1359	1436	1539	1512	1544
1.27597		1589	1535	1361	1402	1492	1472	1505
1.27562		1533	1515	1364	1383	1474	1466	1476
1.27528		1532	1481	1308	1377	1474	1459	1474
1.27494		1528	1416	1298	1351	1434	1370	1439
1.2746		1477	1367	1258	1372	1388	1358	1414
1.27426		1355	1360	1222	1283	1359	1347	1363
1.27392		1380	1316	1162	1216	1288	1315	1367
1.27358		1309	1270	1078	1249	1292	1287	1300
1.27324		1224	1167	1055	1183	1205	1220	1296
1.2729		1214	1149	1041	1141	1191	1191	1259
1.27256		1148	1112	984	1086	1147	1188	1194
1.27222		1186	1137	1006	1083	1094	1124	1153
1.27188		1152	1088	1002	1070	1102	1137	1153
1.27154		1115	1093	937	1048	1065	1096	1121
1.2712		1100	1030	933	996	1015	1054	1108
1.27086		1073	1019	925	983	999	1015	1036
1.27052		1047	1009	886	946	982	993	1026
1.27018		1033	962	860	926	927	971	981
1.26984		965	962	859	891	920	906	951
1.26951		993	941	847	899	911	938	936
1.26917		939	946	845	899	922	921	966
1.26883		938	930	861	894	893	898	930
1.26849		960	914	839	908	910	918	947
1.26815		913	892	797	894	890	913	916
1.26782		938	883	772	873	838	875	902
1.26748		927	848	751	836	813	858	864
1.26714		878	835	717	816	779	806	863
1.2668		849	823	726	836	799	784	865
1.26647		847	814	758	814	810	793	811
1.26613		847	785	739	818	815	769	826
1.2658		816	783	712	824	785	744	789
1.26546		765	763	723	827	804	742	757
1.26512		747	741	691	815	754	734	754
1.26479		731	723	661	759	733	714	759
1.26445		689	677	632	757	727	726	744
1.26412		700	692	620	708	676	692	717
1.26378		704	645	599	704	678	655	699
1.26345		674	609	609	689	673	636	675
1.26311		676	614	590	680	665	645	672
1.26278		650	627	589	688	677	635	658
1.26244		628	581	558	714	644	623	630
1.26211		647	606	568	641	657	620	632
1.26177		635	581	565	677	627	626	608
1.26144		599	593	518	666	627	577	632
1.26111		572	566	509	651	625	574	562
1.26077		578	542	518	623	600	566	550
1.26044		552	527	486	615	560	528	562
1.2601		544	515	481	598	553	521	535
1.25977		521	521	487	561	524	508	496
1.25944		546	518	487	565	525	482	515
1.25911		553	499	474	551	527	480	523
1.25877		528	505	451	532	508	484	519
1.25844		536	485	464	505	505	477	484
1.25811		522	469	430	475	484	447	451
1.25778		503	466	451	463	453	426	475
1.25744		478	436	388	450	435	412	449
1.25711		458	403	395	426	442	385	432
1.25678		438	420	362	397	409	400	390
1.25645		425	389	364	401	380	361	401
1.25612		439	401	358	379	391	377	394
1.25579		434	391	319	368	402	385	397
1.25546		421	396	348	374	380	368	398
1.25513		431	382	342	379	343	363	379
1.2548		395	378	327	362	373	356	368
1.25447		376	388	335	376	361	356	366
1.25414		389	359	344	357	353	344	356
1.25381		373	356	311	346	330	348	345
1.25348		360	326	304	334	324	329	323
1.25315		352	331	311	327	304	312	312
1.25282		339	308	313	333	311	291	308
1.25249		349	310	321	308	305	308	309
1.25216		342	317	302	324	303	290	315
1.25183		353	307	281	294	312	308	306
1.2515		357	311	285	300	301	285	309
1.25117		323	293	285	294	306	296	315
1.25084		314	301	274	299	289	286	309
1.25052		310	268	258	266	275	269	290
1.25019		287	272	253	281	249	268	282

## Sheet: Fig3 e
Energy (eV)	PL (kcts/s)		Angle	PL (a.u.)	Angle	PL (a.u.)
1.47521	0.00105		0	0.45847	0	0.47725
1.47475	0.00222		20	0.21182	0.36036	0.47202
1.47429	0.00199		40	0.0847	0.72072	0.4668
1.47384	0.00234		60	0.13546	1.08108	0.46158
1.47338	0.00222		80	0.36612	1.44144	0.45636
1.47292	0.00175		100	0.67259	1.8018	0.45115
1.47246	0.00246		120	0.89368	2.16216	0.44594
1.47201	0.00187		140	0.945	2.52252	0.44075
1.47155	0.00222		160	0.78982	2.88288	0.43556
1.47109	0.0021		180	0.50867	3.24324	0.43038
1.47064	0.00269		200	0.21664	3.6036	0.42521
1.47018	0.0021		220	0.0884	3.96396	0.42005
1.46972	0.00234		240	0.13785	4.32432	0.4149
1.46927	0.00187		260	0.35493	4.68468	0.40977
1.46881	0.00187		280	0.63275	5.04505	0.40464
1.46836	0.00187		300	0.82202	5.40541	0.39954
1.4679	0.00187		320	0.8548	5.76577	0.39444
1.46745	0.00234		340	0.71343	6.12613	0.38936
1.467	0.00187		360	0.45116	6.48649	0.3843
1.46654	0.00222				6.84685	0.37925
1.46609	0.00175				7.20721	0.37423
1.46563	0.00257				7.56757	0.36922
1.46518	0.00246				7.92793	0.36423
1.46473	0.00269				8.28829	0.35926
1.46428	0.00246				8.64865	0.35431
1.46382	0.00234				9.00901	0.34939
1.46337	0.00234				9.36937	0.34448
1.46292	0.00187				9.72973	0.3396
1.46247	0.0021				10.0901	0.33475
1.46202	0.00175				10.4505	0.32992
1.46157	0.0021				10.8108	0.32511
1.46112	0.00269				11.1712	0.32033
1.46067	0.00281				11.5315	0.31558
1.46022	0.00234				11.8919	0.31086
1.45977	0.00222				12.2523	0.30616
1.45932	0.00246				12.6126	0.3015
1.45887	0.00292				12.973	0.29686
1.45842	0.0021				13.3333	0.29226
1.45797	0.00257				13.6937	0.28768
1.45753	0.00222				14.0541	0.28314
1.45708	0.0021				14.4144	0.27864
1.45663	0.00234				14.7748	0.27416
1.45618	0.0014				15.1351	0.26972
1.45574	0.00281				15.4955	0.26532
1.45529	0.00222				15.8559	0.26095
1.45484	0.00246				16.2162	0.25662
1.4544	0.00234				16.5766	0.25233
1.45395	0.00269				16.9369	0.24807
1.45351	0.0021				17.2973	0.24385
1.45306	0.00199				17.6577	0.23968
1.45261	0.00222				18.018	0.23554
1.45217	0.00199				18.3784	0.23144
1.45173	0.00222				18.7387	0.22738
1.45128	0.00234				19.0991	0.22337
1.45084	0.00222				19.4595	0.2194
1.45039	0.00222				19.8198	0.21547
1.44995	0.00257				20	0.21352
1.44951	0.00164				20.1802	0.21159
1.44907	0.00222				20.5405	0.20775
1.44862	0.0021				20.9009	0.20395
1.44818	0.00246				21.2613	0.2002
1.44774	0.00269				21.6216	0.1965
1.4473	0.00269				21.982	0.19284
1.44686	0.00257				22.3423	0.18923
1.44641	0.00316				22.7027	0.18567
1.44597	0.00257				23.0631	0.18216
1.44553	0.00175				23.4234	0.17869
1.44509	0.00269				23.7838	0.17528
1.44465	0.00246				24.1441	0.17191
1.44421	0.00269				24.5045	0.1686
1.44377	0.00327				24.8649	0.16534
1.44333	0.00246				25.2252	0.16213
1.44289	0.00234				25.5856	0.15897
1.44246	0.00175				25.9459	0.15587
1.44202	0.00222				26.3063	0.15281
1.44158	0.00269				26.6667	0.14982
1.44114	0.00269				27.027	0.14687
1.4407	0.00281				27.3874	0.14398
1.44027	0.0021				27.7477	0.14115
1.43983	0.00246				28.1081	0.13837
1.43939	0.00246				28.4685	0.13565
1.43896	0.00234				28.8288	0.13298
1.43852	0.00199				29.1892	0.13037
1.43808	0.00281				29.5495	0.12782
1.43765	0.00234				29.9099	0.12532
1.43721	0.00222				30.2703	0.12289
1.43678	0.00304				30.6306	0.12051
1.43634	0.0021				30.991	0.11819
1.43591	0.00199				31.3514	0.11593
1.43547	0.00234				31.7117	0.11373
1.43504	0.00339				32.0721	0.11159
1.4346	0.00292				32.4324	0.10951
1.43417	0.00281				32.7928	0.10749
1.43374	0.00246				33.1531	0.10553
1.4333	0.00234				33.5135	0.10363
1.43287	0.00257				33.8739	0.10179
1.43244	0.00269				34.2342	0.10002
1.43201	0.00269				34.5946	0.09831
1.43157	0.00281				34.9549	0.09666
1.43114	0.00292				35.3153	0.09507
1.43071	0.00246				35.6757	0.09354
1.43028	0.00234				36.036	0.09208
1.42985	0.00316				36.3964	0.09068
1.42942	0.00269				36.7568	0.08935
1.42899	0.00257				37.1171	0.08808
1.42856	0.00292				37.4775	0.08687
1.42813	0.00292				37.8378	0.08573
1.4277	0.00269				38.1982	0.08465
1.42727	0.00246				38.5586	0.08364
1.42684	0.00386				38.9189	0.08269
1.42641	0.00327				39.2793	0.0818
1.42598	0.00281				39.6396	0.08098
1.42555	0.00222				40	0.08023
1.42513	0.00327				40.3604	0.07954
1.4247	0.00292				40.7207	0.07891
1.42427	0.00316				41.0811	0.07836
1.42384	0.00292				41.4414	0.07786
1.42342	0.00281				41.8018	0.07743
1.42299	0.00304				42.1622	0.07707
1.42256	0.00304				42.5225	0.07678
1.42214	0.00327				42.8829	0.07655
1.42171	0.00374				43.2432	0.07638
1.42128	0.00316				43.6036	0.07628
1.42086	0.00281				43.964	0.07625
1.42043	0.00363				44.3243	0.07628
1.42001	0.00292				44.6847	0.07638
1.41958	0.00363				45.0451	0.07655
1.41916	0.00468				45.4054	0.07678
1.41874	0.00374				45.7658	0.07707
1.41831	0.00398				46.1261	0.07743
1.41789	0.00363				46.4865	0.07786
1.41747	0.00363				46.8469	0.07835
1.41704	0.00386				47.2072	0.07891
1.41662	0.00479				47.5676	0.07953
1.4162	0.00444				47.9279	0.08022
1.41577	0.00456				48.2883	0.08098
1.41535	0.00421				48.6487	0.0818
1.41493	0.00526				49.009	0.08268
1.41451	0.00526				49.3694	0.08363
1.41409	0.00479				49.7297	0.08464
1.41366	0.00561				50.0901	0.08572
1.41324	0.00667				50.4504	0.08687
1.41282	0.00713				50.8108	0.08807
1.4124	0.00631				51.1712	0.08934
1.41198	0.0062				51.5315	0.09068
1.41156	0.00783				51.8919	0.09208
1.41114	0.00713				52.2522	0.09354
1.41072	0.00783				52.6126	0.09506
1.41031	0.00877				52.973	0.09665
1.40989	0.00807				53.3333	0.0983
1.40947	0.009				53.6937	0.10001
1.40905	0.00854				54.054	0.10178
1.40863	0.00865				54.4144	0.10362
1.40821	0.01017				54.7748	0.10552
1.4078	0.01099				55.1351	0.10748
1.40738	0.01251				55.4955	0.1095
1.40696	0.0138				55.8559	0.11158
1.40654	0.0152				56.2162	0.11372
1.40613	0.01637				56.5766	0.11592
1.40571	0.01614				56.9369	0.11818
1.4053	0.01894				57.2973	0.1205
1.40488	0.02081				57.6577	0.12287
1.40446	0.02374				58.018	0.12531
1.40405	0.02666				58.3784	0.1278
1.40363	0.0283				58.7387	0.13036
1.40322	0.03321				59.0991	0.13297
1.4028	0.03964				59.4595	0.13563
1.40239	0.04619				59.8198	0.13835
1.40198	0.05145				60	0.13974
1.40156	0.05753				60.1802	0.14113
1.40115	0.06502				60.5405	0.14397
1.40074	0.07636				60.9009	0.14686
1.40032	0.09495				61.2613	0.1498
1.39991	0.10969				61.6216	0.1528
1.3995	0.12804				61.982	0.15585
1.39908	0.14886				62.3423	0.15896
1.39867	0.16359				62.7027	0.16211
1.39826	0.18593				63.0631	0.16532
1.39785	0.22124				63.4234	0.16859
1.39744	0.25586				63.7838	0.1719
1.39703	0.29748				64.1441	0.17526
1.39662	0.33642				64.5045	0.17868
1.3962	0.37256				64.8649	0.18214
1.39579	0.41957				65.2252	0.18565
1.39538	0.44061				65.5856	0.18921
1.39497	0.47336				65.9459	0.19282
1.39457	0.50972				66.3063	0.19648
1.39416	0.54422				66.6667	0.20018
1.39375	0.60409				67.027	0.20393
1.39334	0.64256				67.3874	0.20773
1.39293	0.70524				67.7477	0.21157
1.39252	0.77166				68.1081	0.21545
1.39211	0.82545				68.4685	0.21938
1.3917	0.86006				68.8288	0.22335
1.3913	0.89187				69.1892	0.22737
1.39089	0.95548				69.5495	0.23142
1.39048	0.98448				69.9099	0.23552
1.39008	1.03968				70.2703	0.23966
1.38967	1.09873				70.6306	0.24383
1.38926	1.13825				70.991	0.24805
1.38886	1.17965				71.3513	0.25231
1.38845	1.22677				71.7117	0.2566
1.38804	1.28337				72.0721	0.26093
1.38764	1.36394				72.4324	0.2653
1.38723	1.41177				72.7928	0.2697
1.38683	1.49269				73.1531	0.27414
1.38642	1.54507				73.5135	0.27862
1.38602	1.59945				73.8739	0.28312
1.38561	1.68844				74.2342	0.28766
1.38521	1.75977				74.5946	0.29223
1.38481	1.86992				74.9549	0.29684
1.3844	1.96172				75.3153	0.30147
1.384	2.07047				75.6757	0.30614
1.3836	2.17197				76.036	0.31083
1.38319	2.2958				76.3964	0.31556
1.38279	2.42771				76.7568	0.32031
1.38239	2.55388				77.1171	0.32509
1.38199	2.66029				77.4775	0.32989
1.38158	2.78179				77.8378	0.33472
1.38118	2.92702				78.1982	0.33958
1.38078	3.0629				78.5586	0.34446
1.38038	3.21527				78.9189	0.34936
1.37998	3.35512				79.2793	0.35429
1.37958	3.51217				79.6396	0.35924
1.37918	3.62817				80	0.36421
1.37878	3.74323				80.3604	0.36919
1.37838	3.87911				80.7207	0.3742
1.37798	3.95734				81.0811	0.37923
1.37758	4.07264				81.4414	0.38428
1.37718	4.19636				81.8018	0.38934
1.37678	4.26383				82.1622	0.39442
1.37638	4.39679				82.5225	0.39951
1.37598	4.46379				82.8829	0.40462
1.37558	4.51758				83.2432	0.40974
1.37519	4.57593				83.6036	0.41488
1.37479	4.6323				83.964	0.42003
1.37439	4.66983				84.3243	0.42518
1.37399	4.6489				84.6847	0.43035
1.3736	4.60002				85.0451	0.43553
1.3732	4.54179				85.4054	0.44072
1.3728	4.4107				85.7658	0.44592
1.37241	4.36136				86.1261	0.45112
1.37201	4.26418				86.4865	0.45633
1.37161	4.24547				86.8469	0.46155
1.37122	4.12175				87.2072	0.46677
1.37082	4.07393				87.5676	0.472
1.37043	3.94647				87.9279	0.47723
1.37003	3.81433				88.2883	0.48246
1.36964	3.72347				89.7297	0.50339
1.36924	3.56561				90.0901	0.50862
1.36885	3.4551				90.4505	0.51385
1.36845	3.36144				90.8108	0.51907
1.36806	3.28122				91.1712	0.52429
1.36766	3.20837				91.5315	0.5295
1.36727	3.11856				91.8919	0.53471
1.36688	2.97286				92.2523	0.53992
1.36648	2.82996				92.6126	0.54511
1.36609	2.72776				92.973	0.5503
1.3657	2.62042				93.3333	0.55548
1.36531	2.51213				93.6937	0.56064
1.36492	2.47085				94.0541	0.5658
1.36452	2.35637				94.4144	0.57094
1.36413	2.25394				94.7748	0.57608
1.36374	2.13817				95.1351	0.5812
1.36335	2.07035				95.4955	0.5863
1.36296	1.99317				95.8559	0.59139
1.36257	1.93003				96.2162	0.59647
1.36218	1.87857				96.5766	0.60152
1.36179	1.85858				96.9369	0.60656
1.3614	1.76632				97.2973	0.61159
1.36101	1.65803				97.6577	0.61659
1.36062	1.62459				98.018	0.62158
1.36023	1.5618				98.3784	0.62654
1.35984	1.5404				98.7387	0.63148
1.35945	1.49491				99.0991	0.6364
1.35906	1.45293				99.4595	0.6413
1.35867	1.40452				99.8198	0.64617
1.35828	1.36616				100	0.6486
1.3579	1.34745				100.18	0.65102
1.35751	1.33716				100.541	0.65585
1.35712	1.29132				100.901	0.66065
1.35673	1.28442				101.261	0.66542
1.35635	1.24431				101.622	0.67016
1.35596	1.19555				101.982	0.67488
1.35557	1.16515				102.342	0.67957
1.35519	1.12972				102.703	0.68423
1.3548	1.10224				103.063	0.68885
1.35441	1.06914				103.423	0.69345
1.35403	1.05453				103.784	0.69802
1.35364	1.0371				104.144	0.70255
1.35326	1.00343				104.504	0.70705
1.35287	0.97969				104.865	0.71151
1.35249	0.93958				105.225	0.71594
1.3521	0.92333				105.586	0.72034
1.35172	0.89444				105.946	0.72469
1.35133	0.87924				106.306	0.72902
1.35095	0.86369				106.667	0.7333
1.35057	0.84322				107.027	0.73755
1.35018	0.82346				107.387	0.74176
1.3498	0.81095				107.748	0.74592
1.34942	0.78569				108.108	0.75005
1.34903	0.77938				108.468	0.75414
1.34865	0.74301				108.829	0.75818
1.34827	0.73822				109.189	0.76219
1.34788	0.71389				109.55	0.76615
1.3475	0.71588				109.91	0.77007
1.34712	0.73447				110.27	0.77394
1.34674	0.73681				110.631	0.77777
1.34636	0.74126				110.991	0.78155
1.34598	0.73366				111.351	0.78529
1.3456	0.7305				111.712	0.78898
1.34522	0.72851				112.072	0.79263
1.34484	0.72185				112.432	0.79623
1.34445	0.72559				112.793	0.79977
1.34407	0.72465				113.153	0.80328
1.3437	0.71693				113.514	0.80673
1.34332	0.71541				113.874	0.81013
1.34294	0.70793				114.234	0.81348
1.34256	0.71436				114.595	0.81678
1.34218	0.70454				114.955	0.82003
1.3418	0.69518				115.315	0.82323
1.34142	0.68828				115.676	0.82637
1.34104	0.6739				116.036	0.82946
1.34066	0.67495				116.396	0.8325
1.34029	0.65285				116.757	0.83549
1.33991	0.64069				117.117	0.83842
1.33953	0.63859				117.477	0.84129
1.33915	0.63999				117.838	0.84411
1.33878	0.63064				118.198	0.84688
1.3384	0.61286				118.559	0.84959
1.33802	0.61836				118.919	0.85224
1.33765	0.6166				119.279	0.85484
1.33727	0.62432				119.64	0.85737
1.3369	0.62292				120	0.85985
1.33652	0.62584				120.36	0.86228
1.33614	0.62058				120.721	0.86464
1.33577	0.62993				121.081	0.86694
1.33539	0.64198				121.441	0.86919
1.33502	0.6297				121.802	0.87137
1.33464	0.63789				122.162	0.8735
1.33427	0.62151				122.523	0.87557
1.3339	0.61274				122.883	0.87757
1.33352	0.61602				123.243	0.87951
1.33315	0.62841				123.604	0.8814
1.33277	0.62993				123.964	0.88322
1.3324	0.61824				124.324	0.88498
1.33203	0.61368				124.685	0.88667
1.33166	0.59766				125.045	0.88831
1.33128	0.59345				125.405	0.88988
1.33091	0.59345				125.766	0.89139
1.33054	0.58538				126.126	0.89283
1.33017	0.57977				126.486	0.89422
1.32979	0.58257				126.847	0.89554
1.32942	0.62046				127.207	0.89679
1.32905	0.62385				127.568	0.89798
1.32868	0.58842				127.928	0.89911
1.32831	0.57369				128.288	0.90017
1.32794	0.54703				128.649	0.90117
1.32757	0.5372				129.009	0.9021
1.3272	0.52399				129.369	0.90297
1.32683	0.51382				129.73	0.90377
1.32646	0.51803				130.09	0.90451
1.32609	0.51159				130.45	0.90519
1.32572	0.52574				130.811	0.90579
1.32535	0.53218				131.171	0.90634
1.32498	0.53218				131.532	0.90681
1.32461	0.53638				131.892	0.90722
1.32424	0.55813				132.252	0.90757
1.32387	0.5413				132.613	0.90785
1.3235	0.52387				132.973	0.90806
1.32314	0.51908				133.333	0.90821
1.32277	0.50715				133.694	0.90829
1.3224	0.50329				134.054	0.90831
1.32203	0.49265				134.414	0.90826
1.32166	0.47453				134.775	0.90815
1.3213	0.4543				135.135	0.90796
1.32093	0.43255				135.495	0.90772
1.32056	0.43044				135.856	0.90741
1.3202	0.42366				136.216	0.90703
1.31983	0.42109				136.577	0.90658
1.31947	0.41349				136.937	0.90607
1.3191	0.40284				137.297	0.9055
1.31873	0.39711				137.658	0.90486
1.31837	0.39489				138.018	0.90415
1.318	0.37408				138.378	0.90338
1.31764	0.37712				138.739	0.90255
1.31727	0.37151				139.099	0.90165
1.31691	0.36145				139.459	0.90068
1.31655	0.34987				139.82	0.89965
1.31618	0.35011				140	0.89911
1.31582	0.34215				140.18	0.89856
1.31545	0.33701				140.541	0.8974
1.31509	0.3266				140.901	0.89618
1.31473	0.32017				141.261	0.89489
1.31436	0.30953				141.622	0.89354
1.314	0.31117				141.982	0.89213
1.31364	0.30789				142.342	0.89065
1.31327	0.31128				142.703	0.88911
1.31291	0.30789				143.063	0.88751
1.31255	0.29491				143.423	0.88584
1.31219	0.28567				143.784	0.88411
1.31183	0.28638				144.144	0.88232
1.31146	0.28953				144.505	0.88047
1.3111	0.28825				144.865	0.87856
1.31074	0.29105				145.225	0.87659
1.31038	0.28813				145.586	0.87455
1.31002	0.28486				145.946	0.87246
1.30966	0.27784				146.306	0.8703
1.3093	0.26743				146.667	0.86808
1.30894	0.2679				147.027	0.86581
1.30858	0.25328				147.387	0.86348
1.30822	0.25714				147.748	0.86108
1.30786	0.2527				148.108	0.85863
1.3075	0.25059				148.468	0.85612
1.30714	0.24767				148.829	0.85356
1.30678	0.24276				149.189	0.85093
1.30643	0.2389				149.55	0.84825
1.30607	0.23001				149.91	0.84552
1.30571	0.22241				150.27	0.84272
1.30535	0.22042				150.631	0.83988
1.30499	0.21411				150.991	0.83697
1.30463	0.19786				151.351	0.83402
1.30428	0.20078				151.712	0.831
1.30392	0.1961				152.072	0.82794
1.30356	0.18815				152.432	0.82482
1.30321	0.18967				152.793	0.82165
1.30285	0.18336				153.153	0.81843
1.30249	0.17622				153.514	0.81515
1.30214	0.17026				153.874	0.81183
1.30178	0.16488				154.234	0.80845
1.30142	0.16254				154.595	0.80502
1.30107	0.165				154.955	0.80155
1.30071	0.15833				155.315	0.79802
1.30036	0.1588				155.676	0.79445
1.3	0.15915				156.036	0.79083
1.29965	0.15798				156.396	0.78716
1.29929	0.15365				156.757	0.78345
1.29894	0.15284				157.117	0.77969
1.29858	0.14909				157.477	0.77588
1.29823	0.15319				157.838	0.77203
1.29787	0.14722				158.198	0.76813
1.29752	0.1457				158.559	0.76419
1.29717	0.14395				158.919	0.76021
1.29681	0.13728				159.279	0.75619
1.29646	0.13798				159.64	0.75212
1.29611	0.13915				160	0.74801
1.29576	0.13401				160.36	0.74386
1.2954	0.13681				160.721	0.73968
1.29505	0.1367				161.081	0.73545
1.2947	0.13529				161.441	0.73118
1.29435	0.13693				161.802	0.72688
1.29399	0.13693				162.162	0.72254
1.29364	0.13284				162.523	0.71816
1.29329	0.13109				162.883	0.71375
1.29294	0.12921				163.243	0.7093
1.29259	0.12547				163.604	0.70482
1.29224	0.11974				163.964	0.70031
1.29189	0.11869				164.324	0.69576
1.29154	0.11436				164.685	0.69118
1.29119	0.11448				165.045	0.68657
1.29084	0.11343				165.405	0.68192
1.29049	0.11132				165.766	0.67725
1.29014	0.10758				166.126	0.67255
1.28979	0.10653				166.486	0.66782
1.28944	0.10103				166.847	0.66306
1.28909	0.10325				167.207	0.65827
1.28874	0.10173				167.568	0.65346
1.28839	0.09893				167.928	0.64863
1.28804	0.09203				168.288	0.64376
1.2877	0.09109				168.649	0.63888
1.28735	0.08981				169.009	0.63397
1.287	0.08735				169.369	0.62904
1.28665	0.08653				169.73	0.62408
1.2863	0.08302				170.09	0.61911
1.28596	0.08384				170.45	0.61412
1.28561	0.08127				170.811	0.6091
1.28526	0.0787				171.171	0.60407
1.28492	0.08139				171.532	0.59902
1.28457	0.07776				171.892	0.59396
1.28422	0.07952				172.252	0.58887
1.28388	0.07893				172.613	0.58377
1.28353	0.07636				172.973	0.57866
1.28319	0.07741				173.333	0.57354
1.28284	0.07273				173.694	0.5684
1.28249	0.07414				174.054	0.56325
1.28215	0.07507				174.414	0.55809
1.2818	0.0732				174.775	0.55291
1.28146	0.06969				175.135	0.54773
1.28111	0.07121				175.495	0.54254
1.28077	0.07203				175.856	0.53734
1.28043	0.07051				176.216	0.53214
1.28008	0.06946				176.577	0.52692
1.27974	0.06829				176.937	0.52171
1.27939	0.06888				177.297	0.51648
1.27905	0.06911				177.658	0.51126
1.27871	0.06572				178.018	0.50603
1.27836	0.06607				178.378	0.5008
1.27802	0.06361				179.459	0.4851
1.27768	0.06396				179.82	0.47987
1.27734	0.05882				180	0.47725
1.27699	0.06163				180.18	0.47464
1.27665	0.05753				180.541	0.46941
1.27631	0.05695				180.901	0.46419
1.27597	0.05531				181.261	0.45897
1.27562	0.05625				181.622	0.45375
1.27528	0.05554				181.982	0.44855
1.27494	0.05005				182.342	0.44335
1.2746	0.05122				182.703	0.43815
1.27426	0.04841				183.063	0.43297
1.27392	0.04981				183.423	0.42779
1.27358	0.04689				183.784	0.42263
1.27324	0.04689				184.144	0.41747
1.2729	0.04385				184.505	0.41233
1.27256	0.04572				184.865	0.4072
1.27222	0.04666				185.225	0.40209
1.27188	0.04338				185.586	0.39699
1.27154	0.04245				185.946	0.3919
1.2712	0.04233				186.306	0.38683
1.27086	0.0428				186.667	0.38178
1.27052	0.03952				187.027	0.37674
1.27018	0.04163				187.387	0.37172
1.26984	0.03906				187.748	0.36672
1.26951	0.03859				188.108	0.36174
1.26917	0.03473				188.468	0.35678
1.26883	0.03602				188.829	0.35185
1.26849	0.03461				189.189	0.34693
1.26815	0.03473				189.55	0.34204
1.26782	0.03368				189.91	0.33717
1.26748	0.03286				190.27	0.33233
1.26714	0.03461				190.631	0.32751
1.2668	0.03391				190.991	0.32272
1.26647	0.03216				191.351	0.31795
1.26613	0.03239				191.712	0.31322
1.2658	0.03298				192.072	0.30851
1.26546	0.02982				192.432	0.30383
1.26512	0.03029				192.793	0.29918
1.26479	0.02912				193.153	0.29456
1.26445	0.02888				193.514	0.28997
1.26412	0.02982				193.874	0.28541
1.26378	0.029				194.234	0.28089
1.26345	0.02935				194.595	0.2764
1.26311	0.02994				194.955	0.27194
1.26278	0.02725				195.315	0.26752
1.26244	0.02666				195.676	0.26313
1.26211	0.02783				196.036	0.25878
1.26177	0.02549				196.396	0.25447
1.26144	0.02432				196.757	0.25019
1.26111	0.02374				197.117	0.24596
1.26077	0.02327				197.477	0.24176
1.26044	0.02397				197.838	0.2376
1.2601	0.02245				198.198	0.23348
1.25977	0.0228				198.559	0.22941
1.25944	0.02035				198.919	0.22537
1.25911	0.02093				199.279	0.22138
1.25877	0.02035				199.64	0.21743
1.25844	0.02011				200	0.21352
1.25811	0.01742				200.36	0.20966
1.25778	0.01824				200.721	0.20584
1.25744	0.01707				201.081	0.20207
1.25711	0.01614				201.441	0.19834
1.25678	0.01766				201.802	0.19466
1.25645	0.01707				202.162	0.19103
1.25612	0.01813				202.523	0.18744
1.25579	0.01672				202.883	0.18391
1.25546	0.01567				203.243	0.18042
1.25513	0.01473				203.604	0.17698
1.2548	0.01602				203.964	0.17359
1.25447	0.01415				204.324	0.17025
1.25414	0.01403				204.685	0.16696
1.25381	0.01427				205.045	0.16373
1.25348	0.01438				205.405	0.16054
1.25315	0.01356				205.766	0.15741
1.25282	0.01204				206.126	0.15433
1.25249	0.01263				206.486	0.15131
1.25216	0.01275				206.847	0.14834
1.25183	0.01169				207.207	0.14542
1.2515	0.01193				207.568	0.14256
1.25117	0.00959				207.928	0.13975
1.25084	0.01052				208.288	0.137
1.25052	0.01041				208.649	0.1343
1.25019	0.00971				209.009	0.13167
					209.369	0.12909
					209.73	0.12656
					210.09	0.1241
					210.45	0.12169
					210.811	0.11934
					211.171	0.11705
					211.532	0.11482
					211.892	0.11265
					212.252	0.11054
					212.613	0.10849
					212.973	0.1065
					213.333	0.10457
					213.694	0.1027
					214.054	0.1009
					214.414	0.09915
					214.775	0.09747
					215.135	0.09585
					215.495	0.0943
					215.856	0.0928
					216.216	0.09137
					216.577	0.09001
					216.937	0.08871
					217.297	0.08747
					217.658	0.08629
					218.018	0.08518
					218.378	0.08413
					218.739	0.08315
					219.099	0.08224
					219.459	0.08138
					219.82	0.0806
					220	0.08023
					220.18	0.07987
					220.541	0.07922
					220.901	0.07863
					221.261	0.0781
					221.622	0.07764
					221.982	0.07725
					222.342	0.07692
					222.703	0.07665
					223.063	0.07646
					223.423	0.07632
					223.784	0.07626
					224.144	0.07626
					224.505	0.07632
					224.865	0.07645
					225.225	0.07665
					225.586	0.07692
					225.946	0.07724
					226.306	0.07764
					226.667	0.0781
					227.027	0.07862
					227.387	0.07921
					227.748	0.07987
					228.108	0.08059
					228.468	0.08138
					228.829	0.08223
					229.189	0.08315
					229.55	0.08413
					229.91	0.08518
					230.27	0.08629
					230.631	0.08746
					230.991	0.0887
					231.351	0.09
					231.712	0.09137
					232.072	0.0928
					232.432	0.09429
					232.793	0.09585
					233.153	0.09747
					233.514	0.09915
					233.874	0.10089
					234.234	0.10269
					234.595	0.10456
					234.955	0.10649
					235.315	0.10848
					235.676	0.11053
					236.036	0.11264
					236.396	0.11481
					236.757	0.11704
					237.117	0.11933
					237.477	0.12168
					237.838	0.12408
					238.198	0.12655
					238.559	0.12907
					238.919	0.13165
					239.279	0.13429
					239.64	0.13699
					240	0.13974
					240.36	0.14254
					240.721	0.14541
					241.081	0.14832
					241.441	0.15129
					241.802	0.15432
					242.162	0.1574
					242.523	0.16053
					242.883	0.16371
					243.243	0.16695
					243.604	0.17024
					243.964	0.17357
					244.324	0.17696
					244.685	0.1804
					245.045	0.18389
					245.405	0.18743
					245.766	0.19101
					246.126	0.19464
					246.486	0.19832
					246.847	0.20205
					247.207	0.20582
					247.568	0.20964
					247.928	0.2135
					248.288	0.21741
					248.649	0.22136
					249.009	0.22535
					249.369	0.22939
					249.73	0.23346
					250.09	0.23758
					250.45	0.24174
					250.811	0.24594
					251.171	0.25017
					251.532	0.25445
					251.892	0.25876
					252.252	0.26311
					252.613	0.2675
					252.973	0.27192
					253.333	0.27637
					253.694	0.28086
					254.054	0.28539
					254.414	0.28994
					254.775	0.29453
					255.135	0.29915
					255.495	0.3038
					255.856	0.30848
					256.216	0.31319
					256.577	0.31793
					256.937	0.3227
					257.297	0.32749
					257.658	0.33231
					258.018	0.33715
					258.378	0.34202
					258.739	0.34691
					259.099	0.35182
					259.459	0.35676
					259.82	0.36172
					260	0.36421
					260.18	0.3667
					260.541	0.3717
					260.901	0.37671
					261.261	0.38175
					261.622	0.3868
					261.982	0.39188
					262.342	0.39696
					262.703	0.40206
					263.063	0.40718
					263.423	0.41231
					263.784	0.41745
					264.144	0.4226
					264.505	0.42777
					264.865	0.43294
					265.225	0.43813
					265.586	0.44332
					265.946	0.44852
					266.306	0.45373
					266.667	0.45894
					267.027	0.46416
					267.387	0.46938
					267.748	0.47461
					268.108	0.47984
					268.468	0.48507
					269.55	0.50077
					269.91	0.506
					270.27	0.51123
					270.631	0.51646
					270.991	0.52168
					271.351	0.5269
					271.712	0.53211
					272.072	0.53732
					272.432	0.54252
					272.793	0.54771
					273.153	0.55289
					273.514	0.55806
					273.874	0.56322
					274.234	0.56837
					274.595	0.57351
					274.955	0.57864
					275.315	0.58375
					275.676	0.58885
					276.036	0.59393
					276.396	0.599
					276.757	0.60405
					277.117	0.60908
					277.477	0.61409
					277.838	0.61909
					278.198	0.62406
					278.559	0.62901
					278.919	0.63394
					279.279	0.63885
					279.64	0.64374
					280	0.6486
					280.36	0.65344
					280.721	0.65825
					281.081	0.66304
					281.441	0.6678
					281.802	0.67253
					282.162	0.67723
					282.523	0.6819
					282.883	0.68654
					283.243	0.69116
					283.604	0.69574
					283.964	0.70029
					284.324	0.7048
					284.685	0.70928
					285.045	0.71373
					285.405	0.71814
					285.766	0.72252
					286.126	0.72686
					286.486	0.73116
					286.847	0.73543
					287.207	0.73966
					287.568	0.74384
					287.928	0.74799
					288.288	0.7521
					288.649	0.75617
					289.009	0.76019
					289.369	0.76417
					289.73	0.76811
					290.09	0.77201
					290.45	0.77586
					290.811	0.77967
					291.171	0.78343
					291.532	0.78714
					291.892	0.79081
					292.252	0.79443
					292.613	0.79801
					292.973	0.80153
					293.333	0.80501
					293.694	0.80843
					294.054	0.81181
					294.414	0.81514
					294.775	0.81841
					295.135	0.82163
					295.495	0.82481
					295.856	0.82792
					296.216	0.83099
					296.577	0.834
					296.937	0.83696
					297.297	0.83986
					297.658	0.84271
					298.018	0.8455
					298.378	0.84824
					298.739	0.85092
					299.099	0.85355
					299.459	0.85611
					299.82	0.85862
					300	0.85985
					300.18	0.86107
					300.541	0.86346
					300.901	0.8658
					301.261	0.86807
					301.622	0.87029
					301.982	0.87245
					302.342	0.87454
					302.703	0.87658
					303.063	0.87855
					303.423	0.88046
					303.784	0.88232
					304.144	0.88411
					304.505	0.88583
					304.865	0.8875
					305.225	0.8891
					305.586	0.89064
					305.946	0.89212
					306.306	0.89353
					306.667	0.89488
					307.027	0.89617
					307.387	0.89739
					307.748	0.89855
					308.108	0.89965
					308.468	0.90068
					308.829	0.90164
					309.189	0.90254
					309.55	0.90338
					309.91	0.90415
					310.27	0.90486
					310.631	0.9055
					310.991	0.90607
					311.351	0.90658
					311.712	0.90703
					312.072	0.9074
					312.432	0.90772
					312.793	0.90796
					313.153	0.90814
					313.514	0.90826
					313.874	0.90831
					314.234	0.90829
					314.595	0.90821
					314.955	0.90806
					315.315	0.90785
					315.676	0.90757
					316.036	0.90722
					316.396	0.90681
					316.757	0.90634
					317.117	0.9058
					317.477	0.90519
					317.838	0.90452
					318.198	0.90378
					318.559	0.90297
					318.919	0.90211
					319.279	0.90117
					319.64	0.90018
					320	0.89911
					320.36	0.89799
					320.721	0.8968
					321.081	0.89554
					321.441	0.89422
					321.802	0.89284
					322.162	0.8914
					322.523	0.88989
					322.883	0.88832
					323.243	0.88668
					323.604	0.88499
					323.964	0.88323
					324.324	0.88141
					324.685	0.87952
					325.045	0.87758
					325.405	0.87558
					325.766	0.87351
					326.126	0.87139
					326.486	0.8692
					326.847	0.86695
					327.207	0.86465
					327.568	0.86229
					327.928	0.85987
					328.288	0.85739
					328.649	0.85485
					329.009	0.85225
					329.369	0.8496
					329.73	0.84689
					330.09	0.84413
					330.45	0.84131
					330.811	0.83843
					331.171	0.8355
					331.532	0.83252
					331.892	0.82948
					332.252	0.82639
					332.613	0.82324
					332.973	0.82004
					333.333	0.8168
					333.694	0.8135
					334.054	0.81014
					334.414	0.80674
					334.775	0.80329
					335.135	0.79979
					335.495	0.79624
					335.856	0.79265
					336.216	0.789
					336.577	0.78531
					336.937	0.78157
					337.297	0.77779
					337.658	0.77396
					338.018	0.77009
					338.378	0.76617
					338.739	0.76221
					339.099	0.7582
					339.459	0.75416
					339.82	0.75007
					340	0.74801
					340.18	0.74594
					340.541	0.74178
					340.901	0.73757
					341.261	0.73332
					341.622	0.72904
					341.982	0.72472
					342.342	0.72036
					342.703	0.71596
					343.063	0.71153
					343.423	0.70707
					343.784	0.70257
					344.144	0.69804
					344.505	0.69347
					344.865	0.68888
					345.225	0.68425
					345.586	0.67959
					345.946	0.6749
					346.306	0.67019
					346.667	0.66544
					347.027	0.66067
					347.387	0.65587
					347.748	0.65105
					348.108	0.6462
					348.468	0.64132
					348.829	0.63643
					349.189	0.63151
					349.55	0.62656
					349.91	0.6216
					350.27	0.61662
					350.631	0.61161
					350.991	0.60659
					351.351	0.60155
					351.712	0.59649
					352.072	0.59142
					352.432	0.58633
					352.793	0.58122
					353.153	0.5761
					353.514	0.57097
					353.874	0.56582
					354.234	0.56067
					354.595	0.5555
					354.955	0.55032
					355.315	0.54514
					355.676	0.53994
					356.036	0.53474
					356.396	0.52953
					356.757	0.52432
					357.117	0.5191
					357.477	0.51387
					357.838	0.50864
					358.198	0.50341
					358.559	0.49818
					359.64	0.48248
					360	0.47725

## Sheet: Fig3 f
Energy (eV)	Pc
1.47536	0.04348
1.4749	-0.0625
1.47444	-0.10345
1.47398	0.03704
1.47353	0
1.47307	0.04762
1.47261	0.04
1.47215	0.17241
1.47169	-0.22222
1.47124	-0.03704
1.47078	-0.09091
1.47032	0.09091
1.46987	0.09091
1.46941	-0.07143
1.46896	0.04762
1.4685	-0.12
1.46805	0
1.46759	0
1.46714	0
1.46668	-0.07692
1.46623	0
1.46578	0.13043
1.46532	-0.07143
1.46487	0.04762
1.46442	-0.13333
1.46397	0.09091
1.46351	-0.12
1.46306	0
1.46261	-0.04
1.46216	-0.22581
1.46171	-0.07692
1.46126	-0.1
1.46081	0.03704
1.46036	0.15789
1.45991	-0.21429
1.45946	0.13043
1.45901	0.04762
1.45856	-0.0625
1.45811	0.11111
1.45766	0
1.45722	0.14286
1.45677	-0.04762
1.45632	0.03995
1.45587	0.07786
1.45543	-0.03704
1.45498	0.03226
1.45453	-0.13043
1.45409	0.11955
1.45364	0.03704
1.4532	0
1.45275	0.15935
1.4523	0
1.45186	-0.09091
1.45141	-0.13043
1.45097	0.08333
1.45053	-0.04
1.45008	0
1.44964	-0.2
1.4492	0.03448
1.44875	0.06667
1.44831	0.1875
1.44787	0
1.44743	0.13333
1.44699	-0.0625
1.44654	0.07692
1.4461	-0.03226
1.44566	-0.02326
1.44522	0.15254
1.44478	0.08
1.44434	-0.05
1.4439	0.0625
1.44346	-0.05882
1.44302	-0.13333
1.44258	0.03226
1.44214	0.04
1.44171	0.07143
1.44127	0.17647
1.44083	-0.02564
1.44039	0
1.43996	-0.07143
1.43952	0
1.43908	0.10345
1.43864	-0.08108
1.43821	0.16129
1.43777	-0.07692
1.43734	-0.03704
1.4369	-0.03704
1.43647	0.02144
1.43603	0.06874
1.4356	-0.09525
1.43516	0
1.43473	0.07978
1.43429	-0.05882
1.43386	-0.03848
1.43342	0.09677
1.43299	-0.00537
1.43256	-0.03448
1.43213	0.01355
1.4317	0.02857
1.43126	0.125
1.43083	-0.02271
1.4304	-0.09524
1.42997	0
1.42954	0
1.42911	0.02326
1.42868	0.14286
1.42825	0.1
1.42782	0.02439
1.42739	0.02564
1.42696	0
1.42653	-0.04794
1.4261	0.00882
1.42567	0.1
1.42524	0.04167
1.42481	0
1.42439	0.02222
1.42396	0.01961
1.42353	0.01408
1.4231	0.04478
1.42268	-0.06686
1.42225	0.05263
1.42182	-0.01408
1.4214	0.02703
1.42097	0.11429
1.42055	0.02857
1.42012	-0.03578
1.4197	0.08551
1.41927	0
1.41885	-0.03821
1.41842	0.01639
1.418	-0.03093
1.41758	-0.03578
1.41715	0.01408
1.41673	0.05398
1.41631	0
1.41588	-0.04854
1.41546	-0.04
1.41504	0.04615
1.41462	-0.0463
1.41419	-0.03883
1.41377	-0.00529
1.41335	0
1.41293	0.0303
1.41251	-0.0559
1.41209	0.06832
1.41167	-0.04459
1.41125	-0.01266
1.41083	0.08075
1.41041	0.00541
1.40999	0.00465
1.40957	0
1.40915	0.00441
1.40874	0.04418
1.40832	0.07965
1.4079	-0.0188
1.40748	-0.05519
1.40707	0.03699
1.40665	-0.01152
1.40623	-0.04306
1.40582	0.04427
1.4054	-0.02365
1.40498	-0.01637
1.40457	-0.03578
1.40415	0.01031
1.40374	-0.0188
1.40332	0.00788
1.40291	-0.00182
1.40249	0.02244
1.40208	0.01863
1.40166	0.0101
1.40125	-0.03757
1.40084	0.00546
1.40042	0.02244
1.40001	-0.05405
1.3996	-0.01465
1.39918	0.01516
1.39877	-0.04147
1.39836	0.01274
1.39795	-0.02004
1.39754	0.01148
1.39712	0.0148
1.39671	0.01684
1.3963	0.02469
1.39589	0.02539
1.39548	0.01047
1.39507	0.000232342
1.39466	-0.00607
1.39425	-0.01656
1.39384	0.01416
1.39343	0.03841
1.39303	0.02378
1.39262	-0.00407
1.39221	0.00631
1.3918	-0.01155
1.39139	-0.01742
1.39098	0.00788
1.39058	-0.01395
1.39017	-0.00182
1.38976	-0.0109
1.38936	0.03882
1.38895	0.02541
1.38854	0.0282
1.38814	-0.01938
1.38773	0.02291
1.38733	0.01721
1.38692	0.01604
1.38651	0.02223
1.38611	0.00913
1.38571	-0.00254
1.3853	-0.00683
1.3849	0.00497
1.38449	0.01072
1.38409	0.01613
1.38369	0.01362
1.38328	0.017
1.38288	0.01169
1.38248	0.00129
1.38208	-0.01286
1.38167	0.00133
1.38127	0.00119
1.38087	-0.01286
1.38047	-0.01286
1.38007	-0.00699
1.37967	-0.00503
1.37927	0.00225
1.37886	-0.00663
1.37846	-0.00651
1.37806	-0.00117
1.37766	-0.00249
1.37727	-9.81836e-05
1.37687	0.00276
1.37647	0.00551
1.37607	0.00326
1.37567	-0.00113
1.37527	-0.00365
1.37487	-0.000701291
1.37447	0.0019
1.37408	0.00298
1.37368	-0.00393
1.37328	-0.00767
1.37289	-0.00325
1.37249	-0.00924
1.37209	-0.016
1.3717	-0.01362
1.3713	-0.01026
1.3709	-0.01184
1.37051	-0.00724
1.37011	-0.0063
1.36972	-0.00352
1.36932	-0.00234
1.36893	-0.01033
1.36853	-0.00681
1.36814	-0.01229
1.36775	-0.01575
1.36735	-0.015
1.36696	-0.02186
1.36657	-0.02234
1.36617	-0.02062
1.36578	-0.01614
1.36539	-0.01528
1.36499	-0.01765
1.3646	-0.01382
1.36421	-0.01226
1.36382	-0.01885
1.36343	0.00164
1.36304	-0.01585
1.36264	0.02802
1.36225	0.00892
1.36186	-0.03968
1.36147	0.02074
1.36108	0.02256
1.36069	0.01346
1.3603	-0.02699
1.35991	-0.01991
1.35953	-0.01723
1.35914	-0.01291
1.35875	-0.01154
1.35836	-0.01321
1.35797	-0.00933
1.35758	-0.01142
1.3572	-0.00688
1.35681	-0.01165
1.35642	-0.02248
1.35603	-0.01415
1.35565	-0.00498
1.35526	-0.0071
1.35487	-0.00545
1.35449	-0.00393
1.3541	-0.00543
1.35371	0.00231
1.35333	-0.00295
1.35294	-0.00394
1.35256	-0.00894
1.35217	-0.00268
1.35179	-0.00312
1.3514	0.0116
1.35102	0.01591
1.35064	0.02321
1.35025	0.01649
1.34987	0.01673
1.34949	0.01281
1.3491	0.00393
1.34872	-0.00258
1.34834	0.0065
1.34796	-0.000485
1.34757	-0.0062
1.34719	-0.00947
1.34681	-0.01666
1.34643	0.00202
1.34605	0.00706
1.34566	0.01434
1.34528	0.02411
1.3449	0.0271
1.34452	0.02056
1.34414	0.02074
1.34376	-0.02656
1.34338	0.05113
1.343	0.00255
1.34262	-0.00746
1.34224	0.00892
1.34186	0.03619
1.34149	0.04843
1.34111	0.00982
1.34073	0.00619
1.34035	-0.00837
1.33997	0.04095
1.3396	0.04546
1.33922	0.0355
1.33884	0.02995
1.33846	0.03169
1.33809	0.02319
1.33771	0.01428
1.33734	0.02115
1.33696	0.0237
1.33658	0.01894
1.33621	0.02063
1.33583	0.0204
1.33546	-0.0202
1.33508	0.01205
1.33471	0.01295
1.33433	0.02398
1.33396	0.01913
1.33358	0.02779
1.33321	0.02474
1.33283	0.01894
1.33246	0.01513
1.33209	0.00972
1.33172	0.02137
1.33134	0.00694
1.33097	0.00619
1.3306	0.00643
1.33023	0.01716
1.32985	0.02463
1.32948	0.03305
1.32911	0.03886
1.32874	0.03456
1.32837	0.04078
1.328	0.0407
1.32762	0.03856
1.32725	0.01852
1.32688	-0.00473
1.32651	0.01073
1.32614	-0.00018194
1.32577	-0.00427
1.3254	0.01819
1.32503	0.01416
1.32467	0.022
1.3243	0.00984
1.32393	0.02177
1.32356	0.02669
1.32319	0.0199
1.32282	0.0101
1.32246	0.01507
1.32209	0.00321
1.32172	0.00899
1.32135	0.00118
1.32099	0.00872
1.32062	0.00769
1.32025	0.00302
1.31989	0.00224
1.31952	0.01776
1.31915	0.00808
1.31879	0.03319
1.31842	0.02541
1.31806	0.02976
1.31769	0.03859
1.31733	0.03013
1.31696	0.0302
1.3166	0.01936
1.31623	0.02185
1.31587	0.0135
1.3155	0.0118
1.31514	0.0058
1.31478	0.0133
1.31441	-0.00148
1.31405	0.01254
1.31369	0.00485
1.31333	0.00874
1.31296	-0.00080429
1.3126	0.00679
1.31224	0.01224
1.31188	0.0211
1.31151	0.01849
1.31115	0.01164
1.31079	0.00639
1.31043	0.00603
1.31007	0.02403
1.30971	0.00908
1.30935	0.00614
1.30899	0.01426
1.30863	0.01066
1.30827	-0.00313
1.30791	0.00914
1.30755	0.01315
1.30719	0.00759
1.30683	0.00242
1.30647	-0.0039
1.30611	-0.00222
1.30575	-0.00264
1.3054	-0.01235
1.30504	0.00166
1.30468	-0.01327
1.30432	0.00329
1.30396	-0.000222568
1.30361	0.0057
1.30325	-0.01171
1.30289	-0.01097
1.30254	0.00138
1.30218	0.00362
1.30182	-0.01147
1.30147	-0.00161
1.30111	0.000680735
1.30076	-0.01295
1.3004	0.00497
1.30005	0.00715
1.29969	-0.00232
1.29934	0.01192
1.29898	0.00602
1.29863	0.0086
1.29827	-0.01213
1.29792	0.01107
1.29756	0.0205
1.29721	0.02658
1.29686	0.02403
1.2965	-0.02317
1.29615	-0.02773
1.2958	-0.00105
1.29545	-0.00111
1.29509	0.01465
1.29474	0.0071
1.29439	0.01507
1.29404	0.00132
1.29368	-0.00996
1.29333	0.01758
1.29298	0.0351
1.29263	0.0282
1.29228	-0.04021
1.29193	-0.0202
1.29158	-0.0202
1.29123	0.00892
1.29088	0.05083
1.29053	0.03418
1.29018	-0.01019
1.28983	0.04165
1.28948	0.01079
1.28913	0.00754
1.28878	-0.00168
1.28843	0.02453
1.28808	0.0046
1.28773	0.00584
1.28738	0.00715
1.28704	-0.00488
1.28669	0.0105
1.28634	0.01396
1.28599	0.01106
1.28565	0.02357
1.2853	0.02409
1.28495	0.01302
1.28461	0.04145
1.28426	0.0043
1.28391	0.04194
1.28357	0.03287
1.28322	0.03039
1.28287	0.00637
1.28253	0.03728
1.28218	0.03354
1.28184	0.03746
1.28149	0.00958
1.28115	-0.00073692
1.2808	-0.01873
1.28046	0.01675
1.28011	0.033
1.27977	0.03097
1.27943	0.02179
1.27908	0.02163
1.27874	0.01001
1.2784	0.00334
1.27805	0.01863
1.27771	0.02983
1.27737	0.03308
1.27702	0.03971
1.27668	0.04518
1.27634	0.04783
1.276	0.04633
1.27566	0.03143
1.27531	0.02991
1.27497	0.02263
1.27463	0.01704
1.27429	-0.03993
1.27395	0.01357
1.27361	-0.00714
1.27327	-0.00636
1.27293	-0.05747
1.27259	-0.00364
1.27225	-0.01869
1.27191	-0.00404
1.27157	0.02495
1.27123	0.00923
1.27089	0.00301
1.27055	0.01668
1.27021	0.03109
1.26987	0.02119
1.26953	-0.00105
1.2692	0.01443
1.26886	0.00948
1.26852	0.03318
1.26818	0.0024
1.26784	0.01746
1.26751	-0.02091
1.26717	-0.00126
1.26683	0.01309
1.2665	-0.01488
1.26616	0.03804
1.26582	0.03499
1.26549	0.01231
1.26515	-0.01391
1.26481	0.00327
1.26448	0.03553
1.26414	0.02414
1.26381	0.03846
1.26347	0.01832
1.26314	0.01689
1.2628	-0.00395
1.26247	0.01613
1.26213	0.05512
1.2618	-0.02893
1.26146	0.00199
1.26113	-0.00866
1.2608	-0.0021
1.26046	0.00439
1.26013	-0.00461
1.2598	-0.00493
1.25946	-0.00748
1.25913	0.00258
1.2588	0.01961
1.25846	-0.00524
1.25813	-0.01036
1.2578	0.0452
1.25747	0.04021
1.25713	0.05789
1.2568	0.03916
1.25647	0.0557
1.25614	0.06667
1.25581	0.05495
1.25548	0.05234
1.25515	0.10638
1.25482	-0.0122
1.25449	0.06542
1.25416	0.03947
1.25383	0.03537
1.2535	-0.00984
1.25317	0.07216
1.25284	0.02622
1.25251	0.06504
1.25218	0.02881
1.25185	-0.03586
1.25152	0.03279
1.25119	0.01245
1.25086	-0.00826
1.25054	-0.00833
1.25021	0.03004

## Sheet: Fig3 g
		Magnetic field, B (T)
		-9	-6	-3	0	3	6	9
Energy (eV)
1.47521		9	13	9	7	15	16	6
1.47475		8	14	8	7	16	20	5
1.47429		10	12	9	7	17	22	9
1.47384		9	13	9	9	17	23	7
1.47338		7	13	7	7	16	20	8
1.47292		10	12	9	9	17	21	9
1.47246		8	13	7	8	17	21	7
1.47201		9	13	9	8	16	20	8
1.47155		9	15	8	8	16	20	6
1.47109		11	11	10	8	17	20	5
1.47064		9	14	8	7	18	25	6
1.47018		10	11	9	8	17	18	6
1.46972		8	11	7	7	19	23	4
1.46927		8	11	8	6	14	18	7
1.46881		8	15	8	7	15	17	8
1.46836		8	12	7	8	14	17	6
1.4679		10	13	9	8	19	25	9
1.46745		8	12	7	8	15	19	8
1.467		9	13	9	9	17	20	4
1.46654		7	10	7	6	16	19	6
1.46609		11	13	10	8	16	20	6
1.46563		10	11	9	8	13	16	8
1.46518		11	11	10	9	17	20	8
1.46473		10	13	9	9	15	18	7
1.46428		10	13	9	8	15	17	9
1.46382		10	13	9	9	19	22	9
1.46337		8	14	8	8	16	20	8
1.46292		9	14	9	8	17	21	5
1.46247		7	11	7	6	17	23	7
1.46202		9	14	8	8	19	24	7
1.46157		11	14	10	9	14	17	9
1.46112		12	13	11	10	18	23	10
1.46067		10	14	9	10	18	24	9
1.46022		9	14	9	9	16	20	8
1.45977		10	13	9	9	18	24	6
1.45932		12	13	11	9	19	24	5
1.45887		9	13	8	7	17	21	8
1.45842		11	13	10	9	17	20	7
1.45797		9	13	9	8	17	21	5
1.45753		9	12	8	7	17	21	5
1.45708		10	13	9	7	16	20	6
1.45663		6	13	6	6	15	19	6
1.45618		12	12	10	9	18	20	8
1.45574		9	12	8	9	16	22	10
1.45529		10	14	10	10	17	20	6
1.45484		10	13	9	8	18	20	7
1.4544		11	14	10	9	18	24	7
1.45395		9	13	9	8	17	20	5
1.45351		8	13	8	7	18	23	7
1.45306		9	13	9	8	18	21	5
1.45261		8	14	8	7	17	21	6
1.45217		9	13	9	7	17	21	7
1.45173		10	14	9	8	18	23	9
1.45128		9	15	9	9	16	20	8
1.45084		9	13	8	8	20	24	8
1.45039		11	14	9	9	19	25	6
1.44995		7	10	7	6	19	22	9
1.44951		9	14	9	9	18	24	8
1.44907		9	10	8	8	15	16	8
1.44862		10	14	9	9	18	23	5
1.44818		11	13	10	8	15	16	7
1.44774		11	13	10	9	19	23	7
1.4473		11	14	10	9	19	21	7
1.44686		13	11	12	10	17	20	7
1.44641		11	14	10	9	19	23	11
1.44597		7	15	8	9	18	18	8
1.44553		11	13	11	10	19	24	9
1.44509		10	14	10	9	21	25	8
1.44465		11	17	11	10	18	21	8
1.44421		14	18	13	11	18	23	9
1.44377		10	17	10	9	22	29	12
1.44333		10	16	9	11	24	31	9
1.44289		7	15	8	8	22	29	8
1.44246		9	16	9	8	22	28	10
1.44202		11	14	10	11	21	26	9
1.44158		11	16	11	10	22	27	11
1.44114		12	14	11	11	20	23	10
1.4407		9	15	9	9	21	27	8
1.44027		10	14	10	9	17	23	7
1.43983		10	13	10	9	21	25	6
1.43939		10	12	9	8	19	23	3
1.43896		8	13	8	6	19	22	8
1.43852		12	15	11	10	16	19	6
1.43808		10	16	10	8	18	20	6
1.43765		9	14	9	8	21	25	4
1.43721		13	14	12	8	21	27	8
1.43678		9	16	9	8	18	23	6
1.43634		8	15	8	7	18	23	9
1.43591		10	13	9	9	21	27	7
1.43547		14	13	12	11	20	25	8
1.43504		12	14	11	10	19	22	8
1.4346		12	15	11	10	19	21	8
1.43417		10	16	10	9	19	23	6
1.43374		10	15	10	8	20	25	8
1.4333		11	15	10	9	22	27	9
1.43287		11	13	11	10	21	25	9
1.43244		11	15	11	10	20	25	6
1.43201		12	14	11	9	18	22	8
1.43157		12	13	11	10	20	25	7
1.43114		10	14	10	8	19	23	7
1.43071		10	15	9	8	19	22	8
1.43028		13	16	12	10	20	24	7
1.42985		11	16	11	9	20	25	9
1.42942		11	13	10	10	22	27	8
1.42899		12	16	11	10	22	27	11
1.42856		12	16	12	12	19	21	8
1.42813		11	18	11	9	22	27	8
1.4277		10	16	10	9	24	28	11
1.42727		16	17	15	13	25	31	10
1.42684		14	15	13	12	23	28	8
1.42641		12	16	12	10	22	29	9
1.42598		9	17	10	9	22	26	12
1.42555		14	15	13	13	23	27	8
1.42513		12	15	12	10	23	29	9
1.4247		13	16	13	11	20	25	11
1.42427		12	18	12	11	22	25	8
1.42384		12	16	11	10	21	27	12
1.42342		13	16	13	12	25	32	8
1.42299		13	18	12	10	25	28	13
1.42256		14	19	13	13	24	28	11
1.42214		16	20	16	13	28	32	12
1.42171		13	17	13	13	29	33	11
1.42128		12	18	13	11	28	35	12
1.42086		15	18	15	13	26	30	9
1.42043		12	20	13	10	27	32	13
1.42001		15	19	15	14	28	31	14
1.41958		20	21	18	17	29	35	13
1.41916		16	19	16	14	28	34	11
1.41874		17	21	16	14	32	37	14
1.41831		15	19	15	14	30	34	12
1.41789		15	23	16	13	32	38	13
1.41747		16	23	17	14	27	33	15
1.41704		20	22	20	17	33	41	11
1.41662		19	25	18	15	34	41	19
1.4162		19	24	19	19	33	39	18
1.41577		18	25	18	18	37	45	16
1.41535		22	26	22	19	40	44	16
1.41493		22	26	22	19	39	45	21
1.41451		20	24	22	20	43	48	21
1.41409		23	27	24	22	43	46	20
1.41366		28	31	28	24	41	44	22
1.41324		30	28	30	26	43	50	23
1.41282		27	30	27	25	48	57	23
1.4124		26	31	27	24	46	52	27
1.41198		33	37	32	30	49	56	29
1.41156		30	38	31	30	51	57	29
1.41114		33	37	33	31	58	68	28
1.41072		37	40	37	33	60	72	34
1.41031		34	48	35	34	58	68	32
1.40989		38	46	38	35	63	76	36
1.40947		36	53	37	36	74	92	37
1.40905		37	56	38	37	75	86	37
1.40863		43	57	44	40	80	100	36
1.40821		47	69	48	41	87	106	45
1.4078		53	72	53	49	94	110	42
1.40738		59	76	59	50	107	132	45
1.40696		65	82	65	55	118	139	52
1.40654		70	93	70	61	133	147	54
1.40613		69	94	72	61	154	158	53
1.40571		81	111	86	67	174	181	70
1.4053		89	126	99	79	186	182	66
1.40488		101	139	112	83	221	216	78
1.40446		114	148	126	96	248	247	86
1.40405		121	171	139	103	305	273	101
1.40363		142	178	159	121	340	289	115
1.40322		169	188	196	142	375	335	139
1.4028		197	204	228	168	375	350	159
1.40239		220	223	250	190	377	371	182
1.40198		246	250	268	214	404	402	226
1.40156		278	287	291	252	432	439	267
1.40115		327	334	334	297	465	493	314
1.40074		406	394	401	360	526	567	371
1.40032		469	441	453	420	565	567	397
1.39991		548	496	523	472	663	656	469
1.3995		637	572	609	553	742	749	536
1.39908		700	620	678	618	837	859	580
1.39867		796	723	767	688	922	948	648
1.39826		947	809	899	798	1010	1012	700
1.39785		1095	878	1029	898	1142	1125	802
1.39744		1274	1005	1191	1038	1278	1263	954
1.39703		1440	1119	1349	1197	1424	1433	1076
1.39662		1595	1271	1498	1336	1545	1548	1175
1.3962		1797	1416	1678	1486	1736	1689	1299
1.39579		1887	1593	1779	1593	1920	1835	1440
1.39538		2027	1784	1939	1734	2044	1942	1608
1.39497		2183	1954	2107	1895	2166	2081	1810
1.39457		2330	2100	2251	2070	2353	2263	2039
1.39416		2587	2273	2472	2313	2513	2425	2266
1.39375		2752	2449	2640	2509	2651	2535	2516
1.39334		3020	2629	2879	2768	2841	2669	2715
1.39293		3304	2778	3132	3010	3095	2839	3000
1.39252		3535	3039	3365	3267	3237	2980	3233
1.39211		3683	3296	3554	3458	3352	3123	3368
1.3917		3819	3541	3696	3594	3537	3310	3447
1.3913		4092	3721	3926	3769	3742	3494	3568
1.39089		4216	4015	4069	3892	3984	3697	3759
1.39048		4452	4265	4302	4106	4160	3869	3963
1.39008		4705	4571	4561	4334	4383	4089	4145
1.38967		4875	4785	4732	4510	4657	4328	4473
1.38926		5052	4922	4913	4763	4952	4577	4711
1.38886		5254	5205	5136	4982	5288	4797	4923
1.38845		5496	5381	5389	5209	5711	5115	5087
1.38804		5841	5673	5747	5464	6039	5370	5246
1.38764		6046	5926	6011	5646	6338	5771	5543
1.38723		6392	6106	6353	5967	6631	6209	5819
1.38683		6617	6373	6568	6218	6881	6526	6053
1.38642		6850	6574	6776	6451	7338	6856	6313
1.38602		7231	6979	7117	6772	7758	7191	6531
1.38561		7536	7341	7473	7034	8239	7538	6917
1.38521		8008	7755	7943	7463	8637	7850	7233
1.38481		8401	8281	8381	7817	8947	8120	7594
1.3844		8867	8650	8839	8231	9318	8515	8048
1.384		9302	9113	9257	8675	9771	8862	8463
1.3836		9832	9663	9748	9148	10312	9449	8776
1.38319		10397	10196	10306	9586	10882	9970	9284
1.38279		10937	10950	10842	10111	11311	10342	9563
1.38239		11393	11587	11333	10478	11985	11007	10027
1.38199		11913	12211	11848	10970	12688	11732	10658
1.38158		12535	12752	12466	11597	13461	12421	11202
1.38118		13117	13376	13058	12159	14164	13014	11794
1.38078		13770	14001	13736	12782	14799	13690	12460
1.38038		14369	15227	14407	13415	15519	14475	13038
1.37998		15042	15767	15046	14040	16139	15050	13680
1.37958		15538	16309	15563	14609	16599	15517	14188
1.37918		16031	16819	16080	15109	17113	16081	14887
1.37878		16613	17268	16622	15750	17647	16710	15484
1.37838		16948	17654	16976	16216	18174	17298	16108
1.37798		17442	18057	17443	16775	18302	17604	16730
1.37758		17972	18364	17937	17351	18549	18023	17228
1.37718		18261	18700	18161	17744	18737	18284	17920
1.37678		18830	18963	18612	18375	19177	18612	18306
1.37638		19117	19202	18859	18712	19517	18838	18719
1.37598		19348	19440	19145	19033	19765	19103	19021
1.37558		19597	19808	19437	19309	20092	19382	19213
1.37519		19839	20025	19671	19526	20374	19692	19586
1.37479		20000	20300	19875	19793	20550	19978	19824
1.37439		19910	20565	19867	19867	20891	20327	19914
1.37399		19701	20312	19701	19807	21045	20693	20000
1.3736		19451	20009	19550	19725	20899	20163	19510
1.3732		18890	19734	19093	19200	20749	19699	19661
1.3728		18678	19347	18963	19170	20627	19337	19550
1.37241		18262	18975	18666	18906	20072	18856	19717
1.37201		18182	18633	18612	18950	19380	18371	19494
1.37161		17652	18129	18073	18573	18834	17904	19229
1.37122		17447	17740	17734	18338	18238	17395	18549
1.37082		16902	17125	17176	17725	17540	16987	17930
1.37043		16336	16847	16614	17133	17135	16541	17549
1.37003		15947	16424	16117	16748	16766	16091	16958
1.36964		15270	16135	15530	16114	16672	15450	16578
1.36924		14797	15554	15092	15687	16447	14894	16059
1.36885		14396	15151	14861	15228	15997	14508	15663
1.36845		14052	14566	14595	14858	15512	13948	15237
1.36806		13740	14138	14244	14489	15123	13537	14766
1.36766		13356	13776	13865	14061	14674	13191	14233
1.36727		12732	13189	13297	13482	13922	12629	13594
1.36688		12120	12774	12714	12857	13318	12231	13206
1.36648		11682	12333	12190	12444	12852	11809	12906
1.36609		11222	10961	11611	12064	12213	11212	12501
1.3657		10759	10679	11157	11630	11534	10824	12008
1.36531		10582	10416	10890	11295	11038	10495	11428
1.36492		10091	9944	10317	10759	10632	10225	10881
1.36452		9653	9500	9840	10267	10358	9972	10309
1.36413		9157	9218	9353	9733	9888	9521	10049
1.36374		8867	8907	9064	9458	9414	9095	9692
1.36335		8536	8539	8709	9114	8952	8825	9228
1.36296		8266	8284	8399	8747	8543	8526	8765
1.36257		8045	8034	8100	8405	8187	8174	8428
1.36218		7960	7798	7928	8194	7934	7930	8128
1.36179		7564	7483	7550	7846	7609	7691	7823
1.3614		7100	7210	7140	7462	7225	7465	7633
1.36101		6957	7022	6948	7295	6909	7163	7270
1.36062		6688	6815	6635	6979	6689	6901	7134
1.36023		6597	6645	6499	6865	6480	6721	6801
1.35984		6402	6479	6313	6601	6277	6523	6595
1.35945		6222	6202	6119	6409	6075	6360	6369
1.35906		6015	5947	5911	6192	5903	6201	6250
1.35867		5850	5865	5740	6050	5663	5936	6094
1.35828		5770	5698	5637	5932	5537	5692	5965
1.3579		5726	5650	5566	5845	5410	5613	5838
1.35751		5530	5483	5411	5684	5191	5453	5825
1.35712		5500	5300	5345	5663	5065	5407	5652
1.35673		5329	5117	5155	5490	4889	5247	5507
1.35635		5120	5009	4954	5314	4782	5072	5433
1.35596		4990	4902	4816	5211	4700	4896	5266
1.35557		4838	4932	4700	5052	4621	4793	5190
1.35519		4720	4852	4612	4955	4478	4690	5014
1.3548		4579	4799	4494	4796	4418	4719	4825
1.35441		4516	4621	4403	4671	4258	4642	4709
1.35403		4441	4520	4312	4575	4253	4592	4502
1.35364		4297	4502	4158	4400	4149	4422	4435
1.35326		4195	4378	4082	4315	4117	4325	4306
1.35287		4024	4257	3942	4165	4047	4308	4176
1.35249		3954	4210	3894	4065	3856	4189	4141
1.3521		3830	4105	3772	3986	3756	4073	4024
1.35172		3765	4093	3675	3895	3716	4028	3960
1.35133		3699	3982	3604	3829	3681	3927	3957
1.35095		3611	3914	3528	3784	3679	3916	3926
1.35057		3526	3850	3468	3726	3652	3809	3831
1.35018		3473	3796	3426	3652	3574	3744	3722
1.3498		3365	3762	3354	3543	3509	3683	3663
1.34942		3338	3700	3314	3500	3450	3631	3565
1.34903		3182	3629	3181	3374	3434	3598	3444
1.34865		3161	3578	3151	3303	3419	3539	3488
1.34827		3057	3540	3071	3272	3389	3471	3473
1.34788		3066	3501	3081	3269	3343	3423	3541
1.3475		3145	3447	3140	3343	3344	3386	3447
1.34712		3155	3425	3139	3301	3346	3349	3435
1.34674		3174	3333	3155	3304	3367	3297	3337
1.34636		3142	3285	3136	3239	3272	3276	3323
1.34598		3128	3260	3143	3226	3170	3188	3220
1.3456		3120	3215	3102	3170	3059	3142	3142
1.34522		3091	3266	3064	3116	2993	3118	3103
1.34484		3107	3217	3041	3105	2975	3075	3064
1.34445		3103	3233	3019	3083	3009	3123	3001
1.34407		3070	3188	2993	3036	3005	3076	2984
1.3437		3064	3104	2986	3024	3037	3092	2906
1.34332		3032	3079	2968	2969	3059	3048	2968
1.34294		3059	3048	2995	3013	3006	2968	2897
1.34256		3017	3075	2983	2957	2967	2944	2915
1.34218		2977	3015	2946	2946	2936	2915	2870
1.3418		2947	2955	2910	2908	2975	2940	2909
1.34142		2886	2928	2856	2897	2978	2883	2965
1.34104		2890	2863	2864	2927	2969	2826	2921
1.34066		2796	2850	2806	2858	2946	2800	2882
1.34029		2744	2842	2775	2813	2864	2737	2862
1.33991		2734	2823	2764	2798	2814	2725	2869
1.33953		2741	2809	2749	2805	2765	2718	2882
1.33915		2700	2787	2701	2791	2728	2699	2809
1.33878		2624	2810	2629	2716	2714	2686	2801
1.3384		2648	2813	2637	2724	2692	2665	2812
1.33802		2640	2802	2628	2726	2701	2687	2844
1.33765		2673	2774	2647	2759	2679	2689	2791
1.33727		2667	2768	2641	2729	2631	2679	2751
1.3369		2680	2759	2641	2715	2610	2652	2760
1.33652		2657	2753	2608	2708	2579	2647	2728
1.33614		2697	2786	2638	2713	2581	2638	2704
1.33577		2749	2786	2666	2726	2592	2632	2660
1.33539		2696	2829	2631	2678	2612	2664	2603
1.33502		2732	2797	2661	2667	2643	2664	2578
1.33464		2661	2800	2610	2620	2669	2704	2565
1.33427		2624	2779	2592	2594	2709	2674	2543
1.3339		2638	2821	2606	2590	2761	2677	2592
1.33352		2691	2752	2663	2641	2757	2657	2691
1.33315		2697	2790	2689	2694	2762	2697	2635
1.33277		2647	2747	2652	2641	2693	2631	2637
1.3324		2628	2773	2632	2632	2686	2667	2545
1.33203		2559	2766	2568	2552	2655	2627	2480
1.33166		2541	2847	2550	2511	2643	2651	2405
1.33128		2541	2881	2549	2473	2650	2644	2375
1.33091		2507	2892	2514	2441	2654	2722	2369
1.33054		2483	2897	2500	2426	2675	2755	2368
1.33017		2495	2908	2495	2431	2669	2766	2442
1.32979		2657	2896	2618	2549	2688	2770	2435
1.32942		2671	2848	2621	2553	2663	2781	2405
1.32905		2520	2839	2513	2462	2651	2769	2397
1.32868		2456	2795	2451	2427	2656	2723	2386
1.32831		2342	2810	2364	2364	2668	2715	2354
1.32794		2300	2761	2341	2327	2600	2672	2267
1.32757		2244	2875	2312	2255	2620	2687	2255
1.3272		2200	2821	2259	2227	2612	2640	2245
1.32683		2218	2587	2262	2232	2721	2749	2135
1.32646		2191	2525	2243	2163	2718	2697	2166
1.32609		2251	2400	2299	2209	2572	2473	2159
1.32572		2279	2318	2324	2219	2488	2413	2141
1.32535		2279	2278	2313	2210	2395	2294	2092
1.32498		2297	2259	2306	2194	2313	2215	2078
1.32461		2390	2251	2365	2234	2275	2177	2079
1.32424		2318	2207	2294	2198	2257	2159	2112
1.32387		2243	2181	2229	2177	2211	2151	2093
1.3235		2223	2176	2211	2158	2166	2109	2059
1.32314		2172	2158	2155	2115	2125	2085	1976
1.32277		2155	2131	2133	2066	2079	2080	1927
1.3224		2110	2115	2088	2018	2066	2062	1902
1.32203		2032	2107	2013	1967	2054	2037	1799
1.32166		1945	2090	1945	1872	2052	2021	1790
1.3213		1852	2105	1877	1821	2059	2013	1795
1.32093		1843	2042	1869	1819	2020	1997	1763
1.32056		1814	2002	1848	1788	2031	2012	1757
1.3202		1803	1954	1826	1780	1939	1951	1718
1.31983		1770	1861	1796	1744	1884	1913	1709
1.31947		1725	1776	1735	1717	1808	1867	1653
1.3191		1700	1704	1699	1677	1756	1778	1639
1.31873		1691	1704	1673	1665	1727	1696	1605
1.31837		1602	1630	1600	1603	1705	1627	1600
1.318		1615	1670	1618	1607	1736	1627	1594
1.31764		1591	1634	1604	1592	1722	1556	1552
1.31727		1548	1590	1580	1550	1733	1595	1526
1.31691		1498	1527	1548	1512	1737	1560	1538
1.31655		1499	1559	1547	1519	1688	1518	1525
1.31618		1465	1526	1528	1495	1638	1458	1461
1.31582		1443	1454	1497	1452	1622	1488	1457
1.31545		1398	1452	1457	1427	1551	1457	1421
1.31509		1371	1412	1421	1396	1499	1388	1379
1.31473		1325	1414	1367	1352	1487	1386	1410
1.31436		1332	1392	1366	1371	1479	1347	1385
1.314		1318	1368	1350	1351	1507	1349	1346
1.31364		1333	1339	1363	1339	1492	1328	1359
1.31327		1318	1294	1360	1339	1462	1306	1306
1.31291		1263	1248	1314	1284	1445	1278	1271
1.31255		1223	1239	1277	1247	1410	1234	1257
1.31219		1226	1230	1278	1242	1388	1190	1240
1.31183		1240	1216	1283	1240	1389	1182	1229
1.31146		1234	1211	1279	1232	1377	1173	1214
1.3111		1246	1171	1288	1230	1371	1160	1209
1.31074		1234	1157	1275	1221	1351	1155	1164
1.31038		1220	1136	1264	1192	1320	1117	1179
1.31002		1190	1118	1233	1184	1297	1103	1139
1.30966		1145	1088	1194	1142	1259	1084	1142
1.3093		1147	1067	1189	1144	1233	1066	1096
1.30894		1084	1048	1130	1090	1200	1037	1077
1.30858		1101	1057	1137	1089	1174	1017	1048
1.30822		1082	1027	1114	1065	1135	999	1048
1.30786		1073	1010	1101	1061	1124	1008	1061
1.3075		1060	982	1078	1060	1077	979	1027
1.30714		1039	963	1055	1033	1047	962	1030
1.30678		1023	944	1030	1026	1027	936	984
1.30643		985	936	993	984	1008	918	977
1.30607		952	904	965	965	981	900	923
1.30571		944	900	955	933	987	892	905
1.30535		917	897	928	911	950	861	854
1.30499		847	867	878	850	952	858	846
1.30463		859	883	880	853	937	854	834
1.30428		839	843	864	837	909	826	831
1.30392		805	817	832	818	914	841	782
1.30356		812	805	832	797	891	802	789
1.30321		785	784	808	787	865	778	755
1.30285		754	766	784	755	844	766	744
1.30249		729	757	759	736	827	746	692
1.30214		706	731	735	699	812	728	710
1.30178		696	740	726	703	805	720	686
1.30142		706	712	730	696	788	695	694
1.30107		678	710	707	686	800	703	706
1.30071		680	676	705	693	790	677	670
1.30036		681	656	708	675	791	675	680
1.3		676	642	705	678	744	642	666
1.29965		658	625	691	662	729	623	689
1.29929		654	623	677	672	714	610	650
1.29894		638	620	663	644	695	594	646
1.29858		656	614	673	651	679	592	642
1.29823		630	600	649	636	684	589	624
1.29787		624	613	640	624	667	583	623
1.29752		616	613	636	620	646	570	622
1.29717		588	601	609	605	653	583	607
1.29681		591	582	605	599	639	582	590
1.29646		596	573	608	593	622	571	583
1.29611		574	558	585	578	594	553	585
1.29576		586	557	590	585	572	544	595
1.2954		585	545	582	590	560	529	594
1.29505		579	533	571	587	544	528	585
1.2947		586	518	573	586	532	517	583
1.29435		586	520	568	584	525	505	577
1.29399		568	500	551	573	513	491	563
1.29364		561	507	546	562	520	493	560
1.29329		553	505	538	557	510	474	521
1.29294		537	493	528	529	514	480	495
1.29259		512	492	509	504	510	478	483
1.29224		508	494	506	496	500	467	497
1.29189		489	486	491	493	487	466	478
1.29154		490	468	488	484	506	468	474
1.29119		485	452	479	480	487	460	465
1.29084		476	444	479	471	491	443	450
1.29049		460	425	460	455	479	428	440
1.29014		456	427	462	448	462	420	431
1.28979		432	416	442	432	451	402	428
1.28944		442	412	444	435	442	404	447
1.28909		435	404	438	441	426	394	403
1.28874		423	387	424	413	417	390	403
1.28839		394	389	398	398	406	382	400
1.28804		390	384	392	395	393	366	385
1.2877		384	375	385	384	392	367	379
1.28735		374	373	375	376	393	363	371
1.287		370	364	372	371	388	354	359
1.28665		355	348	361	357	386	352	364
1.2863		359	349	363	361	375	344	365
1.28596		348	342	354	356	368	328	360
1.28561		337	328	343	348	370	329	340
1.28526		348	334	352	344	361	323	338
1.28492		333	319	340	335	340	309	338
1.28457		340	304	343	339	352	314	340
1.28422		337	299	336	339	340	301	337
1.28388		327	293	330	332	326	286	319
1.28353		331	298	332	325	331	282	317
1.28319		311	295	315	314	324	276	332
1.28284		317	290	322	324	324	280	311
1.28249		321	278	323	316	335	277	294
1.28215		313	277	316	304	327	273	301
1.2818		298	273	309	299	325	262	308
1.28146		305	270	312	306	312	261	308
1.28111		308	266	315	308	320	257	301
1.28077		302	260	305	301	316	254	306
1.28043		297	252	305	302	309	250	290
1.28008		292	251	300	291	301	244	304
1.27974		295	246	300	299	293	237	300
1.27939		296	238	299	298	288	236	292
1.27905		281	245	287	286	284	231	291
1.27871		283	236	286	287	267	223	281
1.27836		272	242	278	277	270	229	274
1.27802		274	232	274	274	262	221	275
1.27768		252	229	257	263	269	227	267
1.27734		264	228	264	265	254	217	274
1.27699		246	228	252	260	256	215	251
1.27665		243	220	247	247	244	214	249
1.27631		236	215	242	243	248	213	243
1.27597		240	213	241	242	234	205	245
1.27562		237	214	240	241	232	201	238
1.27528		214	217	219	226	236	199	232
1.27494		219	204	222	226	237	200	224
1.2746		207	204	215	215	236	203	219
1.27426		213	193	219	216	224	190	220
1.27392		200	193	208	210	221	190	218
1.27358		200	183	206	209	216	180	203
1.27324		187	183	195	195	206	179	204
1.2729		195	176	201	200	208	170	189
1.27256		199	168	200	194	205	170	186
1.27222		185	166	192	186	202	164	188
1.27188		181	168	188	185	190	156	191
1.27154		181	159	187	186	184	154	176
1.2712		183	156	185	179	189	156	175
1.27086		169	154	173	172	178	148	167
1.27052		178	148	181	172	181	144	170
1.27018		167	141	170	168	172	142	160
1.26984		165	143	170	163	167	137	153
1.26951		148	144	155	150	165	130	159
1.26917		154	143	158	157	164	132	155
1.26883		148	139	154	151	161	133	151
1.26849		148	134	153	149	157	132	150
1.26815		144	136	149	147	154	128	144
1.26782		140	124	144	142	151	123	151
1.26748		148	118	149	149	148	125	150
1.26714		145	124	147	147	144	113	142
1.2668		137	119	139	140	135	108	148
1.26647		138	113	141	143	143	114	134
1.26613		141	115	140	137	137	109	141
1.2658		127	115	132	134	133	103	133
1.26546		129	109	132	131	139	105	131
1.26512		124	112	128	128	130	106	128
1.26479		123	114	130	126	120	99	125
1.26445		127	106	129	126	126	102	131
1.26412		124	105	123	127	122	104	130
1.26378		125	101	126	127	119	96	120
1.26345		128	96	125	124	113	96	112
1.26311		116	99	117	114	119	92	106
1.26278		114	95	113	110	111	87	110
1.26244		119	98	120	114	108	90	103
1.26211		109	103	111	106	112	86	94
1.26177		104	93	105	99	109	89	88
1.26144		101	92	105	94	112	94	93
1.26111		99	88	102	96	107	84	92
1.26077		102	93	105	97	102	83	89
1.26044		96	86	99	92	97	79	90
1.2601		97	81	98	94	103	84	89
1.25977		87	82	89	88	93	77	93
1.25944		89	77	92	91	88	72	80
1.25911		87	82	88	83	88	73	81
1.25877		86	79	87	83	86	69	83
1.25844		74	79	78	79	89	73	69
1.25811		78	78	80	73	86	71	67
1.25778		73	70	76	70	83	71	67
1.25744		69	74	73	68	79	69	65
1.25711		75	74	77	70	81	62	68
1.25678		73	77	74	70	80	66	69
1.25645		77	68	79	73	79	66	63
1.25612		71	63	73	67	80	68	59
1.25579		67	67	69	63	73	60	65
1.25546		63	64	66	64	74	55	58
1.25513		68	60	69	63	71	59	58
1.2548		60	61	64	59	71	57	55
1.25447		60	65	62	57	66	52	56
1.25414		60	60	63	58	65	54	55
1.25381		61	60	63	58	63	57	60
1.25348		57	56	59	59	63	53	54
1.25315		51	54	53	53	64	52	51
1.25282		54	51	55	52	56	49	50
1.25249		54	50	56	52	57	47	47
1.25216		50	49	50	49	55	44	50
1.25183		50	52	52	50	55	43	50
1.2515		40	49	44	45	50	42	44
1.25117		45	45	47	44	52	45	48
1.25084		44	45	45	46	53	42	46
1.25052		41	45	43	43	51	38	46
1.25019		40	43	43	43	48	38	40

## Sheet: Fig3 h
Energy (eV)	PL (kcts/s)_100 µW	Energy (eV)	PL (kcts/s)_2 µW	Energy (eV)	PL (kcts/s)_0.01 µW
1.4752	2.67052	1.47506	1.35185	1.47506	-0.0039
1.47497	2.67046	1.47479	1.34423	1.47479	0
1.47474	2.67089	1.47451	1.34858	1.47451	-0.0039
1.47452	2.67034	1.47424	1.34205	1.47424	0.0078
1.47429	2.67065	1.47396	1.33878	1.47396	-0.0039
1.47407	2.67065	1.47369	1.34314	1.47369	-0.0117
1.47384	2.67077	1.47342	1.35185	1.47342	-0.0039
1.47362	2.66986	1.47314	1.34423	1.47314	-0.0039
1.47339	2.67022	1.47287	1.34967	1.47287	-0.0117
1.47316	2.67065	1.4726	1.34749	1.4726	0
1.47294	2.67052	1.47232	1.34858	1.47232	-0.0039
1.47271	2.67046	1.47205	1.34531	1.47205	-0.0039
1.47249	2.67034	1.47178	1.34423	1.47178	-0.0078
1.47226	2.67022	1.47151	1.34749	1.47151	-0.0078
1.47204	2.67052	1.47123	1.34423	1.47123	0.0078
1.47181	2.67046	1.47096	1.35076	1.47096	0.0078
1.47159	2.67089	1.47069	1.34749	1.47069	-0.0078
1.47136	2.67034	1.47042	1.3464	1.47042	0.0039
1.47114	2.67065	1.47014	1.34314	1.47014	0
1.47091	2.67065	1.46987	1.35185	1.46987	-0.0117
1.47069	2.66967	1.4696	1.34314	1.4696	-0.0078
1.47046	2.6698	1.46933	1.3464	1.46933	0.0039
1.47024	2.67022	1.46906	1.34423	1.46906	-0.0078
1.47001	2.67034	1.46878	1.34096	1.46878	0
1.46979	2.67046	1.46851	1.3464	1.46851	0.01559
1.46956	2.67052	1.46824	1.34858	1.46824	0.0039
1.46934	2.67065	1.46797	1.34531	1.46797	0.0039
1.46911	2.67022	1.4677	1.34858	1.4677	-0.0039
1.46889	2.66986	1.46743	1.34531	1.46743	0.0117
1.46867	2.67077	1.46715	1.34749	1.46715	-0.0039
1.46844	2.66998	1.46688	1.35294	1.46688	-0.0117
1.46822	2.66943	1.46661	1.35076	1.46661	-0.0117
1.46799	2.66931	1.46634	1.35076	1.46634	0.0117
1.46777	2.67016	1.46607	1.33987	1.46607	-0.0078
1.46755	2.66986	1.4658	1.35076	1.4658	0.0039
1.46732	2.66974	1.46553	1.34967	1.46553	0.0078
1.4671	2.67004	1.46526	1.34967	1.46526	0.02339
1.46688	2.66986	1.46499	1.34531	1.46499	0.0117
1.46665	2.67016	1.46472	1.34967	1.46472	-0.0039
1.46643	2.6698	1.46445	1.34858	1.46445	0.0078
1.4662	2.6698	1.46418	1.34423	1.46418	0.0039
1.46598	2.66943	1.46391	1.34967	1.46391	0.02339
1.46576	2.66967	1.46364	1.34314	1.46364	0.0039
1.46554	2.6698	1.46337	1.35185	1.46337	0.0117
1.46531	2.66931	1.4631	1.34423	1.4631	0.0039
1.46509	2.67016	1.46283	1.34314	1.46283	0.0117
1.46487	2.66986	1.46256	1.34423	1.46256	0.0039
1.46464	2.66974	1.46229	1.34096	1.46229	0.0117
1.46442	2.67004	1.46202	1.34967	1.46202	0
1.4642	2.66986	1.46175	1.35076	1.46175	-0.0039
1.46397	2.67016	1.46148	1.34314	1.46148	0
1.46375	2.6698	1.46121	1.34314	1.46121	-0.0078
1.46353	2.6698	1.46094	1.34205	1.46094	-0.0039
1.46331	2.66943	1.46068	1.34967	1.46068	0
1.46308	2.66967	1.46041	1.34423	1.46041	0.0039
1.46286	2.6698	1.46014	1.35076	1.46014	-0.0039
1.46264	2.66931	1.45987	1.3464	1.45987	0.01559
1.46242	2.67016	1.4596	1.34749	1.4596	0.0039
1.4622	2.66986	1.45933	1.34314	1.45933	0.0039
1.46197	2.66974	1.45906	1.3464	1.45906	0.01949
1.46175	2.67004	1.4588	1.34423	1.4588	-0.0078
1.46153	2.66986	1.45853	1.34749	1.45853	0.0078
1.46131	2.67016	1.45826	1.34967	1.45826	0
1.46109	2.6698	1.45799	1.34531	1.45799	0
1.46086	2.6698	1.45772	1.34314	1.45772	-0.0039
1.46064	2.66943	1.45746	1.34205	1.45746	0.0078
1.46042	2.66967	1.45719	1.34531	1.45719	-0.0039
1.4602	2.6698	1.45692	1.34423	1.45692	-0.0078
1.45998	2.66931	1.45665	1.34858	1.45665	-0.0078
1.45976	2.6718	1.45639	1.34423	1.45639	0.0078
1.45953	2.67119	1.45612	1.34749	1.45612	0.0039
1.45931	2.67119	1.45585	1.35403	1.45585	0.0039
1.45909	2.67119	1.45558	1.3464	1.45558	0
1.45887	2.67156	1.45532	1.34423	1.45532	-0.0039
1.45865	2.67113	1.45505	1.3464	1.45505	-0.0039
1.45843	2.67162	1.45478	1.34858	1.45478	0.0078
1.45821	2.67107	1.45452	1.34967	1.45452	-0.0078
1.45799	2.67119	1.45425	1.34531	1.45425	0.0039
1.45777	2.67101	1.45398	1.34314	1.45398	0.0078
1.45755	2.67174	1.45372	1.34205	1.45372	0
1.45733	2.67083	1.45345	1.34749	1.45345	0.01949
1.45711	2.67077	1.45319	1.35076	1.45319	0.0039
1.45689	2.67065	1.45292	1.35294	1.45292	0
1.45666	2.67077	1.45265	1.34749	1.45265	0.0078
1.45644	2.67095	1.45239	1.34423	1.45239	0.0039
1.45622	2.67065	1.45212	1.3464	1.45212	0.0039
1.456	2.67065	1.45186	1.34314	1.45186	-0.0039
1.45578	2.67034	1.45159	1.34096	1.45159	-0.0039
1.45556	2.67089	1.45132	1.34423	1.45132	0
1.45534	2.67046	1.45106	1.34858	1.45106	-0.0039
1.45512	2.67052	1.45079	1.34205	1.45079	-0.0039
1.4549	2.67022	1.45053	1.34858	1.45053	0
1.45468	2.67034	1.45026	1.34967	1.45026	0.01559
1.45446	2.67046	1.45	1.34858	1.45	-0.0039
1.45425	2.67052	1.44973	1.3464	1.44973	-0.01559
1.45403	2.67065	1.44947	1.34858	1.44947	0.0117
1.45381	2.67022	1.4492	1.34749	1.4492	-0.0039
1.45359	2.66986	1.44894	1.34314	1.44894	0.0039
1.45337	2.67077	1.44867	1.34749	1.44867	0.0039
1.45315	2.66998	1.44841	1.34205	1.44841	-0.0078
1.45293	2.66943	1.44815	1.34423	1.44815	0.0117
1.45271	2.66931	1.44788	1.33878	1.44788	-0.0039
1.45249	2.67016	1.44762	1.3464	1.44762	0
1.45227	2.66986	1.44735	1.34423	1.44735	-0.0117
1.45205	2.66974	1.44709	1.34531	1.44709	0.0039
1.45183	2.67004	1.44683	1.34423	1.44683	0.0078
1.45161	2.66986	1.44656	1.35076	1.44656	0.0078
1.4514	2.67016	1.4463	1.3464	1.4463	0.0039
1.45118	2.6698	1.44603	1.34096	1.44603	0.0078
1.45096	2.6698	1.44577	1.34749	1.44577	-0.0039
1.45074	2.66943	1.44551	1.34749	1.44551	0.0039
1.45052	2.66967	1.44524	1.34205	1.44524	0.01559
1.4503	2.6698	1.44498	1.34858	1.44498	0
1.45008	2.66949	1.44472	1.34423	1.44472	0.0078
1.44987	2.66955	1.44445	1.3464	1.44445	-0.0117
1.44965	2.66949	1.44419	1.34749	1.44419	-0.0039
1.44943	2.66943	1.44393	1.35185	1.44393	-0.0117
1.44921	2.66925	1.44367	1.34205	1.44367	0
1.44899	2.66931	1.4434	1.33878	1.4434	0.0078
1.44878	2.66919	1.44314	1.34314	1.44314	0
1.44856	2.66913	1.44288	1.3464	1.44288	0.0039
1.44834	2.66895	1.44262	1.35185	1.44262	0.0078
1.44812	2.66876	1.44235	1.34423	1.44235	0
1.4479	2.66907	1.44209	1.34314	1.44209	0.0039
1.44769	2.66925	1.44183	1.3464	1.44183	-0.0078
1.44747	2.66907	1.44157	1.34967	1.44157	0.0078
1.44725	2.66901	1.4413	1.34749	1.4413	-0.0039
1.44703	2.66895	1.44104	1.34967	1.44104	-0.0117
1.44682	2.66895	1.44078	1.34423	1.44078	0
1.4466	2.66931	1.44052	1.34205	1.44052	-0.0078
1.44638	2.66937	1.44026	1.33987	1.44026	-0.0078
1.44617	2.66895	1.44	1.34531	1.44	0
1.44595	2.66913	1.43974	1.34205	1.43974	0.0078
1.44573	2.66901	1.43947	1.34858	1.43947	0.0117
1.44551	2.66901	1.43921	1.34531	1.43921	0.0039
1.4453	2.66943	1.43895	1.34749	1.43895	0.0078
1.44508	2.66889	1.43869	1.34531	1.43869	0.0039
1.44486	2.66882	1.43843	1.34423	1.43843	0.0039
1.44465	2.66925	1.43817	1.34749	1.43817	0.01559
1.44443	2.66858	1.43791	1.35076	1.43791	0
1.44421	2.66907	1.43765	1.3464	1.43765	-0.0078
1.444	2.66895	1.43739	1.34749	1.43739	0.0039
1.44378	2.66907	1.43713	1.34749	1.43713	-0.0078
1.44357	2.6687	1.43687	1.3464	1.43687	-0.0039
1.44335	2.66919	1.43661	1.34423	1.43661	0.01559
1.44313	2.66907	1.43635	1.34205	1.43635	0
1.44292	2.66882	1.43609	1.34531	1.43609	0.0078
1.4427	2.66889	1.43583	1.34423	1.43583	0.0078
1.44249	2.66858	1.43557	1.35076	1.43557	0.0117
1.44227	2.66913	1.43531	1.34749	1.43531	0
1.44205	2.66931	1.43505	1.34205	1.43505	-0.0117
1.44184	2.66901	1.43479	1.33878	1.43479	-0.0078
1.44162	2.66931	1.43453	1.3464	1.43453	-0.0078
1.44141	2.66852	1.43427	1.3464	1.43427	-0.0078
1.44119	2.66889	1.43401	1.34749	1.43401	-0.0039
1.44098	2.66919	1.43375	1.34096	1.43375	0.0039
1.44076	2.66913	1.43349	1.33878	1.43349	0
1.44054	2.66889	1.43323	1.3464	1.43323	0.0039
1.44033	2.66907	1.43297	1.35076	1.43297	0
1.44011	2.66876	1.43271	1.34531	1.43271	0.0117
1.4399	2.66925	1.43245	1.34423	1.43245	-0.0078
1.43968	2.66889	1.43219	1.33878	1.43219	-0.0078
1.43947	2.66901	1.43194	1.34314	1.43194	0.0078
1.43925	2.66889	1.43168	1.3464	1.43168	0.0078
1.43904	2.66937	1.43142	1.3464	1.43142	-0.0039
1.43882	2.66901	1.43116	1.33987	1.43116	-0.0039
1.43861	2.66907	1.4309	1.34531	1.4309	0.0117
1.43839	2.66889	1.43064	1.34205	1.43064	0.0117
1.43818	2.66901	1.43039	1.34423	1.43039	0.01559
1.43797	2.66882	1.43013	1.34858	1.43013	0
1.43775	2.66907	1.42987	1.34749	1.42987	-0.0039
1.43754	2.66889	1.42961	1.35076	1.42961	0.0117
1.43732	2.66949	1.42935	1.34096	1.42935	-0.0039
1.43711	2.6687	1.4291	1.34967	1.4291	0.0039
1.43689	2.66858	1.42884	1.34423	1.42884	-0.0039
1.43668	2.66876	1.42858	1.35403	1.42858	0.0078
1.43647	2.66925	1.42832	1.35294	1.42832	0.0039
1.43625	2.6684	1.42807	1.34749	1.42807	-0.0039
1.43604	2.66876	1.42781	1.34858	1.42781	-0.0078
1.43582	2.66901	1.42755	1.35403	1.42755	-0.0078
1.43561	2.66949	1.4273	1.34749	1.4273	0.0078
1.4354	2.66925	1.42704	1.3464	1.42704	-0.0039
1.43518	2.66955	1.42678	1.34858	1.42678	0.0039
1.43497	2.66931	1.42653	1.33987	1.42653	0
1.43476	2.66961	1.42627	1.35076	1.42627	0
1.43454	2.66937	1.42601	1.34205	1.42601	0.0078
1.43433	2.66895	1.42576	1.34205	1.42576	-0.0039
1.43411	2.66931	1.4255	1.34858	1.4255	0
1.4339	2.66882	1.42524	1.35185	1.42524	0.0039
1.43369	2.66889	1.42499	1.34967	1.42499	0.0078
1.43347	2.66889	1.42473	1.35076	1.42473	-0.0039
1.43326	2.66846	1.42448	1.34314	1.42448	0.0039
1.43305	2.66864	1.42422	1.35185	1.42422	-0.0039
1.43284	2.66882	1.42396	1.34423	1.42396	0.01949
1.43262	2.66852	1.42371	1.34749	1.42371	0
1.43241	2.66852	1.42345	1.33987	1.42345	-0.01559
1.4322	2.66846	1.4232	1.33987	1.4232	-0.0078
1.43198	2.66913	1.42294	1.34858	1.42294	0
1.43177	2.66828	1.42269	1.3464	1.42269	0.0117
1.43156	2.66846	1.42243	1.34749	1.42243	-0.0039
1.43135	2.66852	1.42218	1.33987	1.42218	-0.0039
1.43113	2.66852	1.42192	1.3464	1.42192	0.0039
1.43092	2.66882	1.42167	1.34858	1.42167	0
1.43071	2.6684	1.42141	1.33987	1.42141	-0.0078
1.4305	2.66816	1.42116	1.34858	1.42116	0
1.43029	2.66876	1.4209	1.34531	1.4209	0.0039
1.43007	2.66846	1.42065	1.34749	1.42065	0.0117
1.42986	2.66852	1.42039	1.34205	1.42039	-0.0039
1.42965	2.66834	1.42014	1.34531	1.42014	0.0039
1.42944	2.66846	1.41988	1.34096	1.41988	0.0039
1.42923	2.66852	1.41963	1.34531	1.41963	0.0078
1.42901	2.66852	1.41937	1.34205	1.41937	0.0039
1.4288	2.6684	1.41912	1.34749	1.41912	-0.01559
1.42859	2.66895	1.41887	1.34858	1.41887	0
1.42838	2.6684	1.41861	1.34858	1.41861	0.0078
1.42817	2.66864	1.41836	1.35294	1.41836	-0.0039
1.42795	2.66864	1.4181	1.35076	1.4181	0.0039
1.42774	2.66882	1.41785	1.34423	1.41785	-0.0078
1.42753	2.66852	1.4176	1.35185	1.4176	-0.0117
1.42732	2.66882	1.41734	1.34858	1.41734	0.0117
1.42711	2.66882	1.41709	1.3464	1.41709	0.0039
1.4269	2.66901	1.41684	1.34423	1.41684	0.0078
1.42669	2.66864	1.41658	1.34967	1.41658	0
1.42648	2.6687	1.41633	1.34749	1.41633	0.0078
1.42627	2.66852	1.41608	1.34531	1.41608	0.0117
1.42605	2.66907	1.41582	1.3464	1.41582	0
1.42584	2.6687	1.41557	1.34423	1.41557	0.0039
1.42563	2.66846	1.41532	1.34423	1.41532	-0.0078
1.42542	2.66834	1.41507	1.35076	1.41507	0.0039
1.42521	2.66876	1.41481	1.35185	1.41481	-0.0039
1.425	2.66882	1.41456	1.35403	1.41456	0
1.42479	2.66907	1.41431	1.35403	1.41431	-0.0039
1.42458	2.66876	1.41406	1.35076	1.41406	0.0039
1.42437	2.66864	1.4138	1.35076	1.4138	0
1.42416	2.66882	1.41355	1.34858	1.41355	0.0078
1.42395	2.66919	1.4133	1.35294	1.4133	0.0039
1.42374	2.66846	1.41305	1.3464	1.41305	0.0117
1.42353	2.66895	1.4128	1.34967	1.4128	-0.0078
1.42332	2.66901	1.41254	1.35294	1.41254	-0.0117
1.42311	2.66895	1.41229	1.33987	1.41229	-0.0039
1.4229	2.66889	1.41204	1.35185	1.41204	0
1.42269	2.66852	1.41179	1.34967	1.41179	0.0039
1.42248	2.66907	1.41154	1.34749	1.41154	-0.0039
1.42227	2.66876	1.41129	1.35294	1.41129	0.0117
1.42206	2.66901	1.41104	1.35512	1.41104	0
1.42185	2.66882	1.41078	1.35294	1.41078	0.0117
1.42164	2.66907	1.41053	1.35076	1.41053	0.01559
1.42143	2.66919	1.41028	1.35076	1.41028	-0.0039
1.42122	2.66889	1.41003	1.35403	1.41003	0.0117
1.42101	2.66925	1.40978	1.34423	1.40978	-0.0078
1.4208	2.66889	1.40953	1.34858	1.40953	0.0039
1.42059	2.66925	1.40928	1.34531	1.40928	0.01949
1.42038	2.66949	1.40903	1.35185	1.40903	-0.0039
1.42018	2.66974	1.40878	1.35185	1.40878	0.0039
1.41997	2.66955	1.40853	1.34531	1.40853	0.0078
1.41976	2.67016	1.40828	1.35403	1.40828	0
1.41955	2.67022	1.40803	1.34531	1.40803	0.01559
1.41934	2.67052	1.40778	1.34096	1.40778	0.01559
1.41913	2.67016	1.40753	1.34314	1.40753	0.0039
1.41892	2.66986	1.40728	1.34314	1.40728	0.0078
1.41871	2.67046	1.40703	1.34205	1.40703	0.0039
1.41851	2.66998	1.40678	1.34858	1.40678	-0.0078
1.4183	2.67089	1.40653	1.34531	1.40653	0.0039
1.41809	2.67101	1.40628	1.34749	1.40628	-0.0039
1.41788	2.67119	1.40603	1.34423	1.40603	0.0039
1.41767	2.67216	1.40578	1.34423	1.40578	0.0078
1.41746	2.67271	1.40553	1.34096	1.40553	0.0039
1.41726	2.67362	1.40528	1.34531	1.40528	0.0039
1.41705	2.67417	1.40503	1.34967	1.40503	-0.0039
1.41684	2.67429	1.40478	1.34314	1.40478	-0.0039
1.41663	2.67441	1.40453	1.34749	1.40453	0.0039
1.41642	2.67344	1.40428	1.34314	1.40428	-0.0039
1.41622	2.67405	1.40403	1.3464	1.40403	0.0078
1.41601	2.67356	1.40379	1.3464	1.40379	-0.01559
1.4158	2.67453	1.40354	1.34749	1.40354	-0.0078
1.41559	2.67423	1.40329	1.34423	1.40329	-0.0078
1.41538	2.67483	1.40304	1.34096	1.40304	0.0078
1.41518	2.6752	1.40279	1.34314	1.40279	0.0078
1.41497	2.67532	1.40254	1.35076	1.40254	-0.0039
1.41476	2.67587	1.40229	1.34096	1.40229	0.0117
1.41455	2.67617	1.40205	1.34858	1.40205	0.0039
1.41435	2.67702	1.4018	1.34423	1.4018	0
1.41414	2.67939	1.40155	1.34205	1.40155	-0.0039
1.41393	2.68169	1.4013	1.34096	1.4013	-0.0039
1.41373	2.6857	1.40105	1.33878	1.40105	0.01559
1.41352	2.68825	1.40081	1.3464	1.40081	-0.0117
1.41331	2.68995	1.40056	1.34096	1.40056	-0.0039
1.41311	2.68977	1.40031	1.34314	1.40031	-0.0039
1.4129	2.68874	1.40006	1.34314	1.40006	0.0078
1.41269	2.6877	1.39982	1.34314	1.39982	0.0039
1.41248	2.6857	1.39957	1.3464	1.39957	-0.0039
1.41228	2.68503	1.39932	1.34858	1.39932	0
1.41207	2.68503	1.39908	1.34531	1.39908	0.0039
1.41186	2.68345	1.39883	1.34205	1.39883	-0.0039
1.41166	2.68206	1.39858	1.3464	1.39858	-0.0039
1.41145	2.68054	1.39833	1.33878	1.39833	-0.0039
1.41125	2.68084	1.39809	1.3366	1.39809	0
1.41104	2.68115	1.39784	1.34531	1.39784	0.0078
1.41083	2.68091	1.39759	1.34314	1.39759	0.0117
1.41063	2.68315	1.39735	1.34531	1.39735	-0.0039
1.41042	2.68424	1.3971	1.34423	1.3971	0.0039
1.41021	2.68801	1.39685	1.34531	1.39685	0.0117
1.41001	2.69165	1.39661	1.34531	1.39661	0
1.4098	2.69189	1.39636	1.3464	1.39636	0
1.4096	2.6905	1.39612	1.34531	1.39612	-0.0039
1.40939	2.68977	1.39587	1.34967	1.39587	-0.0039
1.40919	2.68971	1.39562	1.34967	1.39562	-0.0117
1.40898	2.68776	1.39538	1.34205	1.39538	-0.0078
1.40877	2.68758	1.39513	1.34749	1.39513	0.0078
1.40857	2.68837	1.39489	1.3464	1.39489	-0.01559
1.40836	2.69116	1.39464	1.34423	1.39464	-0.0078
1.40816	2.69353	1.3944	1.34531	1.3944	0.0039
1.40795	2.69493	1.39415	1.33987	1.39415	-0.0039
1.40775	2.6942	1.39391	1.34858	1.39391	-0.01559
1.40754	2.69286	1.39366	1.3464	1.39366	-0.0117
1.40734	2.69341	1.39341	1.34314	1.39341	0.0078
1.40713	2.69578	1.39317	1.34749	1.39317	-0.0039
1.40693	2.69893	1.39292	1.34531	1.39292	0.0039
1.40672	2.70446	1.39268	1.34205	1.39268	-0.0039
1.40652	2.70737	1.39243	1.34205	1.39243	-0.0039
1.40631	2.7095	1.39219	1.34314	1.39219	0.0039
1.40611	2.70507	1.39195	1.34858	1.39195	0
1.4059	2.70246	1.3917	1.34423	1.3917	0.0078
1.4057	2.69845	1.39146	1.34423	1.39146	-0.0039
1.40549	2.69887	1.39121	1.34423	1.39121	-0.0078
1.40529	2.6959	1.39097	1.35076	1.39097	0.0039
1.40508	2.69705	1.39072	1.35512	1.39072	-0.0039
1.40488	2.69997	1.39048	1.35621	1.39048	-0.0039
1.40467	2.70786	1.39024	1.36165	1.39024	-0.0039
1.40447	2.71891	1.38999	1.3573	1.38999	-0.0117
1.40427	2.72146	1.38975	1.35621	1.38975	0.0039
1.40406	2.72079	1.3895	1.36274	1.3895	0.0117
1.40386	2.72036	1.38926	1.36274	1.38926	-0.0078
1.40365	2.71818	1.38902	1.35839	1.38902	0.01559
1.40345	2.71575	1.38877	1.36274	1.38877	0.0039
1.40325	2.71235	1.38853	1.36383	1.38853	0
1.40304	2.71004	1.38829	1.35621	1.38829	0.0039
1.40284	2.70877	1.38804	1.35403	1.38804	-0.0117
1.40263	2.70774	1.3878	1.36928	1.3878	0.0039
1.40243	2.70913	1.38756	1.36165	1.38756	0
1.40223	2.71004	1.38731	1.36274	1.38731	0
1.40202	2.71083	1.38707	1.36928	1.38707	-0.0078
1.40182	2.71454	1.38683	1.37146	1.38683	0.0039
1.40162	2.71903	1.38658	1.3671	1.38658	0.0039
1.40141	2.72285	1.38634	1.36383	1.38634	-0.0117
1.40121	2.72225	1.3861	1.36165	1.3861	0.0078
1.40101	2.72297	1.38586	1.36383	1.38586	-0.0039
1.4008	2.72012	1.38561	1.36601	1.38561	0
1.4006	2.72073	1.38537	1.3671	1.38537	0.0117
1.4004	2.72176	1.38513	1.3671	1.38513	0.0039
1.40019	2.72316	1.38489	1.36601	1.38489	0.0117
1.39999	2.72698	1.38464	1.37363	1.38464	-0.0078
1.39979	2.72977	1.3844	1.36819	1.3844	-0.0039
1.39958	2.73839	1.38416	1.37254	1.38416	-0.0078
1.39938	2.74477	1.38392	1.36492	1.38392	-0.0039
1.39918	2.75497	1.38368	1.36819	1.38368	0
1.39898	2.76098	1.38343	1.36165	1.38343	-0.0039
1.39877	2.76802	1.38319	1.36492	1.38319	0.0078
1.39857	2.77797	1.38295	1.36056	1.38295	0
1.39837	2.78052	1.38271	1.36492	1.38271	0
1.39817	2.78004	1.38247	1.37146	1.38247	0.0078
1.39796	2.77803	1.38223	1.36928	1.38223	-0.0078
1.39776	2.77549	1.38199	1.37908	1.38199	-0.0078
1.39756	2.78028	1.38175	1.38126	1.38175	0
1.39736	2.7804	1.3815	1.39215	1.3815	-0.0078
1.39716	2.78623	1.38126	1.39215	1.38126	-0.0078
1.39695	2.78848	1.38102	1.38562	1.38102	0.0039
1.39675	2.79479	1.38078	1.39433	1.38078	-0.0039
1.39655	2.80717	1.38054	1.38235	1.38054	0.01559
1.39635	2.81604	1.3803	1.38344	1.3803	-0.0039
1.39615	2.82466	1.38006	1.37254	1.38006	0.0039
1.39595	2.83267	1.37982	1.36928	1.37982	0
1.39574	2.83844	1.37958	1.36601	1.37958	-0.0078
1.39554	2.84621	1.37934	1.37472	1.37934	0
1.39534	2.84979	1.3791	1.37037	1.3791	0
1.39514	2.8561	1.37886	1.3671	1.37886	-0.0117
1.39494	2.85592	1.37862	1.35947	1.37862	-0.0039
1.39474	2.85792	1.37838	1.36928	1.37838	-0.0039
1.39453	2.86236	1.37814	1.36383	1.37814	-0.0078
1.39433	2.87292	1.3779	1.36601	1.3779	0
1.39413	2.87923	1.37766	1.36274	1.37766	0
1.39393	2.88548	1.37742	1.3671	1.37742	0.0039
1.39373	2.89325	1.37719	1.35512	1.37719	0
1.39353	2.90449	1.37695	1.37254	1.37695	0.0078
1.39333	2.91171	1.37671	1.37799	1.37671	0
1.39313	2.92118	1.37648	1.37472	1.37648	0.0039
1.39293	2.9281	1.37624	1.37254	1.37624	-0.0039
1.39272	2.93848	1.376	1.37799	1.376	0
1.39252	2.94898	1.37577	1.38779	1.37577	-0.0039
1.39232	2.96276	1.37553	1.38344	1.37553	-0.0078
1.39212	2.97205	1.3753	1.38344	1.3753	-0.0039
1.39192	2.97533	1.37506	1.39324	1.37506	-0.0078
1.39172	2.97909	1.37482	1.39869	1.37482	0.0039
1.39152	2.97266	1.37459	1.39542	1.37459	0
1.39132	2.97794	1.37435	1.40631	1.37435	0.0117
1.39112	2.97867	1.37412	1.41067	1.37412	0
1.39092	2.98468	1.37388	1.41393	1.37388	0.0078
1.39072	2.99342	1.37365	1.42156	1.37365	0
1.39052	3.00301	1.37341	1.43463	1.37341	0
1.39032	3.01139	1.37318	1.42156	1.37318	0.0039
1.39012	3.01072	1.37294	1.43027	1.37294	-0.0039
1.38992	3.01928	1.37271	1.44988	1.37271	-0.0078
1.38972	3.01807	1.37247	1.44552	1.37247	-0.0078
1.38952	3.02681	1.37224	1.44988	1.37224	-0.0039
1.38932	3.0296	1.372	1.44116	1.372	-0.01559
1.38912	3.03312	1.37177	1.43899	1.37177	0.0039
1.38892	3.03786	1.37153	1.44443	1.37153	0.0039
1.38872	3.05176	1.3713	1.43899	1.3713	0
1.38852	3.05862	1.37106	1.43354	1.37106	0
1.38832	3.06196	1.37083	1.43245	1.37083	-0.0078
1.38812	3.05109	1.37059	1.43245	1.37059	0.0039
1.38793	3.04884	1.37036	1.44552	1.37036	-0.0039
1.38773	3.05	1.37013	1.44334	1.37013	0.0039
1.38753	3.05576	1.36989	1.44443	1.36989	-0.0039
1.38733	3.07021	1.36966	1.45532	1.36966	0
1.38713	3.08023	1.36942	1.45206	1.36942	-0.0078
1.38693	3.09122	1.36919	1.44552	1.36919	0.0078
1.38673	3.107	1.36896	1.45859	1.36896	0
1.38653	3.13086	1.36872	1.46295	1.36872	0.0078
1.38633	3.14427	1.36849	1.45424	1.36849	0
1.38613	3.17001	1.36826	1.46077	1.36826	0
1.38593	3.19059	1.36802	1.46513	1.36802	0.0039
1.38574	3.19527	1.36779	1.4575	1.36779	-0.0039
1.38554	3.20231	1.36756	1.46077	1.36756	-0.0078
1.38534	3.21099	1.36732	1.46948	1.36732	-0.0078
1.38514	3.21821	1.36709	1.47384	1.36709	-0.0039
1.38494	3.23643	1.36686	1.45641	1.36686	-0.01559
1.38474	3.24347	1.36662	1.44661	1.36662	0.0039
1.38455	3.25185	1.36639	1.46948	1.36639	0.0039
1.38435	3.24802	1.36616	1.4575	1.36616	0
1.38415	3.25093	1.36592	1.46186	1.36592	0
1.38395	3.25585	1.36569	1.4575	1.36569	-0.0078
1.38375	3.2703	1.36546	1.46839	1.36546	0.0039
1.38355	3.28505	1.36523	1.46731	1.36523	-0.0039
1.38336	3.31146	1.36499	1.46839	1.36499	0.0039
1.38316	3.34205	1.36476	1.45315	1.36476	-0.0039
1.38296	3.37344	1.36453	1.46186	1.36453	0
1.38276	3.40883	1.3643	1.46622	1.3643	-0.0078
1.38256	3.44386	1.36406	1.46077	1.36406	0.0078
1.38237	3.46644	1.36383	1.46295	1.36383	0.0117
1.38217	3.47688	1.3636	1.46404	1.3636	0.0039
1.38197	3.4866	1.36337	1.47929	1.36337	0.0039
1.38177	3.50687	1.36314	1.48909	1.36314	0
1.38158	3.5229	1.36291	1.50543	1.36291	0
1.38138	3.54311	1.36267	1.53375	1.36267	-0.0039
1.38118	3.568	1.36244	1.54137	1.36244	-0.0117
1.38098	3.56175	1.36221	1.55226	1.36221	-0.0078
1.38079	3.55355	1.36198	1.55553	1.36198	0.0078
1.38059	3.52587	1.36175	1.55335	1.36175	-0.0039
1.38039	3.51458	1.36152	1.54573	1.36152	-0.0039
1.3802	3.48502	1.36128	1.55009	1.36128	-0.0117
1.38	3.4804	1.36105	1.54137	1.36105	0
1.3798	3.45703	1.36082	1.52285	1.36082	0
1.37961	3.43657	1.36059	1.52503	1.36059	0
1.37941	3.44604	1.36036	1.53919	1.36036	0
1.37921	3.44465	1.36013	1.53484	1.36013	0
1.37902	3.42917	1.3599	1.56098	1.3599	-0.0117
1.37882	3.4024	1.35967	1.59365	1.35967	-0.0078
1.37862	3.3817	1.35944	1.60672	1.35944	0.0039
1.37843	3.37459	1.35921	1.61653	1.35921	-0.0039
1.37823	3.35596	1.35898	1.63722	1.35898	0.0039
1.37803	3.34788	1.35875	1.64702	1.35875	0.0117
1.37784	3.35183	1.35852	1.65029	1.35852	0.0039
1.37764	3.3335	1.35829	1.69495	1.35829	-0.01559
1.37744	3.32275	1.35806	1.69495	1.35806	-0.0078
1.37725	3.30515	1.35783	1.73416	1.35783	0.02729
1.37705	3.29379	1.3576	1.77664	1.3576	0
1.37686	3.28111	1.35737	1.82783	1.35737	0.0078
1.37666	3.26751	1.35714	1.82021	1.35714	-0.0078
1.37646	3.26617	1.35691	1.84635	1.35691	0.0039
1.37627	3.26617	1.35668	1.86269	1.35668	0
1.37607	3.27327	1.35645	1.88447	1.35645	0.0039
1.37588	3.26447	1.35622	1.88338	1.35622	0.0117
1.37568	3.28645	1.35599	1.90734	1.35599	0.01559
1.37549	3.28353	1.35576	1.89863	1.35576	0.01559
1.37529	3.29992	1.35553	1.9324	1.35553	0.0039
1.37509	3.31814	1.3553	1.97705	1.3553	0
1.3749	3.32299	1.35507	2.08053	1.35507	0.01559
1.3747	3.31152	1.35484	2.10332	1.35484	0
1.37451	3.30423	1.35461	2.08679	1.35461	0.0039
1.37431	3.29628	1.35438	2.07853	1.35438	0.01949
1.37412	3.27686	1.35415	2.06092	1.35415	0.03899
1.37392	3.27783	1.35393	2.0533	1.35393	0.08187
1.37373	3.27097	1.3537	1.9923	1.3537	0.11696
1.37353	3.26441	1.35347	1.99775	1.35347	0.19103
1.37334	3.26368	1.35324	2.00211	1.35324	0.16374
1.37314	3.25512	1.35301	2.03151	1.35301	0.15984
1.37295	3.25609	1.35278	2.09469	1.35278	0.17154
1.37275	3.24505	1.35256	2.09687	1.35256	0.21442
1.37256	3.24432	1.35233	2.20579	1.35233	0.31189
1.37236	3.2412	1.3521	2.31144	1.3521	0.64327
1.37217	3.23351	1.35187	2.45413	1.35187	0.99805
1.37197	3.22723	1.35164	2.60335	1.35164	1.33333
1.37178	3.22379	1.35141	2.69702	1.35141	1.27096
1.37158	3.21487	1.35119	2.68395	1.35119	0.83041
1.37139	3.21322	1.35096	2.6687	1.35096	0.62768
1.3712	3.20716	1.35073	2.66543	1.35073	0.53411
1.371	3.20248	1.3505	2.71009	1.3505	0.40156
1.37081	3.19506	1.35028	2.88763	1.35028	0.36257
1.37061	3.18983	1.35005	3.01833	1.35005	0.37037
1.37042	3.18845	1.34982	2.91922	1.34982	0.30799
1.37022	3.18377	1.34959	2.81138	1.34959	0.41326
1.37003	3.17965	1.34937	2.65127	1.34937	0.5848
1.36984	3.17497	1.34914	2.55324	1.34914	0.93177
1.36964	3.17139	1.34891	2.56356	1.34891	1.31384
1.36945	3.16616	1.34869	2.55272	1.34869	0.18713
1.36925	3.16286	1.34846	2.55543	1.34846	0.19883
1.36906	3.16039	1.34823	2.59066	1.34823	0.15595
1.36887	3.15764	1.348	2.51076	1.348	0.21442
1.36867	3.15516	1.34778	2.58483	1.34778	0.22222
1.36848	3.15186	1.34755	2.6284	1.34755	0.2963
1.36829	3.14801	1.34732	2.65672	1.34732	0.38207
1.36809	3.1458	1.3471	2.71118	1.3471	0.43936
1.3679	3.14553	1.34687	2.72752	1.34687	0.42786
1.36771	3.13893	1.34665	2.73405	1.34665	0.47389
1.36751	3.14773	1.34642	2.70246	1.34642	0.41251
1.36732	3.14938	1.34619	2.62731	1.34619	0.26099
1.36713	3.13837	1.34597	2.60552	1.34597	0.34263
1.36693	3.14305	1.34574	2.54889	1.34574	0.70838
1.36674	3.14663	1.34551	2.56849	1.34551	0.89896
1.36655	3.14773	1.34529	2.5674	1.34529	1.14536
1.36636	3.15406	1.34506	2.50205	1.34506	1.25926
1.36616	3.1505	1.34484	2.45086	1.34484	1.01254
1.36597	3.16002	1.34461	2.44105	1.34461	0.81041
1.36578	3.16531	1.34439	2.42036	1.34439	0.68143
1.36558	3.16084	1.34416	2.3576	1.34416	0.55053
1.36539	3.16049	1.34393	2.3305	1.34393	0.43503
1.3652	3.16637	1.34371	2.2763	1.34371	0.32915
1.36501	3.16655	1.34348	2.21939	1.34348	0.39075
1.36481	3.16637	1.34326	2.26787	1.34326	0.48123
1.36462	3.17511	1.34303	2.195	1.34303	0.49513
1.36443	3.18296	1.34281	2.17746	1.34281	0.55361
1.36424	3.18332	1.34258	2.14787	1.34258	0.59649
1.36404	3.19594	1.34236	2.10226	1.34236	0.50682
1.36385	3.19284	1.34213	2.04555	1.34213	0.44444
1.36366	3.19842	1.34191	2.00363	1.34191	0.3896
1.36347	3.2017	1.34168	1.99624	1.34168	0.30117
1.36328	3.20692	1.34146	1.95652	1.34146	0.22628
1.36308	3.20862	1.34124	1.93755	1.34124	0.17575
1.36289	3.21032	1.34101	1.89961	1.34101	0.16306
1.3627	3.20662	1.34079	1.87793	1.34079	0.15347
1.36251	3.2048	1.34056	1.87793	1.34056	0.11748
1.36232	3.20704	1.34034	1.87793	1.34034	0.12071
1.36213	3.21184	1.34011	1.8427	1.34011	0.15507
1.36193	3.21821	1.33989	1.84812	1.33989	0.09365
1.36174	3.22653	1.33967	1.82915	1.33967	0.08187
1.36155	3.23224	1.33944	1.8427	1.33944	0.08187
1.36136	3.24316	1.33922	1.80747	1.33922	0.08967
1.36117	3.23564	1.33899	1.80747	1.33899	0.09747
1.36098	3.24802	1.33877	1.79392	1.33877	0.12086
1.36078	3.25124	1.33855	1.7885	1.33855	0.08187
1.36059	3.27983	1.33832	1.75056	1.33832	0.13645
1.3604	3.28693	1.3381	1.7505	1.3381	0.13645
1.36021	3.28469	1.33788	1.72218	1.33788	0.09357
1.36002	3.28517	1.33765	1.74614	1.33765	0.08577
1.35983	3.28329	1.33743	1.73307	1.33743	0.06628
1.35964	3.3046	1.33721	1.71564	1.33721	0.07797
1.35945	3.33046	1.33698	1.7407	1.33698	0.08967
1.35926	3.33817	1.33676	1.7298	1.33676	0.07018
1.35906	3.34108	1.33654	1.72654	1.33654	0.06628
1.35887	3.35468	1.33631	1.71782	1.33631	0.07018
1.35868	3.3749	1.33609	1.71129	1.33609	0.09747
1.35849	3.40064	1.33587	1.71238	1.33587	0.07407
1.3583	3.39881	1.33564	1.67752	1.33564	0.07797
1.35811	3.38849	1.33542	1.66554	1.33542	0.09357
1.35792	3.38552	1.3352	1.63504	1.3352	0.05848
1.35773	3.38376	1.33498	1.65574	1.33498	0.04678
1.35754	3.40713	1.33475	1.6296	1.33475	0.05068
1.35735	3.41867	1.33453	1.62306	1.33453	0.03509
1.35716	3.42886	1.33431	1.62415	1.33431	0.04288
1.35697	3.44793	1.33409	1.62197	1.33409	0.06238
1.35678	3.43621	1.33387	1.63831	1.33387	0.03119
1.35659	3.45794	1.33364	1.60999	1.33364	0.02729
1.3564	3.46826	1.33342	1.63069	1.33342	0.03509
1.35621	3.49449	1.3332	1.61544	1.3332	0.03899
1.35602	3.51561	1.33298	1.62742	1.33298	0.05848
1.35583	3.52897	1.33276	1.61217	1.33276	0.05068
1.35564	3.53923	1.33253	1.5991	1.33253	0.04288
1.35545	3.55192	1.33231	1.59801	1.33231	0.06238
1.35526	3.56903	1.33209	1.59692	1.33209	0.02339
1.35507	3.57122	1.33187	1.60019	1.33187	0.02729
1.35488	3.59659	1.33165	1.59256	1.33165	0.03509
1.35469	3.61317	1.33143	1.56751	1.33143	0.04288
1.3545	3.64431	1.33121	1.56098	1.33121	0.02729
1.35431	3.67321	1.33098	1.55989	1.33098	0.03899
1.35412	3.7109	1.33076	1.53919	1.33076	0.01559
1.35393	3.73707	1.33054	1.55226	1.33054	0.02729
1.35375	3.76906	1.33032	1.54791	1.33032	0.02729
1.35356	3.7809	1.3301	1.549	1.3301	0.04288
1.35337	3.79535	1.32988	1.56424	1.32988	0.05458
1.35318	3.83997	1.32966	1.55771	1.32966	0.02729
1.35299	3.88707	1.32944	1.5381	1.32944	0.02729
1.3528	3.93303	1.32922	1.57296	1.32922	0.02729
1.35261	4.00096	1.329	1.56316	1.329	0.01949
1.35242	4.04825	1.32878	1.55117	1.32878	0.02729
1.35223	4.14829	1.32856	1.53484	1.32856	0.03119
1.35205	4.18374	1.32834	1.5381	1.32834	0.05068
1.35186	4.25938	1.32812	1.53484	1.32812	0.0117
1.35167	4.32537	1.3279	1.52394	1.3279	0.02339
1.35148	4.37199	1.32767	1.53919	1.32767	0.03119
1.35129	4.41752	1.32745	1.51414	1.32745	0.03119
1.3511	4.43792	1.32723	1.53048	1.32723	0.03119
1.35091	4.50646	1.32702	1.51632	1.32702	0.01949
1.35072	4.54616	1.3268	1.49236	1.3268	0.02729
1.35054	4.61445	1.32658	1.51959	1.32658	0.02339
1.35035	4.69501	1.32636	1.50652	1.32636	0.03119
1.35016	4.76622	1.32614	1.49454	1.32614	0.0039
1.34997	4.81047	1.32592	1.51741	1.32592	0.01559
1.34978	4.85728	1.3257	1.50978	1.3257	0.03119
1.3496	4.90639	1.32548	1.49018	1.32548	0.03509
1.34941	4.89607	1.32526	1.49018	1.32526	0.02339
1.34922	4.91331	1.32504	1.49889	1.32504	0.04678
1.34903	4.93553	1.32482	1.50107	1.32482	0.03509
1.34884	5.00236	1.3246	1.50434	1.3246	0.03119
1.34866	5.05384	1.32438	1.50978	1.32438	0.02729
1.34847	5.10896	1.32416	1.50761	1.32416	0.03119
1.34828	5.11309	1.32394	1.52503	1.32394	0.03119
1.34809	5.11285	1.32373	1.488	1.32373	0.03119
1.34791	5.04874	1.32351	1.49889	1.32351	0.01949
1.34772	5.03339	1.32329	1.5087	1.32329	0.01949
1.34753	5.00995	1.32307	1.48473	1.32307	0.02339
1.34734	5.01754	1.32285	1.48909	1.32285	0.02729
1.34716	5.00249	1.32263	1.48147	1.32263	0.01949
1.34697	5.07855	1.32241	1.47929	1.32241	0.0117
1.34678	5.16651	1.3222	1.47602	1.3222	0.01949
1.3466	5.22613	1.32198	1.47166	1.32198	0.03899
1.34641	5.29345	1.32176	1.48147	1.32176	0.03509
1.34622	5.28167	1.32154	1.47493	1.32154	0.03509
1.34603	5.27493	1.32132	1.47057	1.32132	0.01949
1.34585	5.23645	1.3211	1.47384	1.3211	0.02729
1.34566	5.20773	1.32089	1.49562	1.32089	0.02339
1.34547	5.17095	1.32067	1.48038	1.32067	0.02729
1.34529	5.16184	1.32045	1.48147	1.32045	0.01559
1.3451	5.09251	1.32023	1.47493	1.32023	0.01949
1.34491	4.93741	1.32002	1.48364	1.32002	0.03899
1.34473	4.81436	1.3198	1.47929	1.3198	0.02729
1.34454	4.71535	1.31958	1.48255	1.31958	0.02729
1.34435	4.62471	1.31936	1.48147	1.31936	0.01949
1.34417	4.53711	1.31915	1.47275	1.31915	0.02339
1.34398	4.44575	1.31893	1.4782	1.31893	0.0117
1.34379	4.4069	1.31871	1.47166	1.31871	0.02339
1.34361	4.27802	1.31849	1.45641	1.31849	0.01949
1.34342	4.18277	1.31828	1.45097	1.31828	0.01559
1.34323	4.10622	1.31806	1.4575	1.31806	0.0117
1.34305	4.05802	1.31784	1.45315	1.31784	0.02729
1.34286	3.98833	1.31763	1.46077	1.31763	0.02729
1.34268	3.94256	1.31741	1.44988	1.31741	0.01949
1.34249	3.89594	1.31719	1.45315	1.31719	0.0117
1.3423	3.85508	1.31698	1.44334	1.31698	0.03119
1.34212	3.81356	1.31676	1.4575	1.31676	0.02729
1.34193	3.77398	1.31654	1.45424	1.31654	0.0078
1.34175	3.74715	1.31633	1.45641	1.31633	0.0039
1.34156	3.70805	1.31611	1.44661	1.31611	0.01559
1.34138	3.69694	1.31589	1.45206	1.31589	0.01949
1.34119	3.6641	1.31568	1.45641	1.31568	0.0039
1.341	3.63921	1.31546	1.44661	1.31546	0.0039
1.34082	3.61177	1.31525	1.45206	1.31525	0.0117
1.34063	3.57341	1.31503	1.45206	1.31503	0.0078
1.34045	3.56205	1.31481	1.45424	1.31481	0.04288
1.34026	3.54093	1.3146	1.44334	1.3146	0.0117
1.34008	3.52314	1.31438	1.44879	1.31438	0.03509
1.33989	3.49716	1.31417	1.44661	1.31417	0.03119
1.33971	3.48866	1.31395	1.45315	1.31395	0.01949
1.33952	3.4529	1.31374	1.43572	1.31374	0.01949
1.33934	3.44349	1.31352	1.44334	1.31352	0.01949
1.33915	3.40264	1.3133	1.44334	1.3133	0.01559
1.33897	3.37963	1.31309	1.42592	1.31309	-0.0078
1.33878	3.34764	1.31287	1.44552	1.31287	0.01949
1.3386	3.34114	1.31266	1.43027	1.31266	0.0039
1.33841	3.33513	1.31244	1.43681	1.31244	0.01949
1.33823	3.33088	1.31223	1.42526	1.31223	0.0117
1.33804	3.32226	1.31201	1.42657	1.31201	0.02729
1.33786	3.30848	1.3118	1.42068	1.3118	0.02339
1.33767	3.30314	1.31158	1.43311	1.31158	-0.0039
1.33749	3.28833	1.31137	1.41458	1.31137	0.01949
1.3373	3.28724	1.31115	1.41916	1.31115	0.02339
1.33712	3.26793	1.31094	1.427	1.31094	0.0078
1.33694	3.25276	1.31072	1.41654	1.31072	0.0078
1.33675	3.23187	1.31051	1.40935	1.31051	0.01559
1.33657	3.22969	1.3103	1.41283	1.3103	0.0078
1.33638	3.21415	1.31008	1.39866	1.31008	0.0039
1.3362	3.20753	1.30987	1.40586	1.30987	0.01559
1.33601	3.19551	1.30965	1.40368	1.30965	0.01949
1.33583	3.18592	1.30944	1.39736	1.30944	0.0078
1.33565	3.1773	1.30922	1.4039	1.30922	0.01559
1.33546	3.16935	1.30901	1.3906	1.30901	0.02339
1.33528	3.16789	1.3088	1.40695	1.3088	0.01559
1.33509	3.16109	1.30858	1.4074	1.30858	0.0117
1.33491	3.1569	1.30837	1.39977	1.30837	0.01949
1.33473	3.14221	1.30815	1.39542	1.30815	0.0117
1.33454	3.12533	1.30794	1.39869	1.30794	0.03119
1.33436	3.12187	1.30773	1.40086	1.30773	0.04288
1.33418	3.11611	1.30751	1.39542	1.30751	0.02729
1.33399	3.11004	1.3073	1.39651	1.3073	0.01559
1.33381	3.09255	1.30709	1.40304	1.30709	0.03119
1.33363	3.08952	1.30687	1.39977	1.30687	0.03119
1.33344	3.08108	1.30666	1.39106	1.30666	0.02339
1.33326	3.0781	1.30645	1.39215	1.30645	0.02729
1.33308	3.06809	1.30623	1.3976	1.30623	0.02729
1.33289	3.05977	1.30602	1.40304	1.30602	0.0078
1.33271	3.0534	1.30581	1.38888	1.30581	0.01559
1.33253	3.04763	1.30559	1.38888	1.30559	0.02729
1.33234	3.04053	1.30538	1.3867	1.30538	0.04288
1.33216	3.03446	1.30517	1.3867	1.30517	0.01559
1.33198	3.02766	1.30496	1.38126	1.30496	0.02729
1.33179	3.02784	1.30474	1.39651	1.30474	0.02729
1.33161	3.02996	1.30453	1.38126	1.30453	0.01949
1.33143	3.012	1.30432	1.38997	1.30432	0.01559
1.33124	3.01048	1.30411	1.38344	1.30411	0.03119
1.33106	3.0072	1.30389	1.38017	1.30389	0.03509
1.33088	2.99864	1.30368	1.38562	1.30368	0.01949
1.3307	2.99136	1.30347	1.38126	1.30347	0.0117
1.33051	2.98735	1.30326	1.37908	1.30326	0
1.33033	2.97788	1.30304	1.37799	1.30304	0.02729
1.33015	2.97181	1.30283	1.37581	1.30283	0.0117
1.32997	2.96373	1.30262	1.3769	1.30262	0.0117
1.32979	2.96367	1.30241	1.38453	1.30241	0.0117
1.3296	2.95839	1.3022	1.37908	1.3022	0.01949
1.32942	2.95372	1.30199	1.37037	1.30199	0.0078
1.32924	2.9556	1.30177	1.37254	1.30177	0.0039
1.32906	2.96064	1.30156	1.38562	1.30156	0.01949
1.32887	2.95384	1.30135	1.37037	1.30135	0.0117
1.32869	2.94516	1.30114	1.37799	1.30114	0.02729
1.32851	2.94747	1.30093	1.37254	1.30093	0.0117
1.32833	2.93963	1.30072	1.38017	1.30072	0.0117
1.32815	2.94224	1.3005	1.37254	1.3005	0.02339
1.32796	2.94394	1.30029	1.37581	1.30029	0.01949
1.32778	2.94534	1.30008	1.38017	1.30008	0.01949
1.3276	2.94206	1.29987	1.38453	1.29987	0.01949
1.32742	2.94303	1.29966	1.37363	1.29966	0.01559
1.32724	2.93897	1.29945	1.37472	1.29945	0.03119
1.32706	2.93593	1.29924	1.36928	1.29924	0.0039
1.32687	2.93156	1.29903	1.36819	1.29903	0.0039
1.32669	2.92185	1.29882	1.36274	1.29882	0.0117
1.32651	2.91578	1.29861	1.36601	1.29861	0.01559
1.32633	2.90922	1.2984	1.36819	1.2984	0.0078
1.32615	2.91474	1.29818	1.36165	1.29818	0.0039
1.32597	2.90412	1.29797	1.36274	1.29797	0.01949
1.32579	2.90442	1.29776	1.36165	1.29776	0
1.32561	2.90048	1.29755	1.36165	1.29755	0.0117
1.32542	2.89896	1.29734	1.35403	1.29734	0
1.32524	2.89665	1.29713	1.36383	1.29713	0
1.32506	2.90424	1.29692	1.35839	1.29692	0.0039
1.32488	2.89653	1.29671	1.35839	1.29671	0.0039
1.3247	2.89872	1.2965	1.36165	1.2965	0.0078
1.32452	2.89981	1.29629	1.36056	1.29629	0.0078
1.32434	2.89744	1.29608	1.36165	1.29608	0.0039
1.32416	2.89738	1.29587	1.35621	1.29587	0.0117
1.32398	2.89313	1.29566	1.35512	1.29566	0.0039
1.3238	2.89137	1.29545	1.35839	1.29545	0.0039
1.32362	2.88992	1.29524	1.35621	1.29524	-0.0078
1.32344	2.88524	1.29503	1.35512	1.29503	0.02339
1.32326	2.88888	1.29482	1.35512	1.29482	0.0039
1.32307	2.8864	1.29462	1.3464	1.29462	0
1.3229	2.87784	1.29441	1.35403	1.29441	0.0078
1.32271	2.88269	1.2942	1.35403	1.2942	0
1.32253	2.87966	1.29399	1.35294	1.29399	0.01559
1.32235	2.87784	1.29378	1.35839	1.29378	0.0117
1.32217	2.87741	1.29357	1.34967	1.29357	-0.0039
1.32199	2.87735	1.29336	1.36165	1.29336	0.0117
1.32181	2.87292	1.29315	1.35294	1.29315	0.0039
1.32163	2.87419	1.29294	1.35185	1.29294	0.0078
1.32145	2.87231	1.29273	1.34967	1.29273	-0.0078
1.32127	2.8745	1.29252	1.35185	1.29252	0.0078
1.32109	2.8745	1.29232	1.35621	1.29232	0.0117
1.32091	2.87431	1.29211	1.36056	1.29211	-0.0039
1.32073	2.87838	1.2919	1.35512	1.2919	0.01949
1.32055	2.87486	1.29169	1.34967	1.29169	0.0078
1.32038	2.87249	1.29148	1.35512	1.29148	0.0117
1.3202	2.87067	1.29127	1.35076	1.29127	0.0117
1.32002	2.87122	1.29107	1.35512	1.29107	0
1.31984	2.86527	1.29086	1.35294	1.29086	0.0078
1.31966	2.85914	1.29065	1.35185	1.29065	0.0078
1.31948	2.86066	1.29044	1.35185	1.29044	0.0078
1.3193	2.85914	1.29023	1.35294	1.29023	0.0039
1.31912	2.86393	1.29003	1.35294	1.29003	0.0078
1.31894	2.85962	1.28982	1.35294	1.28982	0.0078
1.31876	2.8589	1.28961	1.35076	1.28961	0
1.31858	2.85756	1.2894	1.34967	1.2894	-0.0039
1.3184	2.85216	1.28919	1.35076	1.28919	0.0039
1.31822	2.84924	1.28899	1.34858	1.28899	0.0078
1.31804	2.84773	1.28878	1.34858	1.28878	0.0039
1.31786	2.84214	1.28857	1.34749	1.28857	0.0039
1.31769	2.84087	1.28836	1.35076	1.28836	0.0039
1.31751	2.83656	1.28816	1.35076	1.28816	0.0039
1.31733	2.8419	1.28795	1.34858	1.28795	0
1.31715	2.83862	1.28774	1.34858	1.28774	0.0039
1.31697	2.83777	1.28753	1.34749	1.28753	-0.0039
1.31679	2.83819	1.28733	1.34531	1.28733	0.01949
1.31661	2.84056	1.28712	1.34749	1.28712	0.0039
1.31643	2.83437	1.28691	1.34749	1.28691	0.0039
1.31626	2.83249	1.28671	1.34096	1.28671	-0.0078
1.31608	2.83291	1.2865	1.34205	1.2865	-0.0039
1.3159	2.83273	1.28629	1.34749	1.28629	0.0039
1.31572	2.83091	1.28609	1.33878	1.28609	-0.0039
1.31554	2.82557	1.28588	1.34205	1.28588	0
1.31537	2.82229	1.28567	1.34314	1.28567	0
1.31519	2.8184	1.28547	1.34749	1.28547	0.0039
1.31501	2.81974	1.28526	1.3464	1.28526	0
1.31483	2.81349	1.28505	1.34205	1.28505	0.01559
1.31465	2.81725	1.28485	1.34423	1.28485	0.0039
1.31447	2.81106	1.28464	1.34531	1.28464	-0.0078
1.3143	2.80966	1.28444	1.34096	1.28444	-0.0078
1.31412	2.80201	1.28423	1.34205	1.28423	-0.01559
1.31394	2.80438	1.28402	1.33987	1.28402	0
1.31376	2.8025	1.28382	1.33987	1.28382	0.0078
1.31359	2.80566	1.28361	1.34096	1.28361	-0.0039
1.31341	2.80195	1.28341	1.34205	1.28341	0.01949
1.31323	2.80305	1.2832	1.33987	1.2832	0
1.31305	2.80371	1.28299	1.34096	1.28299	0.01559
1.31288	2.80493	1.28279	1.34858	1.28279	0.0039
1.3127	2.80232	1.28258	1.34314	1.28258	0
1.31252	2.80438	1.28238	1.34485	1.28238	0.01949
1.31234	2.80238	1.28217	1.34096	1.28217	-0.0039
1.31217	2.79491	1.28197	1.33987	1.28197	0.0117
1.31199	2.79795	1.28176	1.33878	1.28176	0
1.31181	2.79667	1.28156	1.34205	1.28156	-0.0078
1.31163	2.79795	1.28135	1.34858	1.28135	0.0078
1.31146	2.79473	1.28115	1.34858	1.28115	0
1.31128	2.79303	1.28094	1.3437	1.28094	0
1.3111	2.7892	1.28074	1.34514	1.28074	-0.0039
1.31092	2.78927	1.28053	1.34702	1.28053	0.0039
1.31075	2.78823	1.28033	1.34298	1.28033	0
1.31057	2.79036	1.28012	1.34298	1.28012	0.0039
1.31039	2.78884	1.27992	1.3437	1.27992	0.01559
1.31022	2.78678	1.27971	1.34341	1.27971	0.0078
1.31004	2.78508	1.27951	1.3437	1.27951	-0.0039
1.30986	2.78465	1.2793	1.34183	1.2793	0.0039
1.30969	2.78647	1.2791	1.34096	1.2791	0.0078
1.30951	2.78496	1.27889	1.34205	1.27889	-0.0039
1.30933	2.78034	1.27869	1.3437	1.27869	-0.0117
1.30916	2.77967	1.27848	1.33878	1.27848	0.0078
1.30898	2.77961	1.27828	1.34024	1.27828	0
1.30881	2.77767	1.27808	1.34125	1.27808	-0.0039
1.30863	2.78198	1.27787	1.34183	1.27787	0
1.30845	2.78204	1.27767	1.34269	1.27767	0.0117
1.30828	2.77943	1.27746	1.34024	1.27746	0
1.3081	2.78131	1.27726	1.3424	1.27726	0.0078
1.30792	2.78058	1.27706	1.34154	1.27706	0.0078
1.30775	2.77961	1.27685	1.34096	1.27685	-0.0078
1.30757	2.77895	1.27665	1.34205	1.27665	0
1.3074	2.77767	1.27645	1.33987	1.27645	0.0039
1.30722	2.77773	1.27624	1.33987	1.27624	0.0117
1.30704	2.77506	1.27604	1.34096	1.27604	0.0039
1.30687	2.77069	1.27583	1.34205	1.27583	0.0078
1.30669	2.7733	1.27563	1.34042	1.27563	-0.0117
1.30652	2.77506	1.27543	1.34153	1.27543	0
1.30634	2.77397	1.27522	1.34299	1.27522	0.01949
1.30617	2.77057	1.27502	1.34256	1.27502	0
1.30599	2.77033	1.27482	1.34284	1.27482	0
1.30581	2.7713	1.27462	1.34096	1.27462	0.01559
1.30564	2.76838	1.27441	1.33987	1.27441	0.0078
1.30546	2.77026	1.27421	1.33878	1.27421	0.01949
1.30529	2.76741	1.27401	1.34205	1.27401	0.0039
1.30511	2.76583	1.2738	1.34205	1.2738	-0.0078
1.30494	2.7665	1.2736	1.34183	1.2736	0.0078
1.30476	2.76377	1.2734	1.33878	1.2734	0.0078
1.30459	2.76486	1.2732	1.34205	1.2732	0.0039
1.30441	2.76498	1.27299	1.34125	1.27299	0
1.30424	2.75958	1.27279	1.34183	1.27279	0.0039
1.30406	2.75867	1.27259	1.34082	1.27259	0
1.30389	2.75788	1.27239	1.34205	1.27239	0.0117
1.30371	2.75636	1.27218	1.34423	1.27218	0.0078
1.30354	2.754	1.27198	1.34531	1.27198	0
1.30336	2.75667	1.27178	1.34096	1.27178	-0.0078
1.30319	2.75424	1.27158	1.34205	1.27158	-0.0078
1.30301	2.75023	1.27138	1.33987	1.27138	0
1.30284	2.74962	1.27117	1.33987	1.27117	0.01559
1.30266	2.74975	1.27097	1.34096	1.27097	0.0117
1.30249	2.75108	1.27077	1.34205	1.27077	0.0039
1.30231	2.74799	1.27057	1.34042	1.27057	-0.0039
1.30214	2.74495	1.27037	1.34153	1.27037	0.0039
1.30196	2.74507	1.27016	1.34299	1.27016	0.01949
1.30179	2.74659	1.26996	1.34256	1.26996	-0.0117
1.30162	2.74592	1.26976	1.34096	1.26976	0
1.30144	2.74519	1.26956	1.34096	1.26956	0.0039
1.30127	2.74738	1.26936	1.33987	1.26936	0.0078
1.30109	2.74289	1.26916	1.33878	1.26916	0.0039
1.30092	2.74428	1.26896	1.34205	1.26896	-0.0039
1.30074	2.74289	1.26875	1.33995	1.26875	-0.0078
1.30057	2.73645	1.26855	1.34082	1.26855	-0.0078
1.3004	2.73688	1.26835	1.34024	1.26835	-0.0039
1.30022	2.73682	1.26815	1.34053	1.26815	0
1.30005	2.73669	1.26795	1.33966	1.26795	0.0078
1.29987	2.73329	1.26775	1.34096	1.26775	0
1.2997	2.73469	1.26755	1.34205	1.26755	-0.0078
1.29953	2.72959	1.26735	1.33987	1.26735	0.0078
1.29935	2.73196	1.26715	1.33987	1.26715	0.0039
1.29918	2.7322	1.26695	1.34096	1.26695	0
1.29901	2.73184	1.26675	1.34205	1.26675	-0.0078
1.29883	2.72929	1.26655	1.34042	1.26655	-0.0039
1.29866	2.7288	1.26635	1.34153	1.26635	0.0039
1.29849	2.73008	1.26614	1.34299	1.26614	-0.0039
1.29831	2.7302	1.26594	1.34256	1.26594	-0.0078
1.29814	2.72965	1.26574	1.33908	1.26574	0.01949
1.29796	2.72771	1.26554	1.34096	1.26554	0
1.29779	2.72498	1.26534	1.33987	1.26534	0.0078
1.29762	2.72449	1.26514	1.33878	1.26514	0.0039
1.29744	2.72395	1.26494	1.34205	1.26494	0
1.29727	2.72546	1.26474	1.34047	1.26474	0
1.2971	2.72443	1.26454	1.34021	1.26454	-0.0117
1.29693	2.72206	1.26434	1.34021	1.26434	-0.0117
1.29675	2.72261	1.26414	1.34001	1.26414	-0.01559
1.29658	2.72121	1.26394	1.34224	1.26394	-0.0117
1.29641	2.72237	1.26374	1.33909	1.26374	0
1.29623	2.7234	1.26355	1.34194	1.26355	-0.0078
1.29606	2.72291	1.26335	1.33955	1.26335	0.0039
1.29589	2.72073	1.26315	1.34062	1.26315	0.01949
1.29572	2.71909	1.26295	1.34041	1.26295	0.0078
1.29554	2.71957	1.26275	1.34153	1.26275	0
1.29537	2.718	1.26255	1.33981	1.26255	-0.0078
1.2952	2.71739	1.26235	1.34021	1.26235	0.0117
1.29503	2.71696	1.26215	1.34041	1.26215	0.0078
1.29485	2.71417	1.26195	1.34133	1.26195	0.0039
1.29468	2.71636	1.26175	1.34041	1.26175	0
1.29451	2.71284	1.26155	1.34102	1.26155	0.0039
1.29433	2.71618	1.26135	1.34001	1.26135	0.0039
1.29416	2.71326	1.26116	1.34031	1.26116	0.0078
1.29399	2.71441	1.26096	1.34087	1.26096	0.0078
1.29382	2.71338	1.26076	1.33915	1.26076	0
1.29365	2.71114	1.26056	1.33975	1.26056	-0.0039
1.29347	2.71089	1.26036	1.34087	1.26036	-0.0039
1.2933	2.71199	1.26016	1.33915	1.26016	0.0039
1.29313	2.71144	1.25996	1.34026	1.25996	0.0039
1.29296	2.71156	1.25977	1.33869	1.25977	0.0039
1.29279	2.71156	1.25957	1.34041	1.25957	-0.0117
1.29261	2.7118	1.25937	1.33894	1.25937	0
1.29244	2.71029	1.25917	1.3393	1.25917	0
1.29227	2.70944	1.25897	1.34021	1.25897	-0.0078
1.2921	2.70828	1.25877	1.33915	1.25877	-0.0039
1.29193	2.7081	1.25858	1.34067	1.25858	-0.0078
1.29176	2.70695	1.25838	1.33869	1.25838	0
1.29158	2.70464	1.25818	1.34021	1.25818	0.0039
1.29141	2.70579	1.25798	1.33869	1.25798	0.0078
1.29124	2.70652	1.25778	1.34026	1.25778	0.01949
1.29107	2.70391	1.25759	1.34021	1.25759	0.0078
1.2909	2.7044	1.25739	1.33889	1.25739	0.0039
1.29073	2.70185	1.25719	1.33975	1.25719	0
1.29056	2.70215	1.25699	1.33955	1.25699	0
1.29038	2.70124	1.2568	1.33884	1.2568	-0.0117
1.29021	2.70252	1.2566	1.34026	1.2566	-0.0117
1.29004	2.70282	1.2564	1.33935	1.2564	-0.0117
1.28987	2.70282	1.2562	1.33915	1.2562	-0.00217
1.2897	2.703	1.25601	1.33986	1.25601	-0.0117
1.28953	2.70416	1.25581	1.34001	1.25581	0
1.28936	2.70173	1.25561	1.33894	1.25561	-0.0078
1.28919	2.70306	1.25542	1.34021	1.25542	0.0039
1.28902	2.70282	1.25522	1.33915	1.25522	0.01949
1.28885	2.70161	1.25502	1.33869	1.25502	0.0078
1.28867	2.70118	1.25483	1.33869	1.25483	0
1.2885	2.69918	1.25463	1.34041	1.25463	0.0078
1.28833	2.69966	1.25443	1.33894	1.25443	0.0039
1.28816	2.69784	1.25424	1.3393	1.25424	0
1.28799	2.69985	1.25404	1.34021	1.25404	0
1.28782	2.69802	1.25384	1.33915	1.25384	0.01596
1.28765	2.69881	1.25365	1.34067	1.25365	0.0021
1.28748	2.69887	1.25345	1.33869	1.25345	-0.01559
1.28731	2.69778	1.25325	1.34021	1.25325	-0.0117
1.28714	2.69893	1.25306	1.33869	1.25306	0
1.28697	2.69893	1.25286	1.34026	1.25286	0.00636
1.2868	2.69906	1.25266	1.34021	1.25266	0.0039
1.28663	2.69693	1.25247	1.33889	1.25247	0.01949
1.28646	2.69547	1.25227	1.33975	1.25227	0.0078
1.28629	2.69645	1.25208	1.33955	1.25208	0
1.28612	2.69711	1.25188	1.33884	1.25188	0.0039
1.28595	2.69499	1.25168	1.34026	1.25168	-0.0117
1.28578	2.69469	1.25149	1.33935	1.25149	0
1.28561	2.69517	1.25129	1.33915	1.25129	0
1.28544	2.69438	1.2511	1.33986	1.2511	-0.0078
1.28527	2.6928	1.2509	1.34001	1.2509	-0.0039
1.2851	2.69329	1.25071	1.33894	1.25071	-0.0078
1.28493	2.69311	1.25051	1.34021	1.25051	0
1.28476	2.6942	1.25031	1.33915	1.25031	0.0039
1.28459	2.69438	1.25012	1.33869	1.25012	0.0078
1.28442	2.69268
1.28425	2.69214
1.28408	2.6925
1.28391	2.69244
1.28374	2.69171
1.28357	2.69013
1.2834	2.68965
1.28323	2.68995
1.28306	2.6891
1.2829	2.68959
1.28273	2.68953
1.28256	2.68922
1.28239	2.68801
1.28222	2.68928
1.28205	2.68898
1.28188	2.68807
1.28171	2.6894
1.28154	2.6888
1.28138	2.68928
1.28121	2.68825
1.28104	2.68758
1.28087	2.68795
1.2807	2.68692
1.28053	2.68698
1.28036	2.68722
1.2802	2.68594
1.28003	2.68552
1.27986	2.68613
1.27969	2.68558
1.27952	2.68728
1.27935	2.68643
1.27919	2.6854
1.27902	2.68582
1.27885	2.68619
1.27868	2.68564
1.27851	2.68522
1.27835	2.68582
1.27818	2.6843
1.27801	2.6843
1.27784	2.68461
1.27767	2.68406
1.27751	2.68382
1.27734	2.68376
1.27717	2.68345
1.277	2.68333
1.27684	2.68358
1.27667	2.68273
1.2765	2.682
1.27633	2.682
1.27617	2.68224
1.276	2.68218
1.27583	2.68157
1.27567	2.68194
1.2755	2.68285
1.27533	2.68212
1.27516	2.68133
1.275	2.68139
1.27483	2.68109
1.27466	2.68078
1.2745	2.6806
1.27433	2.67969
1.27416	2.68006
1.274	2.67963
1.27383	2.68006
1.27366	2.67945
1.2735	2.68042
1.27333	2.67951
1.27316	2.6786
1.273	2.67987
1.27283	2.6806
1.27266	2.67957
1.2725	2.67933
1.27233	2.67933
1.27216	2.6789
1.272	2.6786
1.27183	2.67805
1.27167	2.67842
1.2715	2.67781
1.27133	2.67726
1.27117	2.67708
1.271	2.67714
1.27084	2.67629
1.27067	2.67647
1.2705	2.67672
1.27034	2.67684
1.27017	2.67744
1.27001	2.67702
1.26984	2.67653
1.26968	2.67575
1.26951	2.67635
1.26934	2.67653
1.26918	2.67629
1.26901	2.67629
1.26885	2.67593
1.26868	2.67611
1.26852	2.67562
1.26835	2.67593
1.26819	2.67593
1.26802	2.67526
1.26786	2.67575
1.26769	2.67514
1.26753	2.67459
1.26736	2.67465
1.2672	2.67483
1.26703	2.67453
1.26687	2.67532
1.2667	2.67417
1.26654	2.67508
1.26637	2.67502
1.26621	2.67526
1.26605	2.67447
1.26588	2.67411
1.26572	2.67483
1.26555	2.67502
1.26539	2.67508
1.26522	2.67405
1.26506	2.67435
1.26489	2.67405
1.26473	2.67453
1.26457	2.67356
1.2644	2.6738
1.26424	2.67356
1.26407	2.6735
1.26391	2.6732
1.26375	2.67356
1.26358	2.6732
1.26342	2.67307
1.26325	2.67332
1.26309	2.67374
1.26293	2.67253
1.26276	2.6732
1.2626	2.67277
1.26244	2.67253
1.26227	2.67289
1.26211	2.67259
1.26195	2.67277
1.26178	2.67271
1.26162	2.67338
1.26145	2.67301
1.26129	2.67326
1.26113	2.67283
1.26096	2.67247
1.2608	2.67241
1.26064	2.67168
1.26048	2.6721
1.26031	2.67216
1.26015	2.67198
1.25999	2.67235
1.25982	2.67265
1.25966	2.67174
1.2595	2.67204
1.25934	2.67192
1.25917	2.67186
1.25901	2.67198
1.25885	2.67156
1.25869	2.67259
1.25852	2.67204
1.25836	2.67204
1.2582	2.67204
1.25804	2.67198
1.25787	2.67204
1.25771	2.67235
1.25755	2.67186
1.25739	2.6718
1.25722	2.67198
1.25706	2.67174
1.2569	2.67156
1.25674	2.67168
1.25658	2.67089
1.25641	2.67107
1.25625	2.67137
1.25609	2.67186
1.25593	2.67125
1.25577	2.67131
1.2556	2.67071
1.25544	2.67107
1.25528	2.67113
1.25512	2.67119
1.25496	2.67071
1.2548	2.67071
1.25464	2.67077
1.25447	2.67059
1.25431	2.67052
1.25415	2.67034
1.25399	2.67052
1.25383	2.66998
1.25367	2.66998
1.25351	2.67016
1.25334	2.66955
1.25318	2.66974
1.25302	2.66961
1.25286	2.66992
1.2527	2.66986
1.25254	2.67004
1.25238	2.66998
1.25222	2.66955
1.25206	2.6698
1.2519	2.66955
1.25174	2.66943
1.25157	2.66967
1.25141	2.66955
1.25125	2.66955
1.25109	2.66919
1.25093	2.66901
1.25077	2.66925
1.25061	2.66943
1.25045	2.66901
1.25029	2.66931
1.25013	2.66907

## Sheet: Fig3 i
Energy (eV)	Pc
1.4752	0.07796
1.47497	-0.03424
1.47474	0.13695
1.47452	0.01552
1.47429	0.04958
1.47407	0.03176
1.47384	0.07652
1.47362	0.19692
1.47339	0.09368
1.47316	0.0575
1.47294	0.04958
1.47271	0.04308
1.47249	-0.01043
1.47226	0.08203
1.47204	0.06118
1.47181	0.09561
1.47159	0.1337
1.47136	-0.01978
1.47114	0.00321
1.47091	-0.04105
1.47069	-0.05424
1.47046	0.13406
1.47024	0.1363
1.47001	-0.00727
1.46979	0.11162
1.46956	-0.00605
1.46934	-0.01043
1.46911	0.15874
1.46889	-0.01876
1.46867	0.01524
1.46844	0.08117
1.46822	-0.04751
1.46799	0.06009
1.46777	0.02196
1.46755	0.06059
1.46732	0.05269
1.4671	0.14128
1.46688	0.07385
1.46665	0.08133
1.46643	0.00298
1.4662	0.10305
1.46598	0.06624
1.46576	0.08471
1.46554	0.06737
1.46531	0.05258
1.46509	0.12
1.46487	0.00199
1.46464	0.07484
1.46442	-0.00987
1.4642	0.02909
1.46397	0.1132
1.46375	0.07035
1.46353	0.06286
1.46331	0.07425
1.46308	-0.01178
1.46286	0.06118
1.46264	0.06891
1.46242	0.03176
1.4622	0.10571
1.46197	-0.01699
1.46175	0.06574
1.46153	0.02164
1.46131	0.08825
1.46109	0.03057
1.46086	0.03473
1.46064	0.08825
1.46042	0.02756
1.4602	0.07652
1.45998	-0.03
1.45976	0.03228
1.45953	0.04308
1.45931	0.1113
1.45909	0.1116
1.45887	0.09521
1.45865	0.04308
1.45843	0.03667
1.45821	0.10246
1.45799	0.04784
1.45777	-0.05544
1.45755	-0.005
1.45733	0.12
1.45711	0.15371
1.45689	-0.02
1.45666	0.08
1.45644	0.09959
1.45622	0.08226
1.456	-0.02286
1.45578	0.00235
1.45556	0.06845
1.45534	0.06845
1.45512	0.12
1.4549	0.05478
1.45468	0.0575
1.45446	0.12
1.45425	0.07556
1.45403	0.08629
1.45381	0.03566
1.45359	0.08296
1.45337	0.09619
1.45315	0.05506
1.45293	0.12
1.45271	0.17128
1.45249	0.13449
1.45227	0.05151
1.45205	1.38778e-17
1.45183	0.09368
1.45161	0.14564
1.4514	0.07775
1.45118	0.07775
1.45096	-0.09127
1.45074	-0.00821
1.45052	0.03176
1.4503	0.02411
1.45008	0.09297
1.44987	0.12
1.44965	-0.005
1.44943	0.12
1.44921	0.12
1.44899	0.07
1.44878	0.13587
1.44856	0.05151
1.44834	0.17128
1.44812	0.00571
1.4479	0.13493
1.44769	0.01189
1.44747	-0.01043
1.44725	0.05939
1.44703	0.06118
1.44682	0.12
1.4466	0.09436
1.44638	-0.05808
1.44617	0.06444
1.44595	-0.02667
1.44573	0.0161
1.44551	-0.005
1.4453	0.05506
1.44508	-0.03942
1.44486	0.04537
1.44465	0.06595
1.44443	0.0575
1.44421	-0.08
1.444	0.07652
1.44378	0.06444
1.44357	0.0161
1.44335	-0.05333
1.44313	0.00235
1.44292	0.05151
1.4427	0.1337
1.44249	0.0789
1.44227	0.04308
1.44205	0.06595
1.44184	0.09143
1.44162	0.01157
1.44141	0.12
1.44119	0.08667
1.44098	0.07385
1.44076	-0.08
1.44054	0.10182
1.44033	0.02323
1.44011	0.06444
1.4399	-0.03
1.43968	-0.0631
1.43947	-0.02634
1.43925	0.03139
1.43904	0.00372
1.43882	0.02
1.43861	-0.07355
1.43839	-0.01158
1.43818	0.02625
1.43797	0.10592
1.43775	-0.06033
1.43754	0.16918
1.43732	0.16478
1.43711	0.05939
1.43689	0.08552
1.43668	0.04857
1.43647	0.04593
1.43625	-0.02286
1.43604	0.13887
1.43582	0.00462
1.43561	0.10305
1.4354	0.02909
1.43518	0.05939
1.43497	0.04308
1.43476	0.02684
1.43454	0.0575
1.43433	0.06545
1.43411	0.04857
1.4339	0.12
1.43369	0.10246
1.43347	0.13639
1.43326	-0.03385
1.43305	0.04308
1.43284	-0.03625
1.43262	0.15448
1.43241	-0.00281
1.4322	0.07082
1.43198	0.02625
1.43177	0.10305
1.43156	-0.00903
1.43135	0.09059
1.43113	0.04958
1.43092	0.08774
1.43071	0.05548
1.4305	0.06737
1.43029	-0.02706
1.43007	-0.03789
1.42986	0.08429
1.42965	0.15571
1.42944	0.0575
1.42923	0.00889
1.42901	-0.09875
1.4288	0.0575
1.42859	0.02684
1.42838	-0.00903
1.42817	-0.12242
1.42795	0.13695
1.42774	0.01552
1.42753	0.04958
1.42732	0.03176
1.42711	0.07652
1.4269	0.19692
1.42669	0.09368
1.42648	0.0575
1.42627	0.04958
1.42605	0.04308
1.42584	-0.01043
1.42563	0.08203
1.42542	0.06118
1.42521	0.09561
1.425	0.1337
1.42479	0.15448
1.42458	0.02476
1.42437	0.03304
1.42416	0.06382
1.42395	0.00235
1.42374	0.06545
1.42353	0.04308
1.42332	0.04453
1.42311	0.06949
1.4229	0.06017
1.42269	0.18897
1.42248	-0.01115
1.42227	0.00189
1.42206	0.07035
1.42185	0.00199
1.42164	0.07789
1.42143	0.03429
1.42122	-0.00844
1.42101	-0.03207
1.4208	-0.03455
1.42059	0.0264
1.42038	-0.05476
1.42018	0.03346
1.41997	-0.00174
1.41976	0.03703
1.41955	0.03935
1.41934	0.01328
1.41913	0.0603
1.41892	0.04908
1.41871	0.07302
1.41851	0.08657
1.4183	0.075
1.41809	0.06218
1.41788	0.0275
1.41767	-0.04203
1.41746	-0.04768
1.41726	-0.05465
1.41705	-0.08199
1.41684	-0.07931
1.41663	-0.06113
1.41642	-0.000593692
1.41622	-0.01962
1.41601	0.02693
1.4158	-0.00946
1.41559	0.08833
1.41538	0.06331
1.41518	0.07842
1.41497	0.08231
1.41476	0.07367
1.41455	0.07668
1.41435	0.04661
1.41414	-0.02485
1.41393	-0.03438
1.41373	0.03111
1.41352	0.02332
1.41331	0.02778
1.41311	0.03223
1.4129	0.05333
1.41269	0.07766
1.41248	0.00981
1.41228	0.02186
1.41207	0.00889
1.41186	0.02447
1.41166	0.05973
1.41145	0.07858
1.41125	0.05792
1.41104	0.05906
1.41083	0.07462
1.41063	0.05397
1.41042	0.02698
1.41021	0.03409
1.41001	0.02825
1.4098	0.09148
1.4096	-0.03254
1.40939	0.02559
1.40919	-0.02608
1.40898	0.06717
1.40877	0.000264244
1.40857	-0.0024
1.40836	-0.02177
1.40816	0.01913
1.40795	0.03851
1.40775	0.04497
1.40754	0.03636
1.40734	-0.01853
1.40713	0.02154
1.40693	0.04641
1.40672	-0.02177
1.40652	0.00837
1.40631	0.02698
1.40611	0.03409
1.4059	0.02825
1.4057	0.09148
1.40549	-0.03254
1.40529	0.02559
1.40508	-0.02608
1.40488	0.06717
1.40467	0.000264244
1.40447	-0.0024
1.40427	-0.02177
1.40406	0.01913
1.40386	0.03851
1.40365	0.04497
1.40345	0.03636
1.40325	0.03078
1.40304	0.02154
1.40284	0.07026
1.40263	0.02702
1.40243	0.0571
1.40223	0.03642
1.40202	0.03851
1.40182	0.04018
1.40162	0.05146
1.40141	0.07402
1.40121	0.00837
1.40101	0.00406
1.4008	0.07402
1.4006	0.07026
1.4004	0.0571
1.40019	0.0299
1.39999	0.0299
1.39979	0.05898
1.39958	0.03642
1.39938	0.05146
1.39918	0.06838
1.39898	0.07966
1.39877	0.09846
1.39857	0.03205
1.39837	0.10598
1.39817	0.07402
1.39796	0.08906
1.39776	0.05334
1.39756	0.10034
1.39736	0.1041
1.39716	0.09846
1.39695	0.10222
1.39675	0.10598
1.39655	0.13418
1.39635	0.13042
1.39615	0.12854
1.39595	0.11914
1.39574	0.1417
1.39554	0.11386
1.39534	0.10786
1.39514	0.14922
1.39494	0.1646
1.39474	0.16863
1.39453	0.15486
1.39433	0.09879
1.39413	0.12678
1.39393	0.13324
1.39373	0.16808
1.39353	0.12893
1.39333	0.17102
1.39313	0.15588
1.39293	0.12783
1.39272	0.16966
1.39252	0.17371
1.39232	0.16966
1.39212	0.16426
1.39192	0.16426
1.39172	0.18045
1.39152	0.15617
1.39132	0.16966
1.39112	0.17101
1.39092	0.17776
1.39072	0.1723
1.39052	0.1931
1.39032	0.16784
1.39012	0.20429
1.38992	0.19935
1.38972	0.18706
1.38952	0.19756
1.38932	0.17675
1.38912	0.17824
1.38892	0.19756
1.38872	0.19756
1.38852	0.18716
1.38832	0.19161
1.38812	0.20499
1.38793	0.1931
1.38773	0.20647
1.38753	0.18716
1.38733	0.20647
1.38713	0.21242
1.38693	0.19058
1.38673	0.21242
1.38653	0.20201
1.38633	0.21687
1.38613	0.24362
1.38593	0.22133
1.38574	0.20499
1.38554	0.2169
1.38534	0.23025
1.38514	0.2555
1.38494	0.25253
1.38474	0.25848
1.38455	0.25402
1.38435	0.2555
1.38415	0.27333
1.38395	0.29902
1.38375	0.29471
1.38355	0.25872
1.38336	0.28374
1.38316	0.28436
1.38296	0.32385
1.38276	0.31539
1.38256	0.30865
1.38237	0.30325
1.38217	0.28076
1.38197	0.31134
1.38177	0.30865
1.38158	0.30595
1.38138	0.29265
1.38118	0.31134
1.38098	0.31198
1.38079	0.341
1.38059	0.33133
1.38039	0.33685
1.3802	0.34376
1.38	0.31475
1.3798	0.31337
1.37961	0.3258
1.37941	0.31777
1.37921	0.27527
1.37902	0.28454
1.37882	0.26291
1.37862	0.27179
1.37843	0.27646
1.37823	0.25895
1.37803	0.25428
1.37784	0.24494
1.37764	0.24027
1.37744	0.21014
1.37725	0.20879
1.37705	0.21666
1.37686	0.21113
1.37666	0.23186
1.37646	0.21528
1.37627	0.26293
1.37607	0.24956
1.37588	0.23538
1.37568	0.2077
1.37549	0.27491
1.37529	0.23173
1.37509	0.27606
1.3749	0.27606
1.3747	0.26778
1.37451	0.22859
1.37431	0.21342
1.37412	0.19824
1.37392	0.22771
1.37373	0.20879
1.37353	0.2007
1.37334	0.19125
1.37314	0.19122
1.37295	0.18364
1.37275	0.18364
1.37256	0.14226
1.37236	0.16366
1.37217	0.16617
1.37197	0.15736
1.37178	0.18976
1.37158	0.1422
1.37139	0.15233
1.3712	0.1473
1.371	0.17794
1.37081	0.1473
1.37061	0.14478
1.37042	0.1259
1.37022	0.13045
1.37003	0.08024
1.36984	0.0846
1.36964	0.05404
1.36945	0.05404
1.36925	0.07369
1.36906	0.01342
1.36887	0.0161
1.36867	0.00805
1.36848	0.05185
1.36829	0
1.36809	0.05185
1.3679	0.00537
1.36771	-0.01342
1.36751	-0.02952
1.36732	0.00268
1.36713	-0.00805
1.36693	-0.00537
1.36674	-0.0322
1.36655	-0.04063
1.36636	-0.0322
1.36616	-0.04561
1.36597	-0.04809
1.36578	-0.06177
1.36558	-0.03984
1.36539	-0.03984
1.3652	-0.06168
1.36501	-0.07259
1.36481	-0.06604
1.36462	-0.08788
1.36443	-0.09661
1.36424	-0.07914
1.36404	-0.08133
1.36385	-0.10971
1.36366	-0.11189
1.36347	-0.10534
1.36328	-0.13154
1.36308	-0.10098
1.36289	-0.12936
1.3627	-0.12936
1.36251	-0.15556
1.36232	-0.12718
1.36213	-0.15028
1.36193	-0.13591
1.36174	-0.15119
1.36155	-0.15665
1.36136	-0.1476
1.36117	-0.17175
1.36098	-0.15297
1.36078	-0.16429
1.36059	-0.18394
1.3604	-0.17669
1.36021	-0.1637
1.36002	-0.17353
1.35983	-0.19355
1.35964	-0.2035
1.35945	-0.19231
1.35926	-0.20226
1.35906	-0.20623
1.35887	-0.1948
1.35868	-0.20226
1.35849	-0.19779
1.3583	-0.18619
1.35811	-0.23085
1.35792	-0.21994
1.35773	-0.22464
1.35754	-0.20864
1.35735	-0.22045
1.35716	-0.22763
1.35697	-0.23889
1.35678	-0.23158
1.35659	-0.2582
1.3564	-0.2582
1.35621	-0.25572
1.35602	-0.24525
1.35583	-0.25572
1.35564	-0.26691
1.35545	-0.27479
1.35526	-0.2769
1.35507	-0.28323
1.35488	-0.26566
1.35469	-0.2781
1.3545	-0.28183
1.35431	-0.29053
1.35412	-0.31166
1.35393	-0.29061
1.35375	-0.30392
1.35356	-0.31832
1.35337	-0.33704
1.35318	-0.33128
1.35299	-0.34569
1.3528	-0.36441
1.35261	-0.36441
1.35242	-0.38458
1.35223	-0.38025
1.35205	-0.38458
1.35186	-0.40618
1.35167	-0.41338
1.35148	-0.41914
1.35129	-0.41914
1.3511	-0.42203
1.35091	-0.42923
1.35072	-0.41656
1.35054	-0.41986
1.35035	-0.41986
1.35016	-0.42206
1.34997	-0.43525
1.34978	-0.42075
1.3496	-0.42525
1.34941	-0.43065
1.34922	-0.42731
1.34903	-0.43108
1.34884	-0.43609
1.34866	-0.4445
1.34847	-0.45162
1.34828	-0.45274
1.34809	-0.44954
1.34791	-0.43762
1.34772	-0.42274
1.34753	-0.41296
1.34734	-0.4068
1.34716	-0.39947
1.34697	-0.40245
1.34678	-0.40401
1.3466	-0.40305
1.34641	-0.40055
1.34622	-0.40037
1.34603	-0.38671
1.34585	-0.37879
1.34566	-0.37453
1.34547	-0.36517
1.34529	-0.36318
1.3451	-0.35002
1.34491	-0.32419
1.34473	-0.29704
1.34454	-0.28406
1.34435	-0.26501
1.34417	-0.25358
1.34398	-0.23576
1.34379	-0.22212
1.34361	-0.20063
1.34342	-0.17969
1.34323	-0.16443
1.34305	-0.15878
1.34286	-0.14047
1.34268	-0.14639
1.34249	-0.15154
1.3423	-0.14123
1.34212	-0.13479
1.34193	-0.13092
1.34175	-0.12577
1.34156	-0.12577
1.34138	-0.10901
1.34119	-0.11932
1.341	-0.12963
1.34082	-0.12705
1.34063	-0.10643
1.34045	-0.11546
1.34026	-0.09226
1.34008	-0.09999
1.33989	-0.10128
1.33971	-0.08324
1.33952	-0.07817
1.33934	-0.07979
1.33915	-0.10257
1.33897	-0.10386
1.33878	-0.06906
1.3386	-0.07422
1.33841	-0.07551
1.33823	-0.07422
1.33804	-0.08968
1.33786	-0.07164
1.33767	-0.07937
1.33749	-0.0652
1.3373	-0.08582
1.33712	-0.09097
1.33694	-0.09484
1.33675	-0.0871
1.33657	-0.05679
1.33638	-0.05293
1.3362	-0.06324
1.33601	-0.06453
1.33583	-0.07612
1.33565	-0.0671
1.33546	-0.04777
1.33528	-0.04392
1.33509	-0.04332
1.33491	-0.05017
1.33473	-0.05272
1.33454	-0.04686
1.33436	-0.06149
1.33418	-0.06207
1.33399	-0.05953
1.33381	-0.047
1.33363	-0.05493
1.33344	-0.04665
1.33326	-0.04901
1.33308	-0.05086
1.33289	-0.03489
1.33271	-0.05293
1.33253	-0.03231
1.33234	-0.04648
1.33216	-0.06411
1.33198	-0.06247
1.33179	-0.03102
1.33161	-0.04391
1.33143	-0.04607
1.33124	-0.04517
1.33106	-0.05959
1.33088	-0.04278
1.3307	-0.05379
1.33051	-0.05686
1.33033	-0.04914
1.33015	-0.04314
1.32997	-0.0407
1.32979	-0.05234
1.3296	-0.04447
1.32942	-0.03606
1.32924	-0.04323
1.32906	-0.03721
1.32887	-0.04113
1.32869	-0.02369
1.32851	-0.03485
1.32833	-0.02973
1.32815	-0.03325
1.32796	-0.04308
1.32778	-0.04201
1.3276	-0.04504
1.32742	-0.05018
1.32724	-0.04659
1.32706	-0.05113
1.32687	-0.05875
1.32669	-0.05206
1.32651	-0.03802
1.32633	-0.04491
1.32615	-0.06067
1.32597	-0.04625
1.32579	-0.05879
1.32561	-0.05525
1.32542	-0.04337
1.32524	-0.03973
1.32506	-0.04708
1.32488	-0.03401
1.3247	-0.04122
1.32452	-0.05083
1.32434	-0.03489
1.32416	-0.0336
1.32398	-0.02844
1.3238	-0.054
1.32362	-0.03617
1.32344	-0.03102
1.32326	-0.05965
1.32307	-0.04442
1.3229	-0.04475
1.32271	-0.05949
1.32253	-0.02973
1.32235	-0.0336
1.32217	-0.04004
1.32199	-0.02844
1.32181	-0.05531
1.32163	-0.03746
1.32145	-0.03102
1.32127	-0.03102
1.32109	-0.03489
1.32091	-0.03489
1.32073	-0.03617
1.32055	-0.03875
1.32038	-0.02715
1.3202	-0.03617
1.32002	-0.02844
1.31984	-0.04004
1.31966	-0.02458
1.31948	-0.02844
1.3193	-0.02973
1.31912	-0.04667
1.31894	-0.03278
1.31876	-0.02902
1.31858	-0.04517
1.3184	-0.02715
1.31822	-0.04179
1.31804	-0.05576
1.31786	-0.04289
1.31769	-0.05393
1.31751	-0.03278
1.31733	-0.06252
1.31715	-0.05151
1.31697	-0.05291
1.31679	-0.06549
1.31661	-0.06198
1.31643	-0.06059
1.31626	-0.04888
1.31608	-0.05965
1.3159	-0.06188
1.31572	-0.06569
1.31554	-0.03466
1.31537	-0.0294
1.31519	-0.03804
1.31501	-0.03653
1.31483	-0.03879
1.31465	-0.04067
1.31447	-0.03879
1.3143	-0.04067
1.31412	-0.03353
1.31394	-0.03916
1.31376	-0.03578
1.31359	-0.03804
1.31341	-0.02677
1.31323	-0.02827
1.31305	-0.03053
1.31288	-0.05761
1.3127	-0.05352
1.31252	-0.05949
1.31234	-0.03165
1.31217	-0.05508
1.31199	-0.06725
1.31181	-0.0473
1.31163	-0.05535
1.31146	-0.05029
1.31128	-0.04992
1.3111	-0.03932
1.31092	-0.04882
1.31075	-0.02516
1.31057	-0.0426
1.31039	-0.04455
1.31022	-0.03889
1.31004	-0.03691
1.30986	-0.02462
1.30969	-0.03876
1.30951	-0.04361
1.30933	-0.01798
1.30916	-0.04221
1.30898	-0.04043
1.30881	-0.01746
1.30863	-0.04715
1.30845	-0.03526
1.30828	-0.04479
1.3081	-0.04246
1.30792	-0.0594
1.30775	-0.03862
1.30757	-0.03416
1.3074	-0.02817
1.30722	-0.03448
1.30704	-0.04092
1.30687	-0.01913
1.30669	-0.02961
1.30652	-0.04155
1.30634	-0.04126
1.30617	-0.03585
1.30599	-0.05123
1.30581	-0.04489
1.30564	-0.03812
1.30546	-0.04425
1.30529	-0.02967
1.30511	-0.02646
1.30494	-0.04788
1.30476	-0.02612
1.30459	-0.05621
1.30441	-0.05468
1.30424	-0.03773
1.30406	-0.03281
1.30389	-0.05094
1.30371	-0.02382
1.30354	-0.03774
1.30336	-0.04504
1.30319	-0.03757
1.30301	-0.04419
1.30284	-0.03728
1.30266	-0.04542
1.30249	-0.05212
1.30231	-0.03309
1.30214	-0.01576
1.30196	-0.00664
1.30179	-0.03958
1.30162	-0.02988
1.30144	-0.04904
1.30127	-0.04277
1.30109	-0.03065
1.30092	-0.04146
1.30074	-0.04809
1.30057	-0.0156
1.3004	-0.02805
1.30022	-0.01171
1.30005	-0.04414
1.29987	-0.02626
1.2997	-0.0391
1.29953	-0.00524
1.29935	-0.01815
1.29918	-0.02808
1.29901	-0.02785
1.29883	-0.01358
1.29866	-0.02494
1.29849	-0.04912
1.29831	-0.02028
1.29814	-0.05018
1.29796	-0.03181
1.29779	-0.02575
1.29762	-0.05026
1.29744	-0.04494
1.29727	-0.05496
1.2971	-0.05215
1.29693	-0.0313
1.29675	-0.03984
1.29658	-0.02297
1.29641	-0.04134
1.29623	-0.05295
1.29606	-0.02715
1.29589	-0.02715
1.29572	-0.01288
1.29554	-0.01475
1.29537	-0.0279
1.2952	-0.06091
1.29503	-0.03815
1.29485	-0.03604
1.29468	-0.05916
1.29451	-0.03556
1.29433	-0.05237
1.29416	-0.02496
1.29399	-0.05598
1.29382	-0.03996
1.29365	-0.0401
1.29347	-0.04074
1.2933	-0.05293
1.29313	-0.05136
1.29296	-0.05346
1.29279	-0.02997
1.29261	-0.03989
1.29244	-0.06213
1.29227	-0.04684
1.2921	-0.04103
1.29193	-0.01413
1.29176	-0.02394
1.29158	0.0142
1.29141	-0.01497
1.29124	-0.03962
1.29107	-0.01322
1.2909	-0.04545
1.29073	-0.01579
1.29056	-0.01477
1.29038	-0.000879507
1.29021	-0.01637
1.29004	-0.00677
1.28987	-0.00422
1.2897	-0.00083682
1.28953	-0.01148
1.28936	0.0162
1.28919	-0.01012
1.28902	-0.04294
1.28885	0.00433
1.28867	-0.01883
1.2885	-0.00281
1.28833	-0.02356
1.28816	0.00195
1.28799	-0.01771
1.28782	-0.00487
1.28765	-0.02519
1.28748	-0.04024
1.28731	-0.01992
1.28714	-0.03107
1.28697	-0.03812
1.2868	-0.04715
1.28663	-0.04512
1.28646	-0.00424
1.28629	-0.04255
1.28612	-0.0298
1.28595	-0.02643
1.28578	-0.02331
1.28561	-0.04222
1.28544	-0.04948
1.28527	-0.03241
1.2851	-0.02817
1.28493	-0.00115
1.28476	-0.06966
1.28459	-0.05923
1.28442	-0.03257
1.28425	-0.0257
1.28408	-0.04551
1.28391	-0.05473
1.28374	-0.03129
1.28357	-0.01312
1.2834	-0.02024
1.28323	-0.03654
1.28306	0
1.2829	-0.01892
1.28273	-0.03724
1.28256	-0.03631
1.28239	-0.00573
1.28222	-0.03911
1.28205	-0.0309
1.28188	-0.01441
1.28171	-0.03601
1.28154	-0.03409
1.28138	-0.03766
1.28121	0.00838
1.28104	-0.00732
1.28087	-0.00865
1.2807	-0.00909
1.28053	-0.05031
1.28036	-0.03049
1.2802	-0.0144
1.28003	-0.01974
1.27986	-0.0356
1.27969	-0.0281
1.27952	-0.04147
1.27935	-0.02686
1.27919	-0.02496
1.27902	0
1.27885	-0.02392
1.27868	-0.00483
1.27851	-0.01329
1.27835	-0.03279
1.27818	-0.02473
1.27801	0.00344
1.27784	-0.0461
1.27767	0.00175
1.27751	-0.02174
1.27734	-0.02742
1.27717	-0.02222
1.277	-0.03008
1.27684	-0.03346
1.27667	-0.02524
1.2765	-0.02231
1.27633	-0.00398
1.27617	-0.00589
1.276	-0.0099
1.27583	0.02196
1.27567	-0.002
1.2755	0.00746
1.27533	-0.00794
1.27516	-0.01474
1.275	-0.01255
1.27483	0.02268
1.27466	-0.00651
1.2745	-0.02461
1.27433	0.01835
1.27416	-0.01149
1.274	0.00234
1.27383	-0.03286
1.27366	-0.0219
1.2735	-0.05361
1.27333	-0.02676
1.27316	0.02244
1.273	-0.0358
1.27283	-0.0676
1.27266	-0.02415
1.2725	-0.01217
1.27233	-0.02716
1.27216	-0.02813
1.272	0.00759
1.27183	0.01837
1.27167	-0.01579
1.2715	0.00813
1.27133	0.05435
1.27117	0
1.271	0.01433
1.27084	0.03067
1.27067	0.0031
1.2705	0.03226
1.27034	0.00299
1.27017	-0.04734
1.27001	-0.0303
1.26984	0
1.26968	0.01974
1.26951	0.03636
1.26934	0.04985
1.26918	0.02769
1.26901	0.02167
1.26885	0.04702
1.26868	0.01587
1.26852	0.04545
1.26835	0.02564
1.26819	0.01935
1.26802	0.06623
1.26786	-0.01706
1.26769	0.03136
1.26753	0.07473
1.26736	0.03676
1.2672	-0.01132
1.26703	0.02273
1.26687	-0.01792
1.2667	0.05019
1.26654	-0.02602
1.26637	0.01792
1.26621	0.02083
1.26605	0.05535
1.26588	0.05426
1.26572	-0.01132
1.26555	0.02837
1.26539	0.00719
1.26522	0.06564
1.26506	0.03448
1.26489	0.04348
1.26473	-0.04032
1.26457	0.05042
1.2644	0.025
1.26424	0.05042
1.26407	0.05485
1.26391	0.1157
1.26375	0.01739
1.26358	0.03604
1.26342	0.10256
1.26325	0.04803
1.26309	0.01277
1.26293	0.04478
1.26276	-0.01905
1.2626	0.04306
1.26244	0.06796
1.26227	0.05116
1.26211	0.0396
1.26195	0.06103
1.26178	-0.02062
1.26162	-0.00457
1.26145	-0.01961
1.26129	-0.05882
1.26113	0.00493
1.26096	-0.01604
1.2608	0.00529
1.26064	0.06286
1.26048	0.01111
1.26031	-0.00559
1.26015	0.02247
1.25999	0.03627
1.25982	0.03448
1.25966	0.10753
1.2595	0.04348
1.25934	0.03371
1.25917	0.04494
1.25901	0.02793
1.25885	0.04762
1.25869	-0.05435
1.25852	0.01676
1.25836	0.00565
1.2582	0.03825
1.25804	0.08901
1.25787	0.03825
1.25771	-0.01639
1.25755	-0.0119
1.25739	-0.01818
1.25722	-0.02353
1.25706	-0.00606
1.2569	0.00621
1.25674	0.02381
1.25658	0.03497
1.25641	0.02041
1.25625	-0.00654
1.25609	-0.04938
1.25593	0.02597
1.25577	0.03185
1.2556	0.07042
1.25544	0.05263
1.25528	-0.02817
1.25512	0.00671
1.25496	0.01493
1.2548	0.02222
1.25464	0.00741
1.25447	-0.00787
1.25431	0.0597
1.25415	0.04762
1.25399	0
1.25383	0.06897
1.25367	0.05263
1.25351	0
1.25334	0.08738
1.25318	0.01961
1.25302	0.06796
1.25286	0
1.2527	-0.01961
1.25254	-0.02804
1.25238	0.04425
1.25222	0.03093
1.25206	-0.0625
1.2519	0.06931
1.25174	0.07216
1.25157	-0.12644
1.25141	-0.03297
1.25125	-0.03297
1.25109	-0.13889
1.25093	-0.01333
1.25077	0.03448
1.25061	-0.07143
1.25045	0.05
1.25029	-0.08861
1.25013	-0.04

## Sheet: Fig3 j
		Magnetic field, B (T)
		-9	-6	-3	0	3	6	9
Energy (eV)
1.47521		44	42	36	25	30	35	28
1.47475		47	36	36	23	36	27	25
1.47429		44	44	38	29	31	30	23
1.47384		38	40	32	24	33	31	24
1.47338		51	43	38	24	37	24	25
1.47292		45	33	34	29	30	30	22
1.47246		52	40	34	29	32	26	26
1.47201		42	43	36	23	37	30	24
1.47155		44	38	35	25	38	30	28
1.47109		48	39	32	27	38	29	24
1.47064		40	43	35	27	41	33	22
1.47018		48	46	36	25	31	30	22
1.46972		48	39	34	27	30	36	22
1.46927		43	38	30	27	39	29	26
1.46881		47	41	33	26	30	34	24
1.46836		41	38	30	29	30	26	25
1.4679		37	46	32	24	33	34	27
1.46745		47	42	38	24	33	32	24
1.467		48	40	30	24	36	32	26
1.46654		47	42	35	27	29	29	21
1.46609		54	40	32	28	35	26	26
1.46563		46	43	33	30	31	25	26
1.46518		45	38	36	27	30	37	22
1.46473		45	43	34	29	39	32	23
1.46428		43	44	42	27	32	28	24
1.46382		54	43	33	28	35	35	29
1.46337		40	46	33	29	33	33	28
1.46292		49	45	35	24	42	32	20
1.46247		45	43	43	27	38	32	28
1.46202		45	42	34	24	40	37	24
1.46157		52	48	39	28	32	27	26
1.46112		43	44	40	28	37	32	24
1.46067		43	47	44	28	33	29	22
1.46022		47	43	35	26	33	35	27
1.45977		51	46	39	28	38	31	24
1.45932		45	52	42	32	43	33	24
1.45887		51	54	42	31	37	37	24
1.45842		48	46	39	32	38	38	28
1.45797		49	46	38	30	32	30	30
1.45753		47	38	43	33	43	35	24
1.45708		38	41	38	25	43	32	25
1.45663		45	38	36	28	49	27	29
1.45618		55	46	39	26	39	40	32
1.45574		46	43	38	27	38	29	30
1.45529		44	46	38	28	36	39	20
1.45484		48	49	36	27	30	37	25
1.4544		45	36	36	27	40	34	31
1.45395		42	42	40	31	38	37	31
1.45351		52	46	34	25	41	37	30
1.45306		55	45	43	27	34	40	28
1.45261		49	44	35	32	39	32	30
1.45217		43	46	38	30	34	37	30
1.45173		54	46	38	24	34	33	24
1.45128		55	45	40	32	35	31	20
1.45084		51	43	40	27	36	35	28
1.45039		53	42	36	25	39	38	26
1.44995		44	40	33	26	39	35	28
1.44951		48	49	40	32	33	32	24
1.44907		48	43	38	30	44	36	28
1.44862		45	40	32	23	35	36	24
1.44818		56	47	34	27	38	37	31
1.44774		57	40	30	23	37	35	25
1.4473		53	46	36	29	36	33	28
1.44686		45	38	36	30	37	39	27
1.44641		48	45	38	29	39	32	26
1.44597		47	39	38	28	38	30	27
1.44553		42	40	38	27	31	38	26
1.44509		47	41	33	32	39	33	33
1.44465		54	48	44	30	36	35	22
1.44421		46	42	38	23	42	37	25
1.44377		51	43	36	30	44	39	28
1.44333		47	40	36	31	43	39	26
1.44289		62	54	29	30	40	39	32
1.44246		52	42	36	28	37	39	33
1.44202		52	47	42	29	32	34	26
1.44158		54	44	39	29	40	32	27
1.44114		55	50	40	30	34	33	24
1.4407		58	44	43	29	38	38	31
1.44027		63	45	39	31	39	34	28
1.43983		56	51	39	35	39	33	30
1.43939		57	48	39	32	43	41	24
1.43896		60	43	39	32	40	37	26
1.43852		59	42	43	33	39	34	31
1.43808		58	54	42	32	39	37	32
1.43765		58	49	39	27	44	40	29
1.43721		74	54	49	32	48	40	28
1.43678		69	52	36	33	43	32	34
1.43634		74	58	43	30	42	42	29
1.43591		65	64	38	30	39	38	28
1.43547		63	57	38	35	49	39	33
1.43504		62	50	40	29	37	39	31
1.4346		68	51	49	40	41	39	33
1.43417		75	58	42	37	45	40	30
1.43374		76	61	43	35	43	42	40
1.4333		95	65	48	40	46	46	44
1.43287		86	54	44	33	44	41	39
1.43244		86	56	52	35	46	56	43
1.43201		89	54	45	34	55	46	36
1.43157		75	61	43	33	49	40	35
1.43114		94	57	46	34	51	47	29
1.43071		87	55	44	40	47	43	35
1.43028		89	61	44	37	45	44	32
1.42985		97	60	51	43	45	48	34
1.42942		100	70	40	40	45	43	39
1.42899		105	64	44	41	43	43	39
1.42856		126	66	40	41	44	42	38
1.42813		119	63	56	47	50	50	37
1.4277		129	68	43	41	50	42	36
1.42727		123	56	49	48	50	40	40
1.42684		121	70	62	38	59	48	40
1.42641		122	64	55	44	62	50	44
1.42598		135	84	57	49	56	48	39
1.42555		145	79	66	42	54	53	38
1.42513		158	87	73	53	56	54	43
1.4247		160	93	71	60	61	53	44
1.42427		172	82	67	52	64	63	43
1.42384		198	86	73	54	55	64	47
1.42342		233	97	67	62	71	70	44
1.42299		265	115	76	51	63	65	53
1.42256		274	129	74	60	64	66	45
1.42214		302	121	62	56	68	70	50
1.42171		307	135	68	56	65	69	51
1.42128		337	122	81	65	68	78	56
1.42086		364	138	73	73	73	81	53
1.42043		408	152	82	80	75	86	65
1.42001		455	158	88	74	85	80	72
1.41958		495	169	89	87	81	79	72
1.41916		551	198	89	100	87	100	70
1.41874		659	206	114	104	86	94	78
1.41831		751	235	131	113	83	96	91
1.41789		894	311	135	128	100	100	92
1.41747		993	342	162	142	103	117	111
1.41704		1094	383	180	178	122	148	112
1.41662		1083	405	206	197	122	166	122
1.4162		1187	474	222	224	156	151	138
1.41577		1202	519	258	255	166	162	152
1.41535		1269	606	294	287	189	210	164
1.41493		1333	614	331	314	222	239	200
1.41451		1360	661	355	367	250	291	208
1.41409		1394	754	417	451	317	306	231
1.41366		1390	789	479	558	369	338	252
1.41324		1414	874	541	595	385	372	303
1.41282		1483	1020	654	590	480	464	350
1.4124		1664	1225	766	640	556	558	432
1.41198		1830	1334	816	661	674	699	572
1.41156		1940	1401	878	703	788	826	656
1.41114		2087	1419	902	680	806	905	673
1.41072		2208	1486	977	717	828	889	674
1.41031		2280	1575	974	788	901	901	703
1.40989		2341	1670	955	938	950	954	693
1.40947		2362	1679	1018	1102	1018	923	734
1.40905		2442	1805	1173	1263	1136	944	716
1.40863		2640	1980	1389	1317	1286	1003	742
1.40821		2870	2319	1638	1410	1476	1074	803
1.4078		3121	2647	1833	1525	1741	1281	972
1.40738		3242	2880	1875	1592	2040	1568	1198
1.40696		3313	3047	2041	1704	2173	1787	1369
1.40654		3508	3051	2136	1934	2276	1946	1489
1.40613		3565	3222	2152	2208	2530	2112	1592
1.40571		3670	3479	2301	2365	2653	2339	1708
1.4053		3891	3596	2639	2452	2889	2484	1800
1.40488		4359	4023	3033	2467	3073	2606	1972
1.40446		4785	4304	3110	2476	3597	2922	2296
1.40405		4930	4756	3230	2689	3879	3334	2709
1.40363		5351	5108	3286	2990	3939	3600	2853
1.40322		5881	5626	3461	3196	3934	3981	3083
1.4028		6007	5959	3831	3407	3923	3982	3166
1.40239		6243	6311	4208	3550	4144	4012	3296
1.40198		6546	6951	4701	3843	4610	3989	3481
1.40156		6874	7346	4949	4137	4835	4392	3655
1.40115		7286	7502	5268	4398	5103	4766	3847
1.40074		7336	7703	5427	4771	5299	5059	3909
1.40032		7572	8146	5720	4983	5575	5279	4071
1.39991		7900	8545	6017	5242	5946	5436	4289
1.3995		8296	8809	6408	5585	6295	5639	4677
1.39908		8725	9249	6500	6016	6654	6067	4860
1.39867		9162	9472	6715	6440	6948	6328	4856
1.39826		9625	9641	7266	6984	7172	6440	4877
1.39785		10222	9655	7876	7212	7473	6659	5155
1.39744		10669	10062	8284	7472	7973	7069	5607
1.39703		11174	10212	8693	7838	8692	7276	6001
1.39662		11687	10314	8990	8155	9050	7631	6397
1.3962		12216	10666	9540	8627	9494	8077	6880
1.39579		12884	11134	9815	9162	9738	8444	7396
1.39538		13523	11779	10421	9729	9932	8822	7736
1.39497		13988	12189	10820	10275	10265	9499	8008
1.39457		14540	12693	11272	10736	10861	9934	8451
1.39416		15101	13395	11836	11263	11436	10552	9064
1.39375		15721	13946	12530	11942	11887	11091	9699
1.39334		16504	14754	13115	12556	12191	11778	10252
1.39293		17395	15399	13704	13325	12778	12224	10707
1.39252		18082	16101	14250	14095	12936	12924	11255
1.39211		18634	16547	15047	15024	13670	13232	11868
1.3917		19573	17179	15577	15628	14278	14092	12510
1.3913		20309	17624	16112	16279	15032	14641	13292
1.39089		21141	18293	17029	16945	15651	15169	13965
1.39048		21896	19089	17780	17448	16322	15662	14804
1.39008		22545	19956	18735	18098	17161	16108	15756
1.38967		23319	20928	19354	18446	17927	17185	16484
1.38926		24026	21725	20097	19274	18724	18285	17250
1.38886		24781	22522	20844	19914	19908	18617	17982
1.38845		25323	23646	21217	20498	21083	19591	18816
1.38804		25942	24701	21518	21025	22068	20347	19716
1.38764		26572	25205	21934	21601	22759	21217	20869
1.38723		27123	25966	22871	22379	23903	21801	21955
1.38683		27685	26318	23447	22573	24679	22512	22862
1.38642		28160	26786	24545	23340	25613	23073	23856
1.38602		28411	27220	24725	24263	26588	23566	24441
1.38561		28969	27746	25558	25721	26997	24081	24442
1.38521		30442	28403	26499	26715	27321	24768	25421
1.38481		31783	28906	27080	26959	28185	25170	25875
1.3844		32944	29903	27994	27231	27973	25536	26798
1.384		33871	30746	28512	27707	28339	26200	27204
1.3836		32911	31684	29161	27977	28223	26327	28037
1.38319		32419	32561	29737	28745	28483	27060	27596
1.38279		31715	33018	30771	29546	28801	27724	27606
1.38239		31090	32222	31662	30426	28753	28205	27536
1.38199		30621	31659	32519	31295	29077	28561	27920
1.38158		29963	31238	33416	32463	29394	28710	28392
1.38118		29494	30945	33695	33187	29852	29488	29037
1.38078		29047	30360	34048	33278	30297	29866	29753
1.38038		28765	29610	33302	33259	30637	30599	29768
1.37998		28139	28953	32232	33327	31088	31225	29961
1.37958		27826	27678	30788	32917	31789	31106	29904
1.37918		26948	26727	29405	31577	32176	31559	29815
1.37878		26383	26256	28310	30262	32972	31616	29728
1.37838		25924	25262	26970	28786	31518	31738	30111
1.37798		25800	24984	26092	27716	30526	32487	30720
1.37758		25078	24339	24665	27081	29495	32755	31407
1.37718		24434	23492	24127	26322	28273	32216	31667
1.37678		23854	22373	23504	25389	26894	31130	31569
1.37638		23645	21779	23073	24279	25691	30481	31079
1.37598		23642	22015	22820	23499	24943	29465	31073
1.37558		23174	22059	21915	23046	24467	28844	30792
1.37519		22627	21778	21726	22444	23493	27744	30014
1.37479		22005	21113	21654	22279	22153	26372	28651
1.37439		21573	20889	21618	21993	21519	25382	27599
1.37399		21864	20491	21502	21687	21060	24473	26628
1.3736		22188	20463	21610	21528	20843	23978	25766
1.3732		22294	20608	21274	21484	20618	23654	25640
1.3728		22518	20796	21104	21275	20453	23151	25101
1.37241		22169	20628	20552	20597	19989	22458	24259
1.37201		21650	20825	20416	20356	19670	21751	23403
1.37161		21665	20457	19777	19618	19577	21127	22617
1.37122		20998	20075	19592	19317	19330	20895	21953
1.37082		20483	19502	19622	18900	18762	20634	21187
1.37043		20294	18851	18983	18370	18602	20658	21092
1.37003		20512	18957	19114	18271	18084	20392	21036
1.36964		20576	18950	18917	18333	17859	20360	21081
1.36924		20569	19152	18866	18287	17800	19957	20986
1.36885		20303	18620	18759	18161	17439	19789	20683
1.36845		20128	18362	18600	17719	17352	19317	20325
1.36806		19951	18261	18864	17758	17550	18552	20392
1.36766		19803	18212	18749	17555	17488	18234	19722
1.36727		19762	18603	18949	18271	17464	18453	19504
1.36688		19644	18300	18904	18333	16900	18155	19135
1.36648		21650	18252	19173	18287	16746	18016	18682
1.36609		21665	18137	18942	18161	16286	17439	18645
1.3657		20998	18851	18866	17719	16135	17374	18464
1.36531		20614	18957	18759	17758	16019	17086	18544
1.36492		20483	18950	18759	17555	16309	18155	18378
1.36452		20294	18543	18600	18271	16409	18016	18217
1.36413		20512	18620	18600	18333	16574	17439	18160
1.36374		20576	18362	18864	18287	16414	17374	18099
1.36335		20569	18261	18749	18161	16431	17086	18044
1.36296		20303	18212	18949	17719	15977	17367	18160
1.36257		20128	18434	18904	17758	16019	17519	18099
1.36218		19951	18300	19173	17555	16309	17440	18044
1.36179		19803	18304	18942	17637	16409	17337	18280
1.3614		19762	18469	19072	17595	16574	17642	18280
1.36101		19835	18302	19272	17969	16414	17658	18744
1.36062		19960	18383	19357	18051	16431	18519	19465
1.36023		19849	18505	19553	18330	15977	18985	19561
1.35984		19878	18762	19848	18326	16175	19186	19981
1.35945		19952	18301	20164	18416	16657	19403	20260
1.35906		19723	18330	20485	18471	17034	19723	19892
1.35867		19933	18552	20992	18941	17949	20287	20027
1.35828		20402	18913	21555	19313	18416	20737	20526
1.3579		21214	19851	22192	19725	18928	21416	21288
1.35751		21530	20356	22483	20367	19174	21741	21922
1.35712		22299	21131	23175	20471	20112	22246	22524
1.35673		22484	21647	23420	20631	20447	22775	23160
1.35635		22837	22034	24081	20792	20827	23250	23632
1.35596		22972	22631	24914	21184	21241	24048	24353
1.35557		23130	23127	25315	21469	21932	24851	24960
1.35519		24105	24057	26147	21715	22632	26040	26230
1.3548		24659	24583	26932	22402	23406	27591	27367
1.35441		24916	25414	27484	22904	24156	28752	28024
1.35403		25224	26144	27998	23910	25392	29951	28536
1.35364		25443	26381	28685	24588	26066	30668	28350
1.35326		25861	26720	29591	25320	27031	31341	29215
1.35287		26257	27160	30877	26386	27752	31875	29919
1.35249		26548	27856	31789	27002	28132	32747	30734
1.3521		27491	28688	32243	28188	28415	33661	31803
1.35172		28098	29150	32249	29066	29011	34314	33125
1.35133		28827	30239	32791	29750	29952	35360	34673
1.35095		29245	30157	32339	29754	31247	36470	36642
1.35057		29375	31395	32748	31212	32502	37428	37654
1.35018		29949	31886	32766	32006	33600	38365	38582
1.3498		30783	32841	33513	32879	34581	39236	39792
1.34942		31540	33804	33973	33892	35836	40390	40861
1.34903		32531	34673	35276	35599	37033	41435	42296
1.34865		33209	35654	35851	36632	38131	42219	43983
1.34827		34304	37252	36560	37605	39249	42981	45474
1.34788		35556	38625	37442	38855	40347	43765	46965
1.3475		37043	39550	38304	39868	41328	44723	47331
1.34712		38347	40222	39090	40702	42132	45529	47327
1.34674		39703	41371	40010	41992	43152	45964	47556
1.34636		40955	42576	42002	43541	44384	46269	46224
1.34598		42129	43445	43620	44494	44942	46160	45080
1.3456		43277	44398	45260	45457	44715	45747	42689
1.34522		44268	45489	45229	45104	44198	45507	40552
1.34484		44991	46584	44915	44636	43909	44135	37229
1.34445		45465	46045	44708	43518	43371	42502	35350
1.34407		45687	45592	43699	42314	42014	41326	34532
1.3437		46257	44898	42004	41347	40922	39127	33724
1.34332		46605	44109	40667	40422	39830	37276	32541
1.34294		46004	43028	39311	39004	37909	35381	30681
1.34256		44959	41797	38100	37864	36249	32921	28796
1.34218		43218	40464	37005	36746	34721	30830	27269
1.3418		41571	38981	35528	35306	33192	28701	26274
1.34142		39925	37649	33704	33780	31445	27243	25309
1.34104		38227	36292	32057	32146	29961	26405	24643
1.34066		36690	35110	29687	30297	28389	25402	23629
1.34029		34548	33653	27665	28190	27122	24329	22820
1.33991		32431	32245	25382	26664	26161	24049	22591
1.33953		30969	30812	23111	21418	25288	23486	21897
1.33915		29029	29455	21894	20462	24065	22413	20980
1.33878		26686	27645	20963	19929	23366	21953	20411
1.3384		24544	26061	20176	19232	22100	21193	19592
1.33802		22754	24277	19488	18715	20965	20607	19028
1.33765		21016	22065	18892	18220	20135	20383	18748
1.33727		19442	19152	18161	18074	18912	19544	18177
1.3369		18721	18491	17613	17549	17733	18662	17819
1.33652		17973	17761	16839	16968	16510	17663	17002
1.33614		17618	17335	16539	16294	15657	16814	16454
1.33577		17244	17010	15798	15456	15114	16337	15985
1.33539		16600	16123	14969	14750	14297	15428	15214
1.33502		15865	15577	14107	14258	13653	14904	14323
1.33464		15391	14907	13685	13587	13239	14480	14017
1.33427		14760	14339	13011	13050	12901	13960	13569
1.3339		14190	13814	12640	12670	12738	13695	13290
1.33352		13349	13134	11998	12319	12147	13327	12838
1.33315		12865	12804	11562	12063	11850	12852	12300
1.33277		12444	12303	11318	11808	11397	12346	11926
1.3324		12045	11981	10926	11190	11116	12078	11688
1.33203		11828	11614	10641	10979	10796	11793	11229
1.33166		11561	11084	10242	10525	10384	11276	10853
1.33128		11192	10756	9941	10275	9963	10904	10395
1.33091		11175	10594	9744	9953	9589	10834	10353
1.33054		10736	10295	9474	9569	9376	10532	10018
1.33017		10587	10164	9328	9171	9294	10413	9836
1.32979		10579	9926	9216	9089	9163	10212	9754
1.32942		10176	9744	9016	8789	9080	10023	9419
1.32905		9964	9357	8713	8721	8733	9783	9157
1.32868		9681	9473	8792	8597	8758	9832	9154
1.32831		9475	9114	8452	8403	8558	9628	8858
1.32794		9297	9155	8303	8096	8319	9330	8592
1.32757		9176	8877	8073	8227	8089	9056	8406
1.3272		8947	8620	7883	7938	7942	8866	8283
1.32683		8856	8607	7683	7730	7912	8912	8216
1.32646		8836	8557	7607	7630	7864	8853	8230
1.32609		8740	8387	7462	7391	7808	8651	8100
1.32572		8571	8291	7420	7303	7795	8572	8044
1.32535		8269	8026	7160	7317	7803	8405	7904
1.32498		8112	7769	7102	7225	7626	8244	7727
1.32461		7850	7782	7069	7148	7547	8103	7616
1.32424		7886	7683	7093	7103	7489	8145	7624
1.32387		7710	7567	6948	6973	7379	8019	7614
1.3235		7686	7511	6808	6861	7355	8037	7528
1.32314		7591	7436	6653	6767	7192	7946	7522
1.32277		7385	7167	6567	6711	6883	7683	7242
1.3224		7237	7181	6467	6573	6849	7628	7236
1.32203		7261	6966	6361	6386	6774	7606	7066
1.32166		7219	7044	6437	6271	6730	7557	6997
1.3213		7238	6966	6397	6289	6747	7517	7083
1.32093		7173	6898	6409	6196	6743	7655	7006
1.32056		7192	6930	6359	6227	6757	7665	6875
1.3202		7162	6885	6169	6218	6557	7617	7004
1.31983		7167	6905	6100	6205	6453	7404	6750
1.31947		7053	6864	5986	6168	6478	7272	6656
1.3191		7085	6917	6017	6098	6463	7058	6595
1.31873		7002	6866	5918	5936	6345	6874	6357
1.31837		7244	6999	6004	5881	6352	6933	6328
1.318		7140	6829	5897	5792	6207	6706	6210
1.31764		7044	6758	5859	5618	6079	6650	6105
1.31727		7023	6788	5792	5660	6041	6563	5980
1.31691		6845	6481	5603	5477	5842	6453	5820
1.31655		6753	6429	5615	5411	5819	6414	5776
1.31618		6502	6174	5456	5292	5645	6235	5665
1.31582		6410	5999	5309	5116	5574	6101	5548
1.31545		6185	5798	5196	5037	5409	5965	5424
1.31509		5908	5552	4943	4919	5276	5742	5302
1.31473		5734	5433	4854	4893	5114	5604	5239
1.31436		5670	5357	4768	4643	4986	5619	5171
1.314		5542	5322	4658	4523	4990	5549	5083
1.31364		5428	5245	4588	4409	4775	5480	5000
1.31327		5432	5090	4586	4331	4813	5415	4950
1.31291		5283	5023	4518	4303	4587	5324	4897
1.31255		5157	4897	4415	4256	4502	5116	4659
1.31219		5069	4775	4325	4182	4489	5006	4567
1.31183		4880	4652	4248	4094	4349	4785	4436
1.31146		4621	4612	4237	3990	4236	4663	4268
1.3111		4669	4509	4297	3911	4208	4572	4250
1.31074		4597	4398	4164	3809	4135	4507	4145
1.31038		4533	4384	4196	3771	4109	4425	4138
1.31002		4472	4369	4157	3760	4016	4399	4065
1.30966		4455	4298	4138	3734	4094	4361	4107
1.3093		4347	4165	3934	3748	3953	4325	4108
1.30894		4279	4178	3905	3714	4002	4266	4041
1.30858		4186	4077	3830	3686	3870	4171	4038
1.30822		4085	4018	3780	3595	3810	4174	3939
1.30786		4057	3883	3602	3488	3699	4093	3908
1.3075		3974	3872	3578	3468	3710	3912	3816
1.30714		3781	3730	3432	3405	3526	3858	3714
1.30678		3798	3693	3343	3317	3500	3805	3616
1.30643		3743	3622	3291	3250	3391	3652	3541
1.30607		3609	3431	3257	3236	3344	3619	3399
1.30571		3643	3410	3162	3111	3271	3496	3335
1.30535		3655	3350	3184	3040	3173	3442	3330
1.30499		3656	3394	3180	2973	3232	3416	3377
1.30463		3676	3334	3118	2904	3143	3381	3209
1.30428		3655	3257	3156	2876	3069	3334	3183
1.30392		3650	3280	3122	2864	3121	3369	3177
1.30356		3638	3218	3017	2857	3027	3324	3109
1.30321		3527	3141	2998	2785	2960	3244	3016
1.30285		3419	3077	2855	2851	2891	3127	2978
1.30249		3236	2988	2871	2662	2763	3029	2800
1.30214		3184	2960	2797	2656	2677	2965	2803
1.30178		3114	2947	2857	2581	2727	3026	2794
1.30142		3075	2910	2770	2538	2670	2965	2732
1.30107		3035	2890	2719	2513	2671	2933	2708
1.30071		2911	2781	2733	2486	2602	2844	2659
1.30036		2894	2746	2617	2459	2575	2802	2656
1.3		2777	2690	2586	2499	2475	2772	2574
1.29965		2734	2573	2510	2411	2419	2672	2524
1.29929		2690	2591	2458	2379	2407	2627	2458
1.29894		2660	2471	2395	2366	2328	2582	2413
1.29858		2547	2395	2367	2303	2327	2499	2366
1.29823		2410	2330	2194	2299	2172	2411	2237
1.29787		2460	2251	2181	2265	2099	2375	2242
1.29752		2370	2198	2116	2208	2133	2322	2181
1.29717		2295	2172	1976	2085	2041	2255	2068
1.29681		2229	2085	2037	2032	1988	2171	2071
1.29646		2122	2034	1955	1986	1894	2087	1974
1.29611		2050	1972	1854	1933	1913	2012	1874
1.29576		2012	1882	1873	1854	1818	1977	1834
1.2954		1963	1925	1834	1788	1823	1900	1817
1.29505		1960	1892	1835	1724	1799	1932	1787
1.2947		1960	1869	1866	1732	1871	1963	1766
1.29435		1959	1868	1859	1735	1774	1939	1774
1.29399		1866	1834	1843	1696	1757	1877	1766
1.29364		1895	1799	1861	1770	1754	1829	1723
1.29329		1866	1739	1781	1715	1697	1828	1721
1.29294		1858	1743	1788	1697	1660	1817	1712
1.29259		1785	1685	1722	1684	1652	1724	1656
1.29224		1776	1661	1690	1610	1547	1668	1611
1.29189		1688	1616	1616	1634	1490	1673	1576
1.29154		1687	1610	1562	1593	1482	1633	1560
1.29119		1605	1562	1529	1544	1451	1586	1502
1.29084		1621	1546	1488	1503	1417	1560	1498
1.29049		1609	1537	1548	1446	1398	1541	1506
1.29014		1547	1510	1503	1442	1391	1564	1453
1.28979		1466	1470	1461	1398	1365	1516	1388
1.28944		1454	1412	1427	1381	1386	1485	1391
1.28909		1411	1390	1372	1381	1296	1476	1357
1.28874		1356	1330	1339	1343	1229	1405	1324
1.28839		1319	1294	1293	1301	1261	1410	1279
1.28804		1287	1203	1272	1273	1196	1305	1240
1.2877		1230	1198	1205	1206	1153	1285	1199
1.28735		1214	1149	1120	1210	1098	1236	1167
1.287		1188	1130	1173	1129	1094	1243	1126
1.28665		1191	1124	1132	1116	1081	1240	1136
1.2863		1156	1078	1081	1075	1059	1183	1078
1.28596		1098	1068	1065	1025	1006	1143	1078
1.28561		1066	1066	1064	1033	993	1126	1032
1.28526		1044	1041	1035	998	956	1067	1004
1.28492		1002	961	960	951	936	1066	975
1.28457		998	957	957	936	900	999	938
1.28422		977	980	953	920	908	1009	943
1.28388		957	911	934	868	908	989	913
1.28353		987	940	925	862	903	1016	943
1.28319		959	917	930	854	918	1003	931
1.28284		906	909	886	864	903	960	899
1.28249		921	852	883	837	882	961	868
1.28215		901	869	876	852	846	941	889
1.2818		862	822	844	833	825	925	868
1.28146		826	814	828	785	846	887	847
1.28111		820	809	816	761	822	911	850
1.28077		806	777	827	730	827	898	848
1.28043		804	776	824	749	833	882	823
1.28008		797	768	830	759	836	866	796
1.27974		754	763	780	763	823	875	768
1.27939		743	747	787	736	767	831	774
1.27905		697	714	772	753	765	816	734
1.27871		704	670	717	706	716	791	718
1.27836		670	666	710	687	712	790	714
1.27802		652	654	674	681	697	752	699
1.27768		669	626	686	633	687	742	675
1.27734		623	643	676	635	696	712	676
1.27699		631	638	666	631	721	726	672
1.27665		585	617	679	623	648	710	651
1.27631		583	636	698	634	684	689	686
1.27597		563	593	648	603	673	678	676
1.27562		569	584	611	615	659	653	648
1.27528		542	592	625	588	630	647	593
1.27494		542	568	610	587	621	643	612
1.2746		509	536	579	585	604	590	552
1.27426		512	524	564	562	567	573	549
1.27392		514	540	578	525	571	564	516
1.27358		507	549	577	518	558	544	510
1.27324		503	541	537	491	538	540	490
1.2729		485	506	548	492	512	523	511
1.27256		494	505	501	493	480	514	480
1.27222		472	482	504	476	468	493	451
1.27188		473	471	480	473	456	466	450
1.27154		449	441	448	453	430	451	434
1.2712		427	412	432	424	401	425	402
1.27086		430	405	433	407	405	415	376
1.27052		421	408	405	414	383	399	382
1.27018		423	393	395	383	373	408	374
1.26984		399	397	405	356	379	397	360
1.26951		399	391	385	366	383	393	350
1.26917		394	378	368	377	366	395	359
1.26883		408	378	387	356	380	381	360
1.26849		393	360	374	322	361	375	345
1.26815		375	353	375	349	350	373	320
1.26782		358	355	352	339	339	361	310
1.26748		344	336	344	331	331	323	318
1.26714		318	332	337	309	338	323	308
1.2668		334	348	346	304	312	314	278
1.26647		344	331	325	285	328	320	292
1.26613		340	332	312	291	298	323	292
1.2658		334	325	325	286	304	329	292
1.26546		333	309	305	283	298	313	290
1.26512		322	303	310	292	302	301	274
1.26479		316	302	273	282	270	283	282
1.26445		290	279	280	287	284	281	269
1.26412		264	273	254	271	256	260	239
1.26378		271	241	252	258	242	257	235
1.26345		260	238	245	234	241	263	238
1.26311		257	236	256	222	244	225	235
1.26278		270	246	250	226	240	242	222
1.26244		256	240	241	218	244	236	228
1.26211		246	232	252	202	238	230	208
1.26177		237	225	234	209	229	238	213
1.26144		240	220	222	202	228	240	223
1.26111		227	199	229	195	210	234	214
1.26077		222	198	219	205	202	215	204
1.26044		216	181	206	210	200	219	202
1.2601		222	202	196	209	194	213	197
1.25977		215	200	194	199	184	212	193
1.25944		202	199	181	179	187	220	197
1.25911		210	172	186	179	196	193	187
1.25877		201	191	190	188	184	198	181
1.25844		178	178	174	180	172	190	193
1.25811		179	173	170	168	181	174	164
1.25778		185	166	171	177	175	186	157
1.25744		171	158	166	174	154	176	168
1.25711		160	153	170	154	155	170	161
1.25678		166	162	175	153	163	163	160
1.25645		167	150	166	133	161	168	158
1.25612		158	154	165	149	144	161	152
1.25579		173	162	156	145	162	160	160
1.25546		164	150	166	149	145	154	153
1.25513		160	154	151	145	159	146	142
1.2548		157	137	156	140	146	157	128
1.25447		156	141	142	130	134	134	124
1.25414		142	136	135	135	129	133	125
1.25381		138	128	138	122	124	135	123
1.25348		140	141	139	121	127	131	121
1.25315		127	129	129	123	123	128	122
1.25282		153	129	126	119	118	124	123
1.25249		138	120	123	128	115	132	113
1.25216		126	130	114	110	112	119	107
1.25183		120	116	104	119	103	116	97
1.2515		122	107	100	111	99	113	108
1.25117		107	97	107	109	99	99	97
1.25084		116	105	103	94	90	97	93
1.25052		99	104	108	94	98	101	97
1.25019		119	96	96	89	90	111	89
