# Supplementary material for: Excitons in mesoscopically reconstructed moiré heterostructures
Source: Nat Nanotechnol. 2023 Mar 27;18(6):572–9. doi: 10.1038/s41565-023-01356-9 (PMC10275756; doi:10.1038/s41565-023-01356-9)
Supplement: Source Data Fig. 4 — Statistical Source Data. [file 41565_2023_1356_MOESM5_ESM.xlsx]

## Sheet: Fig4 a
Energy (eV)	DR (a.u.)	DR (a.u.)	DR (a.u.)	DR (a.u.)	DR (a.u.)
1.77521	-0.09062	-0.36235	-0.61046	-0.85196	-1.0556
1.77481	-0.08528	-0.36499	-0.60827	-0.85126	-1.0608
1.77441	-0.08482	-0.36664	-0.61165	-0.84797	-1.05621
1.77401	-0.08714	-0.3681	-0.61027	-0.85032	-1.0518
1.77361	-0.08296	-0.36718	-0.60752	-0.85067	-1.06273
1.77322	-0.08668	-0.3705	-0.60854	-0.8495	-1.06311
1.77282	-0.08435	-0.36346	-0.6116	-0.84808	-1.05479
1.77242	-0.08644	-0.36031	-0.61345	-0.85008	-1.06037
1.77202	-0.08528	-0.36787	-0.61003	-0.85008	-1.05829
1.77163	-0.08482	-0.36548	-0.60706	-0.85091	-1.05359
1.77123	-0.08505	-0.36278	-0.61206	-0.84891	-1.05468
1.77083	-0.08296	-0.36024	-0.61151	-0.84773	-1.05402
1.77043	-0.08969	-0.35838	-0.60938	-0.85037	-1.05818
1.77004	-0.08435	-0.35857	-0.61336	-0.84891	-1.05326
1.76964	-0.08435	-0.36152	-0.6154	-0.85174	-1.05983
1.76924	-0.08969	-0.36576	-0.61303	-0.85032	-1.05205
1.76885	-0.08203	-0.36829	-0.60904	-0.84797	-1.05282
1.76845	-0.08528	-0.36878	-0.6091	-0.84786	-1.05851
1.76806	-0.08714	-0.36872	-0.61836	-0.84903	-1.05348
1.76766	-0.08505	-0.36774	-0.61707	-0.84985	-1.05632
1.76726	-0.08946	-0.36253	-0.61725	-0.84926	-1.05599
1.76687	-0.08366	-0.36336	-0.61327	-0.85008	-1.05556
1.76647	-0.0876	-0.36521	-0.61494	-0.84837	-1.05474
1.76608	-0.08598	-0.36861	-0.61595	-0.84655	-1.05571
1.76568	-0.09016	-0.37061	-0.61929	-0.84735	-1.05725
1.76529	-0.08227	-0.37068	-0.61707	-0.84955	-1.06112
1.76489	-0.08528	-0.36884	-0.6179	-0.85065	-1.06132
1.7645	-0.08505	-0.36532	-0.6179	-0.85101	-1.06344
1.76411	-0.08691	-0.36191	-0.62086	-0.85122	-1.0579
1.76371	-0.08227	-0.35972	-0.62262	-0.85142	-1.06228
1.76332	-0.08668	-0.35974	-0.61999	-0.85158	-1.05919
1.76292	-0.08366	-0.36223	-0.62012	-0.85103	-1.0617
1.76253	-0.08435	-0.36476	-0.6242	-0.85234	-1.0617
1.76214	-0.08853	-0.37282	-0.62353	-0.85174	-1.06209
1.76174	-0.08552	-0.36903	-0.62466	-0.85294	-1.0648
1.76135	-0.08505	-0.37015	-0.62452	-0.85234	-1.06402
1.76096	-0.08946	-0.36383	-0.62439	-0.85354	-1.0617
1.76057	-0.08343	-0.37386	-0.62665	-0.8533	-1.06286
1.76017	-0.08853	-0.37219	-0.62732	-0.85461	-1.06886
1.75978	-0.08598	-0.36885	-0.62944	-0.85485	-1.06615
1.75939	-0.08621	-0.36662	-0.62825	-0.859	-1.06867
1.759	-0.08621	-0.36848	-0.62911	-0.85676	-1.0677
1.75861	-0.08552	-0.36643	-0.62971	-0.85808	-1.0706
1.75821	-0.08691	-0.37405	-0.63124	-0.85903	-1.07041
1.75782	-0.08784	-0.3655	-0.63377	-0.85986	-1.07273
1.75743	-0.0876	-0.36848	-0.63357	-0.86108	-1.06905
1.75704	-0.08923	-0.36978	-0.63483	-0.86309	-1.07137
1.75665	-0.08784	-0.37646	-0.63563	-0.86201	-1.07485
1.75626	-0.09573	-0.37702	-0.63649	-0.86418	-1.07427
1.75587	-0.08853	-0.37497	-0.63816	-0.86418	-1.07698
1.75548	-0.09225	-0.37238	-0.63902	-0.86464	-1.07853
1.75509	-0.09503	-0.37516	-0.64042	-0.86619	-1.07814
1.7547	-0.09109	-0.37776	-0.64168	-0.8682	-1.07776
1.75431	-0.09364	-0.37665	-0.64354	-0.86851	-1.0795
1.75392	-0.09526	-0.38036	-0.64414	-0.86836	-1.08182
1.75353	-0.09875	-0.38315	-0.64534	-0.87176	-1.08472
1.75314	-0.09991	-0.37943	-0.64687	-0.87083	-1.08685
1.75275	-0.10223	-0.3811	-0.6478	-0.87361	-1.08743
1.75236	-0.09991	-0.3824	-0.64959	-0.87424	-1.08897
1.75197	-0.09805	-0.38556	-0.65059	-0.87424	-1.08994
1.75158	-0.10409	-0.38426	-0.65159	-0.87516	-1.09014
1.75119	-0.10292	-0.38426	-0.65318	-0.87624	-1.09439
1.7508	-0.10432	-0.38872	-0.65458	-0.87872	-1.09536
1.75042	-0.10617	-0.38983	-0.65591	-0.88011	-1.09555
1.75003	-0.10734	-0.38834	-0.65864	-0.88104	-1.09691
1.74964	-0.10942	-0.39076	-0.65963	-0.88305	-1.09787
1.74925	-0.11175	-0.39262	-0.6609	-0.88506	-1.10097
1.74887	-0.11407	-0.39429	-0.66229	-0.88212	-1.09945
1.74848	-0.1143	-0.39466	-0.66263	-0.88893	-1.10011
1.74809	-0.11708	-0.3967	-0.66334	-0.88645	-1.10263
1.7477	-0.11732	-0.39893	-0.66571	-0.88893	-1.1058
1.74732	-0.11964	-0.39986	-0.66673	-0.88927	-1.10591
1.74693	-0.12289	-0.40209	-0.66827	-0.89218	-1.10854
1.74654	-0.12312	-0.40357	-0.66974	-0.88867	-1.11215
1.74616	-0.12289	-0.40654	-0.67192	-0.89166	-1.1129
1.74577	-0.12591	-0.40821	-0.67384	-0.89464	-1.11379
1.74538	-0.12707	-0.4097	-0.67538	-0.89405	-1.11511
1.745	-0.12991	-0.41285	-0.67736	-0.89405	-1.11905
1.74461	-0.13101	-0.41193	-0.68037	-0.89668	-1.12003
1.74423	-0.13487	-0.41583	-0.68229	-0.89584	-1.12113
1.74384	-0.13902	-0.41843	-0.68287	-0.89942	-1.12343
1.74346	-0.14137	-0.42084	-0.68556	-0.90317	-1.12485
1.74307	-0.14429	-0.42065	-0.68697	-0.90038	-1.12627
1.74269	-0.14739	-0.42455	-0.68959	-0.90289	-1.12934
1.7423	-0.15121	-0.42622	-0.69062	-0.90657	-1.13175
1.74192	-0.15402	-0.43077	-0.69299	-0.90672	-1.13383
1.74153	-0.15742	-0.42973	-0.69574	-0.90935	-1.13569
1.74115	-0.16096	-0.42893	-0.69709	-0.90995	-1.13678
1.74077	-0.16049	-0.43384	-0.69991	-0.91101	-1.13864
1.74038	-0.16305	-0.43588	-0.70138	-0.91381	-1.14138
1.74	-0.16699	-0.43885	-0.70304	-0.9162	-1.14237
1.73961	-0.16862	-0.43677	-0.70529	-0.91709	-1.14488
1.73923	-0.17349	-0.44001	-0.70714	-0.91947	-1.14707
1.73885	-0.17535	-0.44491	-0.7083	-0.92096	-1.14642
1.73846	-0.17813	-0.44953	-0.71067	-0.92259	-1.14937
1.73808	-0.1837	-0.45278	-0.71323	-0.92467	-1.14926
1.7377	-0.18579	-0.45621	-0.71412	-0.92571	-1.15211
1.73732	-0.18928	-0.46045	-0.71662	-0.92675	-1.15342
1.73693	-0.19183	-0.46459	-0.71784	-0.92839	-1.1554
1.73655	-0.19369	-0.46746	-0.72014	-0.93033	-1.15704
1.73617	-0.19926	-0.46999	-0.72149	-0.933	-1.1578
1.73579	-0.19995	-0.47343	-0.7236	-0.93583	-1.15846
1.73541	-0.20483	-0.4772	-0.72572	-0.93776	-1.16065
1.73502	-0.2046	-0.48004	-0.72815	-0.94014	-1.1624
1.73464	-0.20785	-0.48288	-0.72956	-0.94162	-1.16248
1.73426	-0.21435	-0.48606	-0.73193	-0.94401	-1.16925
1.73388	-0.21481	-0.48911	-0.7343	-0.94519	-1.16673
1.7335	-0.21876	-0.48743	-0.73551	-0.94832	-1.16712
1.73312	-0.21992	-0.49067	-0.7384	-0.95011	-1.173
1.73274	-0.22502	-0.49336	-0.73955	-0.95293	-1.17192
1.73236	-0.22943	-0.49734	-0.74192	-0.95427	-1.17258
1.73198	-0.23268	-0.49917	-0.74352	-0.95561	-1.17522
1.7316	-0.23454	-0.50262	-0.74608	-0.95798	-1.1754
1.73122	-0.23686	-0.50542	-0.74858	-0.96051	-1.17965
1.73084	-0.24058	-0.50822	-0.74973	-0.96289	-1.18085
1.73046	-0.24406	-0.51188	-0.75185	-0.96349	-1.18407
1.73008	-0.24708	-0.51295	-0.75479	-0.96691	-1.18161
1.7297	-0.24638	-0.51618	-0.75658	-0.96824	-1.18396
1.72932	-0.2487	-0.51888	-0.75806	-0.97018	-1.18561
1.72894	-0.25474	-0.51963	-0.76004	-0.97033	-1.18747
1.72856	-0.25497	-0.522	-0.76222	-0.97375	-1.18834
1.72818	-0.25659	-0.5248	-0.76478	-0.97672	-1.1902
1.72781	-0.25659	-0.52803	-0.76664	-0.9797	-1.19064
1.72743	-0.26147	-0.52943	-0.76901	-0.98044	-1.19207
1.72705	-0.25938	-0.53115	-0.7706	-0.98297	-1.19086
1.72667	-0.26601	-0.53449	-0.77322	-0.9858	-1.19075
1.72629	-0.26564	-0.53562	-0.77554	-0.98773	-1.18955
1.72592	-0.26503	-0.53653	-0.77543	-0.99011	-1.18823
1.72554	-0.26467	-0.53778	-0.77638	-0.99071	-1.1867
1.72516	-0.26199	-0.53893	-0.77819	-0.99174	-1.18484
1.72478	-0.26092	-0.54049	-0.77708	-0.99086	-1.18298
1.72441	-0.25406	-0.53968	-0.7768	-0.99011	-1.18156
1.72403	-0.24893	-0.5416	-0.77401	-0.98807	-1.18049
1.72365	-0.2453	-0.53901	-0.77304	-0.98702	-1.1792
1.72328	-0.24138	-0.53913	-0.77039	-0.98489	-1.17753
1.7229	-0.2359	-0.53607	-0.76872	-0.98311	-1.17586
1.72252	-0.23145	-0.53335	-0.76621	-0.98061	-1.17328
1.72215	-0.22811	-0.53063	-0.76287	-0.97833	-1.1729
1.72177	-0.22391	-0.52901	-0.76039	-0.97648	-1.17137
1.7214	-0.21911	-0.52523	-0.75532	-0.97517	-1.16886
1.72102	-0.21311	-0.522	-0.75219	-0.97256	-1.16634
1.72065	-0.20729	-0.51888	-0.74898	-0.96718	-1.16455
1.72027	-0.20043	-0.5164	-0.74569	-0.96365	-1.16174
1.7199	-0.19505	-0.51242	-0.74157	-0.96098	-1.16136
1.71952	-0.18978	-0.5094	-0.73655	-0.95734	-1.15783
1.71915	-0.18523	-0.50348	-0.73095	-0.9543	-1.15571
1.71877	-0.1807	-0.49949	-0.72428	-0.9512	-1.1528
1.7184	-0.17334	-0.49497	-0.71843	-0.94598	-1.14855
1.71802	-0.16529	-0.48959	-0.7111	-0.94401	-1.14507
1.71765	-0.16047	-0.48237	-0.70328	-0.94143	-1.14139
1.71727	-0.15272	-0.48172	-0.6985	-0.93488	-1.14004
1.7169	-0.1463	-0.47732	-0.69282	-0.93012	-1.13733
1.71653	-0.13867	-0.4716	-0.68615	-0.92694	-1.1325
1.71615	-0.13094	-0.46581	-0.68088	-0.92357	-1.12708
1.71578	-0.12437	-0.46131	-0.67618	-0.92377	-1.12901
1.71541	-0.11776	-0.45752	-0.66745	-0.91722	-1.12391
1.71503	-0.11537	-0.45406	-0.66169	-0.90987	-1.12108
1.71466	-0.11342	-0.44619	-0.65642	-0.9065	-1.1147
1.71429	-0.1103	-0.44146	-0.65074	-0.9071	-1.11122
1.71392	-0.10105	-0.4365	-0.64629	-0.90253	-1.10677
1.71354	-0.09392	-0.43151	-0.6411	-0.8946	-1.10658
1.71317	-0.09326	-0.42445	-0.63674	-0.8938	-1.10619
1.7128	-0.09483	-0.41861	-0.63122	-0.89023	-1.10406
1.71243	-0.09052	-0.41314	-0.62694	-0.88467	-1.09574
1.71206	-0.08069	-0.40937	-0.62216	-0.88566	-1.094
1.71168	-0.0747	-0.40683	-0.61829	-0.8817	-1.09052
1.71131	-0.07103	-0.40354	-0.61434	-0.8809	-1.08723
1.71094	-0.07092	-0.39879	-0.61228	-0.87693	-1.08685
1.71057	-0.06813	-0.39408	-0.6089	-0.86958	-1.08356
1.7102	-0.06554	-0.39077	-0.60536	-0.86721	-1.08317
1.70983	-0.0592	-0.3883	-0.60281	-0.86502	-1.07582
1.70946	-0.05785	-0.38533	-0.59993	-0.85907	-1.07331
1.70909	-0.05785	-0.38264	-0.59688	-0.86224	-1.07002
1.70872	-0.06002	-0.38035	-0.59556	-0.85549	-1.06634
1.70835	-0.05931	-0.37758	-0.59466	-0.84914	-1.06499
1.70798	-0.05902	-0.37414	-0.59375	-0.85093	-1.06654
1.70761	-0.05461	-0.37064	-0.59161	-0.84299	-1.06325
1.70724	-0.05112	-0.36757	-0.59054	-0.84418	-1.06112
1.70687	-0.04948	-0.36436	-0.58963	-0.83902	-1.05725
1.7065	-0.0506	-0.36103	-0.58988	-0.83942	-1.05455
1.70613	-0.04979	-0.35804	-0.58856	-0.83525	-1.053
1.70576	-0.0475	-0.3557	-0.58947	-0.83406	-1.05242
1.70539	-0.04775	-0.35385	-0.58881	-0.82969	-1.05048
1.70502	-0.05105	-0.35159	-0.58816	-0.83208	-1.0472
1.70465	-0.05465	-0.34939	-0.58947	-0.82963	-1.04449
1.70429	-0.05375	-0.34818	-0.5881	-0.82993	-1.04217
1.70392	-0.05118	-0.34647	-0.58731	-0.82664	-1.04217
1.70355	-0.05053	-0.34377	-0.58695	-0.8239	-1.03965
1.70318	-0.05288	-0.34187	-0.58683	-0.82672	-1.03888
1.70281	-0.05568	-0.34196	-0.58611	-0.82387	-1.03868
1.70245	-0.05583	-0.34146	-0.58767	-0.82255	-1.03752
1.70208	-0.05243	-0.34025	-0.58599	-0.81818	-1.03714
1.70171	-0.04978	-0.34025	-0.58635	-0.82036	-1.0383
1.70134	-0.04894	-0.33988	-0.58686	-0.82295	-1.03751
1.70098	-0.05012	-0.33858	-0.58643	-0.82125	-1.03551
1.70061	-0.05169	-0.33839	-0.58598	-0.82036	-1.03445
1.70024	-0.05342	-0.33894	-0.58491	-0.82056	-1.03256
1.69988	-0.05299	-0.33795	-0.58614	-0.82347	-1.03386
1.69951	-0.05247	-0.33894	-0.58637	-0.82119	-1.03138
1.69914	-0.05486	-0.33818	-0.58596	-0.82055	-1.03232
1.69878	-0.0588	-0.33795	-0.58641	-0.81917	-1.03114
1.69841	-0.05814	-0.33905	-0.58534	-0.82192	-1.03468
1.69805	-0.05609	-0.33707	-0.58657	-0.82663	-1.03153
1.69768	-0.0537	-0.33676	-0.58518	-0.82195	-1.03498
1.69731	-0.05621	-0.33728	-0.58598	-0.82016	-1.03336
1.69695	-0.05855	-0.33784	-0.58672	-0.81968	-1.03279
1.69658	-0.05942	-0.3374	-0.58585	-0.82384	-1.03098
1.69622	-0.05662	-0.33609	-0.58614	-0.82333	-1.02984
1.69585	-0.05718	-0.33594	-0.58672	-0.82569	-1.03679
1.69549	-0.05906	-0.33759	-0.58585	-0.825	-1.03412
1.69512	-0.05921	-0.33732	-0.58672	-0.82431	-1.03702
1.69476	-0.05687	-0.33677	-0.58614	-0.82569	-1.03309
1.6944	-0.0563	-0.33622	-0.58701	-0.82347	-1.03611
1.69403	-0.05888	-0.33594	-0.58643	-0.82642	-1.03912
1.69367	-0.06431	-0.33704	-0.58731	-0.82726	-1.03761
1.6933	-0.06608	-0.33622	-0.58643	-0.8261	-1.03611
1.69294	-0.06305	-0.33567	-0.58731	-0.82433	-1.03498
1.69258	-0.06186	-0.33649	-0.58767	-0.82628	-1.03711
1.69221	-0.06506	-0.33787	-0.58719	-0.82989	-1.03686
1.69185	-0.06733	-0.33704	-0.58828	-0.82989	-1.04188
1.69149	-0.06632	-0.33704	-0.58876	-0.82929	-1.03962
1.69112	-0.06354	-0.33704	-0.59104	-0.82811	-1.04603
1.69076	-0.06304	-0.33704	-0.5902	-0.83166	-1.04163
1.6904	-0.06561	-0.33664	-0.5908	-0.83374	-1.04351
1.69004	-0.06945	-0.33869	-0.59056	-0.83406	-1.04477
1.68967	-0.06892	-0.33815	-0.59104	-0.8336	-1.04778
1.68931	-0.06994	-0.33815	-0.59273	-0.83235	-1.04816
1.68895	-0.07259	-0.33833	-0.59212	-0.83504	-1.04739
1.68859	-0.07403	-0.33852	-0.59393	-0.83632	-1.04932
1.68823	-0.0717	-0.33684	-0.59489	-0.83889	-1.05048
1.68787	-0.07194	-0.33833	-0.59405	-0.83935	-1.05164
1.6875	-0.07096	-0.34007	-0.59465	-0.83713	-1.05106
1.68714	-0.07044	-0.34001	-0.59621	-0.83551	-1.05184
1.68678	-0.06991	-0.33982	-0.59633	-0.83785	-1.05338
1.68642	-0.07116	-0.34262	-0.59659	-0.84012	-1.0559
1.68606	-0.07066	-0.34169	-0.59648	-0.83874	-1.05435
1.6857	-0.07551	-0.34411	-0.59724	-0.84423	-1.05687
1.68534	-0.07885	-0.34239	-0.60119	-0.84465	-1.05803
1.68498	-0.07667	-0.34326	-0.60194	-0.84507	-1.05957
1.68462	-0.07216	-0.34272	-0.59997	-0.8418	-1.06112
1.68426	-0.07277	-0.34369	-0.6014	-0.84061	-1.06112
1.6839	-0.07842	-0.34617	-0.60255	-0.84311	-1.06093
1.68354	-0.07878	-0.34433	-0.60318	-0.84219	-1.06228
1.68318	-0.07925	-0.34741	-0.60391	-0.84738	-1.06344
1.68282	-0.08443	-0.34706	-0.60412	-0.84438	-1.06441
1.68246	-0.08026	-0.34523	-0.60569	-0.84795	-1.06557
1.6821	-0.07862	-0.34573	-0.60569	-0.84617	-1.06654
1.68174	-0.08186	-0.34649	-0.60695	-0.84609	-1.06712
1.68138	-0.08377	-0.34916	-0.60863	-0.84733	-1.06789
1.68103	-0.08555	-0.35046	-0.60873	-0.85094	-1.06847
1.68067	-0.08087	-0.35065	-0.61041	-0.84845	-1.0706
1.68031	-0.08498	-0.35028	-0.61103	-0.84859	-1.07195
1.67995	-0.08288	-0.34972	-0.61219	-0.85192	-1.07524
1.67959	-0.08209	-0.34898	-0.61187	-0.8549	-1.07427
1.67923	-0.08296	-0.35307	-0.61428	-0.84994	-1.07737
1.67888	-0.08625	-0.35008	-0.61522	-0.85569	-1.07737
1.67852	-0.08609	-0.3539	-0.61543	-0.85693	-1.07795
1.67816	-0.08603	-0.35498	-0.61596	-0.85461	-1.08104
1.6778	-0.09001	-0.3499	-0.61753	-0.85233	-1.07969
1.67745	-0.08937	-0.35251	-0.62025	-0.85487	-1.08066
1.67709	-0.08868	-0.35568	-0.61973	-0.8571	-1.08433
1.67673	-0.08805	-0.35493	-0.62098	-0.86	-1.08182
1.67638	-0.09168	-0.35475	-0.62234	-0.86025	-1.08627
1.67602	-0.08985	-0.35419	-0.62339	-0.85785	-1.08607
1.67566	-0.08691	-0.35531	-0.62433	-0.85706	-1.09093
1.67531	-0.09225	-0.35792	-0.62632	-0.85946	-1.09282
1.67495	-0.09591	-0.35661	-0.62601	-0.86156	-1.09164
1.6746	-0.09418	-0.35848	-0.62936	-0.86062	-1.09575
1.67424	-0.08883	-0.35885	-0.62769	-0.85978	-1.09506
1.67388	-0.08623	-0.35848	-0.62737	-0.86236	-1.09553
1.67353	-0.08992	-0.36053	-0.63051	-0.86191	-1.096
1.67317	-0.09515	-0.35904	-0.63193	-0.86344	-1.09836
1.67282	-0.09476	-0.36295	-0.63097	-0.86232	-1.09895
1.67246	-0.08899	-0.36053	-0.63282	-0.86579	-1.09966
1.67211	-0.08731	-0.36034	-0.63512	-0.86426	-1.10119
1.67175	-0.0912	-0.36389	-0.63554	-0.86594	-1.10202
1.6714	-0.09545	-0.36314	-0.63543	-0.87041	-1.10261
1.67104	-0.09851	-0.36426	-0.6347	-0.86787	-1.10402
1.67069	-0.10074	-0.36594	-0.63711	-0.86829	-1.10901
1.67034	-0.10128	-0.36706	-0.63753	-0.87159	-1.1078
1.66998	-0.1005	-0.36631	-0.63742	-0.87092	-1.1088
1.66963	-0.09875	-0.36575	-0.63868	-0.87231	-1.10956
1.66927	-0.09666	-0.36669	-0.64067	-0.87592	-1.11094
1.66892	-0.09643	-0.36911	-0.64088	-0.87703	-1.11219
1.66857	-0.09851	-0.3678	-0.64329	-0.87814	-1.1147
1.66821	-0.09643	-0.37079	-0.64356	-0.87981	-1.11483
1.66786	-0.09759	-0.37116	-0.64429	-0.87925	-1.11671
1.66751	-0.09434	-0.37377	-0.64496	-0.8808	-1.11847
1.66715	-0.10176	-0.37135	-0.64612	-0.8823	-1.11797
1.6668	-0.10292	-0.37545	-0.64674	-0.88203	-1.11885
1.66645	-0.10107	-0.37452	-0.64894	-0.88548	-1.12224
1.6661	-0.09939	-0.37695	-0.64821	-0.8848	-1.12324
1.66574	-0.10135	-0.37769	-0.64989	-0.8848	-1.12626
1.66539	-0.10401	-0.37956	-0.65135	-0.88736	-1.12621
1.66504	-0.10178	-0.38163	-0.65156	-0.88889	-1.12644
1.66469	-0.10501	-0.38197	-0.65355	-0.88883	-1.12676
1.66434	-0.10433	-0.38412	-0.65439	-0.89049	-1.13027
1.66399	-0.11347	-0.38547	-0.6546	-0.89327	-1.13078
1.66363	-0.11278	-0.38637	-0.65743	-0.89211	-1.13467
1.66328	-0.10706	-0.3875	-0.659	-0.89454	-1.13404
1.66293	-0.10876	-0.39157	-0.66109	-0.89613	-1.13517
1.66258	-0.11244	-0.39145	-0.66161	-0.89618	-1.1363
1.66223	-0.11616	-0.39292	-0.66287	-0.90074	-1.13655
1.66188	-0.1185	-0.39495	-0.66402	-0.90197	-1.13693
1.66153	-0.11561	-0.39822	-0.66559	-0.90135	-1.1407
1.66118	-0.11507	-0.39969	-0.66748	-0.90415	-1.14132
1.66083	-0.1158	-0.4024	-0.6672	-0.90574	-1.14434
1.66048	-0.11704	-0.40511	-0.6694	-0.90548	-1.14748
1.66013	-0.11867	-0.40748	-0.66927	-0.9061	-1.14622
1.65978	-0.11865	-0.41132	-0.66947	-0.90859	-1.14886
1.65943	-0.11878	-0.4129	-0.67146	-0.90951	-1.152
1.65908	-0.12119	-0.41515	-0.67334	-0.91126	-1.15024
1.65873	-0.12371	-0.41854	-0.67519	-0.91219	-1.15426
1.65838	-0.12732	-0.42238	-0.6768	-0.91511	-1.1584
1.65803	-0.12601	-0.42351	-0.67722	-0.91718	-1.15955
1.65768	-0.12906	-0.427	-0.67889	-0.91864	-1.15991
1.65733	-0.13451	-0.43073	-0.68121	-0.919	-1.16229
1.65699	-0.13387	-0.43276	-0.68245	-0.92156	-1.1633
1.65664	-0.13836	-0.43615	-0.68455	-0.92156	-1.16443
1.65629	-0.13932	-0.43761	-0.68741	-0.92533	-1.16957
1.65594	-0.14381	-0.441	-0.68812	-0.92789	-1.17397
1.65559	-0.14317	-0.44314	-0.69379	-0.92728	-1.17485
1.65524	-0.14493	-0.44664	-0.69261	-0.92883	-1.17861
1.6549	-0.14814	-0.44879	-0.69627	-0.93088	-1.17874
1.65455	-0.14894	-0.45409	-0.69786	-0.93311	-1.18414
1.6542	-0.15215	-0.45714	-0.69819	-0.93533	-1.18401
1.65385	-0.15488	-0.4621	-0.70035	-0.93609	-1.1879
1.65351	-0.1595	-0.46459	-0.70306	-0.93778	-1.18916
1.65316	-0.15878	-0.4656	-0.7073	-0.93918	-1.19546
1.65282	-0.15957	-0.47068	-0.70865	-0.94141	-1.19443
1.65248	-0.16205	-0.47294	-0.71135	-0.94322	-1.19807
1.65214	-0.16321	-0.47581	-0.71424	-0.94625	-1.20109
1.6518	-0.16706	-0.48106	-0.71541	-0.94769	-1.2057
1.65146	-0.16979	-0.48332	-0.71992	-0.95	-1.20661
1.65112	-0.17588	-0.48812	-0.72286	-0.95165	-1.21143
1.65078	-0.1738	-0.48943	-0.72512	-0.95259	-1.21302
1.65043	-0.17813	-0.49055	-0.72713	-0.95447	-1.21641
1.65009	-0.18326	-0.49506	-0.72925	-0.95757	-1.21829
1.64975	-0.1855	-0.4982	-0.73173	-0.9593	-1.22243
1.64941	-0.18935	-0.50171	-0.73471	-0.96154	-1.22294
1.64907	-0.1916	-0.5033	-0.73811	-0.96269	-1.2257
1.64873	-0.19416	-0.50443	-0.7396	-0.96493	-1.22733
1.64839	-0.19817	-0.50356	-0.74075	-0.96731	-1.23056
1.64806	-0.20074	-0.50428	-0.74062	-0.9691	-1.23385
1.64772	-0.20426	-0.50273	-0.73999	-0.97163	-1.2376
1.64738	-0.20859	-0.50227	-0.73913	-0.97383	-1.24146
1.64704	-0.21148	-0.50114	-0.73845	-0.97559	-1.24503
1.6467	-0.21164	-0.5003	-0.73751	-0.97711	-1.24929
1.64636	-0.21613	-0.49993	-0.73644	-0.97831	-1.2516
1.64602	-0.22126	-0.50021	-0.73483	-0.97728	-1.24866
1.64568	-0.22463	-0.50029	-0.73308	-0.97583	-1.24552
1.64534	-0.22896	-0.50125	-0.73193	-0.97384	-1.24164
1.64501	-0.2304	-0.5024	-0.73065	-0.97075	-1.23825
1.64467	-0.23114	-0.5032	-0.72903	-0.9677	-1.23386
1.64433	-0.23694	-0.5044	-0.72749	-0.9645	-1.22871
1.64399	-0.23909	-0.5062	-0.72621	-0.96081	-1.2252
1.64365	-0.24249	-0.50833	-0.72506	-0.95664	-1.22181
1.64332	-0.24227	-0.51008	-0.7242	-0.95248	-1.21887
1.64298	-0.24573	-0.51251	-0.7233	-0.948	-1.21586
1.64264	-0.24724	-0.51454	-0.72432	-0.94383	-1.21296
1.6423	-0.2482	-0.51724	-0.72561	-0.94158	-1.20909
1.64197	-0.25125	-0.52	-0.72701	-0.93629	-1.20677
1.64163	-0.25289	-0.52318	-0.7282	-0.93421	-1.20251
1.64129	-0.25021	-0.52607	-0.73009	-0.93102	-1.20009
1.64096	-0.24834	-0.52876	-0.73278	-0.92712	-1.19729
1.64062	-0.24771	-0.5326	-0.73559	-0.92935	-1.19485
1.64028	-0.24538	-0.53618	-0.73832	-0.92924	-1.19284
1.63995	-0.2396	-0.53776	-0.7416	-0.93251	-1.19321
1.63961	-0.23093	-0.53757	-0.74433	-0.93641	-1.1957
1.63928	-0.22611	-0.53584	-0.74821	-0.93872	-1.19866
1.63894	-0.21881	-0.53406	-0.75132	-0.94346	-1.20178
1.6386	-0.2092	-0.53145	-0.75413	-0.947	-1.20512
1.63827	-0.19465	-0.52691	-0.75789	-0.94846	-1.20903
1.63793	-0.18423	-0.52017	-0.76121	-0.95281	-1.21339
1.6376	-0.16988	-0.51293	-0.76488	-0.95526	-1.21707
1.63726	-0.1514	-0.50577	-0.76756	-0.95757	-1.22243
1.63693	-0.13249	-0.49656	-0.77054	-0.96183	-1.22833
1.63659	-0.11987	-0.48495	-0.77285	-0.96562	-1.23198
1.63626	-0.1061	-0.47352	-0.77536	-0.96962	-1.23511
1.63592	-0.08571	-0.46261	-0.77677	-0.97219	-1.24089
1.63559	-0.06444	-0.45038	-0.77481	-0.97517	-1.2467
1.63525	-0.04538	-0.4355	-0.77191	-0.97641	-1.25285
1.63492	-0.02798	-0.41936	-0.76739	-0.97556	-1.2567
1.63459	-0.01122	-0.40349	-0.76152	-0.97537	-1.25977
1.63425	0.00376	-0.3879	-0.75576	-0.97309	-1.26024
1.63392	0.01929	-0.37273	-0.74549	-0.97186	-1.25802
1.63358	0.03302	-0.35825	-0.73341	-0.96833	-1.25421
1.63325	0.04643	-0.34511	-0.72256	-0.9663	-1.247
1.63292	0.05755	-0.33374	-0.70989	-0.96227	-1.23954
1.63258	0.06821	-0.3223	-0.69146	-0.95685	-1.23235
1.63225	0.07691	-0.30857	-0.67649	-0.94653	-1.23022
1.63192	0.08835	-0.29269	-0.6501	-0.93496	-1.22055
1.63158	0.09703	-0.27766	-0.63261	-0.92404	-1.20975
1.63125	0.10168	-0.26464	-0.61157	-0.91836	-1.19571
1.63092	0.10444	-0.2523	-0.59703	-0.9123	-1.18085
1.63059	0.11142	-0.24032	-0.58713	-0.89975	-1.16515
1.63025	0.1167	-0.22979	-0.57449	-0.8817	-1.14749
1.62992	0.11839	-0.22074	-0.55603	-0.86301	-1.13001
1.62959	0.11674	-0.21328	-0.5385	-0.84601	-1.11702
1.62926	0.11825	-0.20654	-0.52536	-0.83047	-1.10522
1.62893	0.11722	-0.20046	-0.50969	-0.8144	-1.09072
1.62859	0.11472	-0.1964	-0.49984	-0.79664	-1.0795
1.62826	0.11303	-0.19336	-0.4876	-0.777	-1.06383
1.62793	0.116	-0.18975	-0.47973	-0.75888	-1.05164
1.6276	0.11545	-0.18607	-0.47168	-0.74534	-1.04487
1.62727	0.11275	-0.18318	-0.466	-0.73633	-1.03153
1.62694	0.11187	-0.18151	-0.46055	-0.72751	-1.02437
1.62661	0.10902	-0.18076	-0.45507	-0.71717	-1.00948
1.62628	0.10493	-0.17964	-0.44899	-0.70644	-1.00309
1.62595	0.09767	-0.18011	-0.4507	-0.69743	-0.99497
1.62561	0.0951	-0.18132	-0.44488	-0.69024	-0.98599
1.62528	0.09431	-0.18183	-0.44651	-0.68522	-0.97403
1.62495	0.09588	-0.18429	-0.44478	-0.68127	-0.96965
1.62462	0.09386	-0.18707	-0.446	-0.67757	-0.96725
1.62429	0.09112	-0.19007	-0.4486	-0.67403	-0.964
1.62396	0.08996	-0.19339	-0.44948	-0.67138	-0.96093
1.62363	0.08664	-0.1957	-0.45207	-0.66838	-0.95609
1.62331	0.08132	-0.19874	-0.4543	-0.66715	-0.95723
1.62298	0.0753	-0.20262	-0.45276	-0.66437	-0.9528
1.62265	0.07345	-0.2076	-0.45507	-0.66417	-0.95066
1.62232	0.07019	-0.20714	-0.45884	-0.66298	-0.95146
1.62199	0.06776	-0.2112	-0.46723	-0.66298	-0.95313
1.62166	0.06965	-0.21249	-0.4644	-0.66086	-0.95738
1.62133	0.07508	-0.21535	-0.47159	-0.6596	-0.9613
1.621	0.06987	-0.22042	-0.47091	-0.65901	-0.9621
1.62067	0.06143	-0.22346	-0.47784	-0.65856	-0.96294
1.62034	0.06013	-0.22521	-0.47964	-0.66027	-0.96541
1.62002	0.06464	-0.22881	-0.48401	-0.65901	-0.96853
1.61969	0.06452	-0.22983	-0.487	-0.66536	-0.97098
1.61936	0.05995	-0.23425	-0.49026	-0.66516	-0.97471
1.61903	0.05751	-0.2397	-0.49325	-0.66576	-0.97887
1.6187	0.05389	-0.24089	-0.49642	-0.67214	-0.98142
1.61838	0.04959	-0.24163	-0.50019	-0.6725	-0.98508
1.61805	0.04321	-0.24569	-0.50167	-0.67372	-0.98994
1.61772	0.04381	-0.24855	-0.50342	-0.6774	-0.9936
1.61739	0.04604	-0.24969	-0.50558	-0.68326	-0.99774
1.61707	0.04869	-0.25104	-0.50705	-0.68527	-1.0013
1.61674	0.0466	-0.25547	-0.5079	-0.69036	-1.00541
1.61641	0.04456	-0.25737	-0.50966	-0.69333	-1.00943
1.61609	0.03992	-0.25802	-0.51096	-0.69657	-1.01328
1.61576	0.0383	-0.25978	-0.51255	-0.69858	-1.01798
1.61543	0.03898	-0.25971	-0.51357	-0.70313	-1.02036
1.61511	0.04022	-0.26109	-0.51493	-0.70418	-1.02271
1.61478	0.03528	-0.2619	-0.51578	-0.70804	-1.02463
1.61446	0.03403	-0.26258	-0.51641	-0.71206	-1.02685
1.61413	0.03373	-0.26321	-0.51726	-0.71653	-1.0294
1.6138	0.03273	-0.26379	-0.51816	-0.71863	-1.0308
1.61348	0.03304	-0.26484	-0.51924	-0.71932	-1.03159
1.61315	0.03311	-0.26598	-0.51969	-0.72108	-1.03201
1.61283	0.03347	-0.26672	-0.52086	-0.72414	-1.0327
1.6125	0.0324	-0.26711	-0.52054	-0.7258	-1.03322
1.61218	0.03397	-0.26688	-0.52214	-0.72843	-1.03325
1.61185	0.03345	-0.26728	-0.52133	-0.73158	-1.03322
1.61153	0.03319	-0.26711	-0.52154	-0.73438	-1.0326
1.6112	0.03456	-0.26745	-0.5215	-0.73607	-1.03214
1.61088	0.03653	-0.26665	-0.52107	-0.73683	-1.03195
1.61055	0.03741	-0.26619	-0.51979	-0.73771	-1.03162
1.61023	0.03712	-0.26607	-0.5194	-0.7378	-1.0308
1.6099	0.03756	-0.26567	-0.51901	-0.73797	-1.03038
1.60958	0.03895	-0.26532	-0.5182	-0.73866	-1.02973
1.60926	0.04192	-0.26457	-0.51726	-0.73814	-1.02956
1.60893	0.04076	-0.2655	-0.51674	-0.73718	-1.02868
1.60861	0.04262	-0.26423	-0.51632	-0.73771	-1.02891
1.60829	0.04494	-0.26394	-0.51507	-0.73622	-1.02848
1.60796	0.04331	-0.26492	-0.51488	-0.73711	-1.0273
1.60764	0.04564	-0.26475	-0.51353	-0.73482	-1.02778
1.60731	0.04714	-0.26463	-0.5134	-0.73657	-1.02693
1.60699	0.04592	-0.26544	-0.51212	-0.73409	-1.02639
1.60667	0.04825	-0.26371	-0.5119	-0.73404	-1.02495
1.60635	0.04819	-0.26383	-0.51142	-0.73332	-1.02495
1.60602	0.04889	-0.2653	-0.51114	-0.73211	-1.02437
1.6057	0.05097	-0.26288	-0.51077	-0.73141	-1.02547
1.60538	0.04935	-0.26248	-0.51039	-0.73027	-1.02476
1.60506	0.04958	-0.26268	-0.51071	-0.72939	-1.02611
1.60473	0.05051	-0.26349	-0.51013	-0.728	-1.02689
1.60441	0.04847	-0.26509	-0.51116	-0.72721	-1.02515
1.60409	0.04863	-0.26328	-0.51042	-0.72694	-1.02727
1.60377	0.04769	-0.26388	-0.51122	-0.72554	-1.02747
1.60345	0.04459	-0.26826	-0.5119	-0.72642	-1.02901
1.60312	0.04564	-0.2657	-0.51241	-0.72318	-1.03095
1.6028	0.04459	-0.26999	-0.51299	-0.72422	-1.02959
1.60248	0.04321	-0.26691	-0.51369	-0.72256	-1.03153
1.60216	0.04332	-0.27073	-0.5135	-0.72152	-1.02824
1.60184	0.04127	-0.27214	-0.51449	-0.72011	-1.0294
1.60152	0.04171	-0.27425	-0.51533	-0.72011	-1.03172
1.6012	0.04105	-0.27684	-0.5168	-0.71924	-1.03385
1.60088	0.03894	-0.27897	-0.51706	-0.71915	-1.03269
1.60056	0.03778	-0.27374	-0.51767	-0.71863	-1.03559
1.60024	0.03684	-0.27777	-0.51962	-0.71915	-1.03442
1.59954	0.03728	-0.28239	-0.52158	-0.71874	-1.03575
1.5996	0.03612	-0.28602	-0.52014	-0.71963	-1.03694
1.59928	0.03495	-0.28481	-0.52306	-0.72011	-1.03788
1.59896	0.03429	-0.2838	-0.52408	-0.72106	-1.03675
1.59864	0.03264	-0.29044	-0.5244	-0.72148	-1.03983
1.59832	0.03224	-0.28893	-0.52349	-0.72236	-1.03907
1.598	0.03032	-0.29377	-0.52687	-0.72345	-1.0383
1.59768	0.03357	-0.2902	-0.52698	-0.72427	-1.04062
1.59736	0.02916	-0.29366	-0.52576	-0.7253	-1.04004
1.59704	0.03078	-0.29346	-0.52831	-0.72618	-1.04232
1.59672	0.02846	-0.29728	-0.52713	-0.72735	-1.04023
1.5964	0.02869	-0.29728	-0.52896	-0.72837	-1.04238
1.59608	0.03148	-0.29788	-0.53004	-0.7298	-1.04421
1.59576	0.02753	-0.3003	-0.52874	-0.73014	-1.04391
1.59544	0.02892	-0.29909	-0.53092	-0.73117	-1.04352
1.59513	0.02753	-0.29756	-0.52882	-0.73205	-1.04507
1.59481	0.02637	-0.30008	-0.53176	-0.73301	-1.04545
1.59449	0.02567	-0.30081	-0.53114	-0.73383	-1.04739
1.59417	0.0273	-0.29828	-0.53479	-0.73458	-1.04894
1.59385	0.02567	-0.29768	-0.5328	-0.73472	-1.0501
1.59354	0.02498	-0.29996	-0.53441	-0.73622	-1.04971
1.59322	0.02614	-0.30143	-0.53647	-0.7367	-1.05222
1.5929	0.02683	-0.30081	-0.536	-0.73691	-1.04855
1.59258	0.02219	-0.30129	-0.53756	-0.73813	-1.05087
1.59227	0.02451	-0.30273	-0.53234	-0.73797	-1.05222
1.59195	0.02219	-0.30575	-0.53346	-0.7384	-1.05455
1.59163	0.02451	-0.30237	-0.5328	-0.7384	-1.05012
1.59132	0.02312	-0.30429	-0.53681	-0.73901	-1.04973
1.591	0.02335	-0.30201	-0.53964	-0.74079	-1.04992
1.59068	0.02382	-0.30225	-0.54072	-0.74066	-1.0507
1.59037	0.02312	-0.30376	-0.53619	-0.741	-1.04992
1.59102	0.02312	-0.30476	-0.53709	-0.7397	-1.05053
1.58973	0.02149	-0.30666	-0.5377	-0.7397	-1.05398
1.58942	0.02312	-0.30666	-0.54019	-0.74141	-1.05573
1.5891	0.02196	-0.30678	-0.54137	-0.74113	-1.05319
1.58878	0.01825	-0.30799	-0.54233	-0.74162	-1.05261
1.58847	0.02289	-0.30488	-0.54219	-0.74175	-1.05074
1.58815	0.01592	-0.30694	-0.53766	-0.7423	-1.05159
1.58784	0.01987	-0.30778	-0.53884	-0.74223	-1.05863
1.58752	0.01685	-0.30417	-0.5378	-0.74203	-1.05287
1.58721	0.01569	-0.30277	-0.54058	-0.74223	-1.05329
1.58689	0.01168	-0.30268	-0.54432	-0.74182	-1.05403
1.58658	0.01474	-0.30354	-0.54417	-0.74257	-1.05562
1.58626	0.01894	-0.30696	-0.54275	-0.74271	-1.05287
1.58595	0.01195	-0.30246	-0.54049	-0.74284	-1.05297
1.58563	0.0161	-0.30874	-0.54115	-0.74237	-1.05297
1.58532	0.0239	-0.30261	-0.54195	-0.7423	-1.05467
1.585	0.02102	-0.30244	-0.53902	-0.74312	-1.05541
1.58469	0.00944	-0.30666	-0.54492	-0.74261	-1.0552
1.58437	0.01476	-0.30882	-0.54497	-0.74319	-1.05478
1.58406	0.01198	-0.30201	-0.54271	-0.74269	-1.05573
1.58375	0.01151	-0.30658	-0.54256	-0.74392	-1.0586
1.58343	0.01015	-0.30367	-0.54445	-0.74348	-1.05371
1.58312	0.01105	-0.3035	-0.53987	-0.74269	-1.05753
1.5828	0.01131	-0.30393	-0.54261	-0.74331	-1.05594
1.58249	0.01381	-0.30778	-0.54275	-0.74304	-1.05817
1.58218	0.01271	-0.30683	-0.54573	-0.74339	-1.05478
1.58186	0.01483	-0.30766	-0.542	-0.74489	-1.05605
1.58155	0.02257	-0.30307	-0.54233	-0.74339	-1.05531
1.58124	0.01908	-0.30081	-0.54138	-0.74401	-1.05743
1.58093	0.01326	-0.30739	-0.54407	-0.7448	-1.05753
1.58061	0.01058	-0.30986	-0.54525	-0.74489	-1.06019
1.5803	0.01142	-0.30766	-0.54582	-0.74497	-1.05679
1.57999	0.0162	-0.3005	-0.54568	-0.7448	-1.05828
1.57968	0.0208	-0.3086	-0.54186	-0.74506	-1.05923
1.57936	0.02392	-0.30221	-0.54568	-0.74401	-1.06146
1.57905	0.02392	-0.30086	-0.54596	-0.74549	-1.06188
1.57874	0.0179	-0.30432	-0.54077	-0.74585	-1.0552
1.57843	0.01418	-0.30533	-0.54488	-0.74541	-1.0587
1.57812	0.01694	-0.30417	-0.54063	-0.7462	-1.06093
1.5778	0.01179	-0.30995	-0.54558	-0.74567	-1.05658
1.57749	0.02245	-0.30955	-0.54757	-0.74603	-1.05828
1.57718	0.01271	-0.30311	-0.54204	-0.74594	-1.05446
1.57687	0.02043	-0.30211	-0.54365	-0.74549	-1.05743
1.57656	0.01348	-0.2999	-0.54223	-0.74576	-1.05679
1.57625	0.02227	-0.30646	-0.54483	-0.74514	-1.05913
1.57594	0.02227	-0.30706	-0.5445	-0.74489	-1.06008
1.57563	0.01501	-0.30622	-0.54181	-0.74565	-1.06029
1.57532	0.0166	-0.30429	-0.54761	-0.7453	-1.06273
1.575	0.0167	-0.3015	-0.5444	-0.74707	-1.05796
1.57469	0.01549	-0.3085	-0.54563	-0.74408	-1.05573
1.57438	0.01538	-0.30553	-0.54332	-0.74529	-1.05997
1.57407	0.01299	-0.30309	-0.54785	-0.74495	-1.05902
1.57376	0.01602	-0.30369	-0.5461	-0.74647	-1.06019
1.57345	0.0111	-0.30465	-0.54256	-0.74499	-1.05891
1.57314	0.0177	-0.30141	-0.54459	-0.74761	-1.06326
1.57283	0.01875	-0.30983	-0.54497	-0.74576	-1.06326
1.57252	0.02128	-0.30895	-0.5419	-0.74465	-1.05637
1.57222	0.02042	-0.30622	-0.54628	-0.74658	-1.0622
1.57191	0.02313	-0.30352	-0.54686	-0.74571	-1.05955
1.5716	0.02004	-0.30867	-0.5437	-0.7472	-1.06316
1.57129	0.01344	-0.31076	-0.54214	-0.74649	-1.05796
1.57098	0.00883	-0.30814	-0.54681	-0.74772	-1.05669
1.57067	0.01134	-0.30862	-0.54549	-0.74444	-1.0622
1.57036	0.01112	-0.30285	-0.54875	-0.74751	-1.06401
1.57005	0.00983	-0.3009	-0.55033	-0.74454	-1.05806
1.56974	0.00854	-0.30613	-0.54851	-0.74408	-1.06422
1.56944	0.01216	-0.3005	-0.54724	-0.74485	-1.06475
1.56913	0.01314	-0.30309	-0.54275	-0.74433	-1.05658
1.56882	0.01352	-0.30429	-0.54827	-0.74803	-1.05891
1.56851	0.01389	-0.30153	-0.54473	-0.74433	-1.06443
1.5682	0.01686	-0.30898	-0.55231	-0.74408	-1.06433
1.5679	0.01861	-0.3003	-0.54134	-0.74756	-1.06072
1.56759	0.02245	-0.30281	-0.53951	-0.74526	-1.06337
1.56728	0.02609	-0.30674	-0.54728	-0.74642	-1.05828
1.56697	0.02449	-0.31175	-0.5437	-0.74449	-1.06719
1.56667	0.01128	-0.30646	-0.54849	-0.74513	-1.06433
1.56636	0.01768	-0.3055	-0.5484	-0.74642	-1.06135
1.56605	0.00757	-0.30237	-0.55033	-0.74948	-1.0639
1.56574	0.01105	-0.30008	-0.55031	-0.74601	-1.05849
1.56544	0.01383	-0.30201	-0.55125	-0.74577	-1.05722
1.56513	0.00919	-0.30141	-0.54485	-0.74416	-1.06539
1.56482	0.0071	-0.30285	-0.54568	-0.74481	-1.06146
1.56452	0.01121	-0.31024	-0.54203	-0.74625	-1.0656
1.56421	0.01891	-0.30494	-0.54934	-0.74508	-1.05711
1.5639	0.01871	-0.30153	-0.54363	-0.74701	-1.0656
1.5636	0.01383	-0.29948	-0.55201	-0.74474	-1.06146
1.56329	0.02308	-0.29984	-0.54885	-0.74851	-1.06358
1.56299	0.01945	-0.30357	-0.5461	-0.74618	-1.0673
1.56268	0.02278	-0.30153	-0.55056	-0.74433	-1.05828
1.56238	0.0228	-0.31079	-0.54708	-0.74803	-1.05796
1.56207	0.01649	-0.31055	-0.5498	-0.74889	-1.06167
1.56176	0.01449	-0.30718	-0.54287	-0.74844	-1.06677
1.56146	0.01861	-0.31297	-0.55391	-0.74981	-1.05828
1.56115	0.02085	-0.31398	-0.55391	-0.7505	-1.06687
1.56085	0.01575	-0.30177	-0.55422	-0.74787	-1.06698
1.56054	0.01727	-0.30429	-0.54363	-0.74437	-1.06889
1.56024	0.01759	-0.30538	-0.54401	-0.74414	-1.06242
1.55993	0.00792	-0.30586	-0.54995	-0.74514	-1.05902
1.55963	0.01717	-0.30237	-0.54629	-0.74997	-1.06677
1.55932	0.01234	-0.30947	-0.55277	-0.7457	-1.06284
1.55902	0.00627	-0.30718	-0.54942	-0.74465	-1.06613
1.55872	0.01815	-0.3049	-0.54355	-0.74787	-1.06475
1.55841	0.01243	-0.30297	-0.54523	-0.74249	-1.06061
1.55811	0.00668	-0.30229	-0.55323	-0.7511	-1.06926
1.5578	0.01145	-0.30995	-0.55193	-0.74316	-1.06834
1.5575	0.01482	-0.30585	-0.5485	-0.74547	-1.06889
1.5572	0.01399	-0.30213	-0.55125	-0.74546	-1.06295
1.55689	0.01352	-0.30213	-0.54462	-0.74393	-1.05785
1.55659	0.02071	-0.30153	-0.55399	-0.7449	-1.06698
1.55629	0.01799	-0.31034	-0.54827	-0.74885	-1.06815
1.55598	0.00806	-0.3103	-0.54363	-0.7472	-1.06677
1.55568	0.00921	-0.30596	-0.54462	-0.74959	-1.06624
1.55538	0.02025	-0.30093	-0.54622	-0.74643	-1.06178
1.55507	0.02525	-0.30947	-0.55338	-0.74658	-1.06093
1.55477	0.02445	-0.30807	-0.54508	-0.74352	-1.06188
1.55447	0.01527	-0.3085	-0.55033	-0.74416	-1.06539
1.55417	0.00713	-0.30141	-0.54317	-0.74593	-1.07059
1.55386	0.00903	-0.30105	-0.55323	-0.74178	-1.06793
1.55356	0.00713	-0.3029	-0.54896	-0.7481	-1.05902
1.55326	0.00594	-0.30964	-0.54866	-0.75094	-1.05976
1.55296	0.01261	-0.30971	-0.5463	-0.74428	-1.06369
1.55266	0.01045	-0.30619	-0.55243	-0.74541	-1.06454
1.55235	0.01187	-0.30154	-0.54576	-0.74547	-1.06952
1.55205	0.01046	-0.30766	-0.54972	-0.74262	-1.06369
1.55175	0.0162	-0.30956	-0.55279	-0.74577	-1.06519
1.55145	0.01307	-0.30995	-0.54581	-0.74213	-1.06772
1.55115	0.01611	-0.31337	-0.55215	-0.74624	-1.06995
1.55085	0.01969	-0.30646	-0.55152	-0.74992	-1.06104
1.55055	0.01188	-0.30441	-0.55035	-0.75018	-1.06178
1.55024	0.00756	-0.30201	-0.55445	-0.75284	-1.06167

## Sheet: Fig4 b
Energy (eV)	PL (kcts/s)	PL (kcts/s)
1.47513	0.00173	0.01262
1.47467	0.00192	0.00269
1.47421	0.00134	0.00196
1.47375	0.00173	0.01262
1.47329	0.00192	0.0122
1.47284	0.00153	0.00156
1.47238	0.00192	0.0122
1.47192	0.00192	-0.00491
1.47147	0.00153	0.00156
1.47101	0.00153	0.00122
1.47055	0.00211	0.0024
1.4701	0.00153	0.00156
1.46964	0.00173	0.00246
1.46919	0.00192	0.000791611
1.46873	0.00192	0.00269
1.46828	0.00153	0.00156
1.46782	0.00192	0.00203
1.46737	0.00173	0.00153
1.46692	0.00153	0.00156
1.46646	0.00173	0.01262
1.46601	0.00173	0.00153
1.46556	0.00134	-0.00564
1.4651	0.00173	0.01262
1.46465	0.00173	0.00153
1.4642	0.00153	0.00156
1.46375	0.00153	0.00156
1.4633	0.00153	0.00156
1.46285	0.00153	0.00156
1.4624	0.00173	0.01262
1.46194	0.00153	0.00156
1.46149	0.00192	0.000791611
1.46104	0.00173	0.01262
1.46059	0.00134	0.00196
1.46014	0.00173	0.01262
1.45969	0.00173	0.00153
1.45925	0.00173	0.00153
1.4588	0.00173	0.01262
1.45835	0.00153	0.00156
1.4579	0.00173	0.01262
1.45745	0.00173	0.01262
1.457	0.00192	0.00269
1.45656	0.00173	0.00153
1.45611	0.00153	0.00156
1.45566	0.00173	0.00147
1.45522	0.00173	0.00153
1.45477	0.00173	0.00153
1.45433	0.00173	0.01262
1.45388	0.00173	0.00147
1.45344	0.00173	0.00147
1.45299	0.00173	0.01262
1.45255	0.00153	0.00156
1.4521	0.00173	0.01262
1.45166	0.00153	0.00156
1.45121	0.00153	0.00156
1.45077	0.00153	0.00156
1.45033	0.00153	0.00156
1.44988	0.00153	0.00156
1.44944	0.00134	-0.00576
1.449	0.00153	0.00156
1.44856	0.00153	0.00156
1.44811	0.00153	0.00156
1.44767	0.00153	0.00156
1.44723	0.00153	0.00156
1.44679	0.00153	0.00156
1.44635	0.00134	-0.00576
1.44591	0.00134	0.00905
1.44547	0.00153	0.00156
1.44503	0.00134	-0.00391
1.44459	0.00173	0.00891
1.44415	0.00134	0.00165
1.44371	0.00134	0.0072
1.44327	0.00134	-0.000203437
1.44283	0.00153	0.00336
1.44239	0.00134	-0.00576
1.44195	0.00153	0.00156
1.44152	0.00153	0.00156
1.44108	0.00153	0.00156
1.44064	0.00115	-0.00391
1.4402	0.00153	0.00156
1.43977	0.00173	0.00891
1.43933	0.00153	0.00156
1.43889	0.00153	0.00156
1.43846	0.00153	0.00156
1.43802	0.00153	0.00156
1.43759	0.00173	0.00891
1.43715	0.00153	0.00156
1.43672	0.00153	0.00156
1.43628	0.00153	0.00156
1.43585	0.00173	0.00521
1.43541	0.00153	0.00156
1.43498	0.00173	0.01262
1.43455	0.00173	0.00706
1.43411	0.00173	0.01076
1.43368	0.00192	0.00891
1.43325	0.00211	0.01803
1.43281	0.00173	0.01262
1.43238	0.00192	0.02368
1.43195	0.0023	0.04579
1.43152	0.0023	0.04579
1.43109	0.00249	0.05685
1.43066	0.00249	0.05685
1.43022	0.00326	0.10108
1.42979	0.00326	0.10108
1.42936	0.00364	0.1232
1.42893	0.00383	0.13425
1.4285	0.00402	0.14531
1.42807	0.0046	0.17848
1.42764	0.00537	0.22272
1.42721	0.00613	0.26695
1.42679	0.00652	0.28906
1.42636	0.0069	0.31118
1.42593	0.00805	0.37752
1.4255	0.0092	0.44387
1.42507	0.00997	0.4881
1.42465	0.01131	0.5655
1.42422	0.01227	0.62079
1.42379	0.01342	0.68714
1.42336	0.01495	0.7756
1.42294	0.0161	0.84195
1.42251	0.01667	0.87512
1.42209	0.01725	0.90829
1.42166	0.01821	0.96358
1.42123	0.01878	0.99675
1.42081	0.0184	0.97464
1.42038	0.01859	0.9857
1.41996	0.01898	1.00781
1.41954	0.01802	0.95252
1.41911	0.01763	0.93041
1.41869	0.01706	0.89723
1.41826	0.01648	0.86406
1.41784	0.01533	0.79772
1.41742	0.01457	0.75348
1.41699	0.01342	0.68714
1.41657	0.01227	0.62079
1.41615	0.01188	0.59868
1.41573	0.01073	0.53233
1.41531	0.0092	0.44387
1.41488	0.00862	0.4107
1.41446	0.00767	0.35541
1.41404	0.00736	0.34435
1.41362	0.00697	0.32223
1.4132	0.00657	0.31118
1.41278	0.00599	0.28906
1.41236	0.00556	0.26695
1.41194	0.00592	0.26695
1.41152	0.00631	0.278
1.4111	0.00739	0.278
1.41068	0.00748
1.41026	0.00994
1.40984	0.01274
1.40943	0.01715
1.40901	0.02375
1.40859	0.03446
1.40817	0.04676
1.40776	0.05946
1.40734	0.07846
1.40692	0.09991
1.4065	0.12847
1.40609	0.15532
1.40567	0.18939
1.40526	0.22425
1.40484	0.2645
1.40442	0.31242
1.40401	0.36992
1.40359	0.44467
1.40318	0.51942
1.40277	0.63442
1.40235	0.73025
1.40194	0.84333
1.40152	0.95258
1.40111	1.10017
1.4007	1.28417
1.40029	1.48733
1.39987	1.68667
1.39946	1.88025
1.39905	2.06425
1.39864	2.31342
1.39822	2.51275
1.39781	2.70825
1.3974	2.921
1.39699	3.00342
1.39658	2.9785
1.39617	2.93633
1.39576	2.95167
1.39535	2.87883
1.39494	2.76
1.39453	2.63733
1.39412	2.50125
1.39371	2.3805
1.39331	2.20033
1.3929	2.06042
1.39249	1.91283
1.39208	1.75758
1.39167	1.61192
1.39127	1.43367
1.39086	0.87783
1.39045	0.55392
1.39004	0.3565
1.38964	0.26833
1.38923	0.2185
1.38883	0.18975
1.38842	0.16483
1.38801	0.14567
1.38761	0.13417
1.3872	0.10925
1.3868	0.10221
1.38639	0.08959
1.38599	0.09008
1.38559	0.08242
1.38518	0.07475
1.38478	0.07667
1.38438	0.07475
1.38397	0.07223
1.38357	0.07085
1.38317	0.06711
1.38276	0.06573
1.38236	0.06317
1.38196	0.06396
1.38156	0.06317
1.38116	0.06199
1.38076	0.06325
1.38035	0.06038
1.37995	0.05365
1.37955	0.04655
1.37915	0.04405
1.37875	0.04326
1.37835	0.04219
1.37795	0.04093
1.37755	0.03908
1.37715	0.03762
1.37676	0.03875
1.37636	0.0415
1.37596	0.04198
1.37556	0.04029
1.37516	0.03816
1.37477	0.03719
1.37437	0.03592
1.37397	0.03384
1.37357	0.03142
1.37318	0.02927
1.37278	0.02855
1.37238	0.0288
1.37199	0.02903
1.37159	0.02813
1.3712	0.02844
1.3708	0.03012
1.37041	0.03138
1.37001	0.03081
1.36962	0.02785
1.36922	0.02702
1.36883	0.02646
1.36843	0.02706
1.36804	0.02683
1.36765	0.02676
1.36725	0.0261
1.36686	0.0262
1.36647	0.02674
1.36608	0.02773
1.36568	0.02683
1.36529	0.02626
1.3649	0.02369
1.36451	0.02237
1.36412	0.02157
1.36372	0.0195
1.36333	0.01841
1.36294	0.0183
1.36255	0.01838
1.36216	0.01787
1.36177	0.01759
1.36138	0.01738
1.36099	0.01599
1.3606	0.01553
1.36021	0.01505
1.35983	0.01578
1.35944	0.01467
1.35905	0.01434
1.35866	0.01517
1.35827	0.01509
1.35788	0.01418
1.3575	0.014
1.35711	0.01296
1.35672	0.01225
1.35633	0.01248
1.35595	0.01197
1.35556	0.01166
1.35517	0.01145
1.35479	0.01159
1.3544	0.01145
1.35402	0.01132
1.35363	0.01099
1.35325	0.01038
1.35286	0.00991
1.35248	0.00959
1.35209	0.00882
1.35171	0.00874
1.35132	0.00843
1.35094	0.00828
1.35056	0.00793
1.35017	0.00767
1.34979	0.00771
1.34941	0.00736
1.34903	0.00718
1.34864	0.00729
1.34826	0.00722
1.34788	0.00735
1.3475	0.00688
1.34711	0.007
1.34673	0.00653
1.34635	0.00635
1.34597	0.00621
1.34559	0.00627
1.34521	0.00618
1.34483	0.00578
1.34445	0.00579
1.34407	0.00582
1.34369	0.00572
1.34331	0.00627
1.34293	0.00607
1.34255	0.00585
1.34217	0.00552
1.3418	0.00543
1.34142	0.00527
1.34104	0.00497
1.34066	0.00471
1.34028	0.00449
1.33991	0.00453
1.33953	0.00446
1.33915	0.00395
1.33877	0.00388
1.3384	0.00414
1.33802	0.00426
1.33765	0.00468
1.33727	0.0049
1.33689	0.00483
1.33652	0.00511
1.33614	0.00488
1.33577	0.00485
1.33539	0.00493
1.33502	0.0046
1.33465	0.00447
1.33427	0.00381
1.3339	0.00382
1.33352	0.00372
1.33315	0.00365
1.33278	0.00347
1.3324	0.00336
1.33203	0.0031
1.33166	0.003
1.33128	0.00293
1.33091	0.0029
1.33054	0.00267
1.33017	0.00272
1.3298	0.00253
1.32943	0.00239
1.32905	0.00251
1.32868	0.00229
1.32831	0.00242
1.32794	0.0024
1.32757	0.00214
1.3272	0.00207
1.32683	0.00236
1.32646	0.00231
1.32609	0.00201
1.32572	0.002
1.32535	0.00199
1.32498	0.00201
1.32462	0.00201
1.32425	0.00171
1.32388	0.00176
1.32351	0.00167
1.32314	0.00156
1.32277	0.00154
1.32241	0.00171
1.32204	0.0016
1.32167	0.00179
1.32131	0.00172
1.32094	0.0015
1.32057	0.00164
1.32021	0.00142
1.31984	0.0014
1.31947	0.00143
1.31911	0.00163
1.31874	0.00149
1.31838	0.00153
1.31801	0.0014
1.31765	0.00128
1.31728	0.00131
1.31692	0.00128
1.31656	0.00114
1.31619	0.000972446
1.31583	0.00113
1.31546	0.00108
1.3151	0.000819633
1.31474	0.000958554
1.31437	0.000861309
1.31401	0.000944662
1.31365	0.000777957
1.31329	0.000847417
1.31292	0.000750173
1.31256	0.000750173
1.3122	0.000764065
1.31184	0.000764065
1.31148	0.000847417
1.31112	0.000833525
1.31076	0.000875201
1.31039	0.000819633
1.31003	0.000847417
1.30967	0.000819633
1.30931	0.000805741
1.30895	0.000639036
1.30859	0.000611252
1.30823	0.000708496
1.30787	0.000611252
1.30752	0.000652928
1.30716	0.000514007
1.3068	0.000527899
1.30644	0.000611252
1.30608	0.000486223
1.30572	0.000500115
1.30536	0.000500115
1.30501	0.000486223
1.30465	0.000472331
1.30429	0.000472331
1.30394	0.000583468
1.30358	0.000472331
1.30322	0.000416763
1.30287	0.000472331
1.30251	0.000375086
1.30215	0.000472331
1.3018	0.000375086
1.30144	0.000458439
1.30109	0.000388978
1.30073	0.000430655
1.30038	0.000416763
1.30002	0.000388978
1.29967	0.000486223
1.29931	0.000347302
1.29896	0.000430655
1.2986	0.000416763
1.29825	0.000416763
1.2979	0.00040287
1.29754	0.000416763
1.29719	0.000388978
1.29684	0.000388978
1.29648	0.000375086
1.29613	0.000500115
1.29578	0.000541791
1.29542	0.000527899
1.29507	0.000458439
1.29472	0.000500115
1.29437	0.000388978
1.29402	0.000375086
1.29367	0.000375086
1.29331	0.000375086
1.29296	0.00033341
1.29261	0.000347302
1.29226	0.00033341
1.29191	0.000277842
1.29156	0.000375086
1.29121	0.000416763
1.29086	0.00026395
1.29051	0.000319518
1.29016	0.000319518
1.28981	0.000305626
1.28946	0.00033341
1.28911	0.000305626
1.28877	0.00033341
1.28842	0.000250058
1.28807	0.000361194
1.28772	0.00026395
1.28737	0.000194489
1.28702	0.000291734
1.28668	0.000291734
1.28633	0.000236165
1.28598	0.00026395
1.28563	0.000208381
1.28529	0.000222273
1.28494	0.000208381
1.2846	0.000291734
1.28425	0.00026395
1.2839	0.000194489
1.28356	0.000208381
1.28321	0.000208381
1.28287	0.000222273
1.28252	0.000194489
1.28218	0.000208381
1.28183	0.000208381
1.28149	0.000208381
1.28114	0.000194489
1.2808	0.000208381
1.28045	0.00026395
1.28011	0.000222273
1.27976	0.000180597
1.27942	0.000180597
1.27908	0.000222273
1.27874	0.000236165
1.27839	0.000208381
1.27805	0.00026395
1.27771	0.000208381
1.27736	0.000222273
1.27702	0.000250058
1.27668	0.000250058
1.27634	0.000222273
1.276	0.000180597
1.27565	0.000152813
1.27531	0.000208381
1.27497	0.00026395
1.27463	0.000138921
1.27429	0.000208381
1.27395	0.000250058
1.27361	0.000152813
1.27327	0.000180597
1.27293	0.000138921
1.27259	0.000208381
1.27225	0.000194489
1.27191	0.000152813
1.27157	0.000152813
1.27123	0.000152813
1.27089	9.72446e-05
1.27055	0.000138921
1.27021	0.000111137
1.26988	0.000208381
1.26954	0.000138921
1.2692	0.000138921
1.26886	9.72446e-05
1.26853	0.000152813
1.26819	9.72446e-05
1.26785	0.000125029
1.26751	0.000111137
1.26718	0.000111137
1.26684	9.72446e-05
1.2665	0.000152813
1.26617	0.000125029
1.26583	0.000152813
1.26549	0.000166705
1.26516	0.000166705
1.26482	0.000125029
1.26449	0.000166705
1.26415	0.000180597
1.26382	9.72446e-05
1.26348	0.000166705
1.26315	0.000166705
1.26281	0.000180597
1.26248	0.000111137
1.26214	0.000125029
1.26181	0.000138921
1.26148	9.72446e-05
1.26114	0.000166705
1.26081	0.000166705
1.26048	0.000152813
1.26014	6.94604e-05
1.25981	0.000152813
1.25948	0.000180597
1.25914	0.000166705
1.25881	0.000125029
1.25848	9.72446e-05
1.25815	8.33525e-05
1.25782	0.000152813
1.25748	9.72446e-05
1.25715	9.72446e-05
1.25682	8.33525e-05
1.25649	0.000125029
1.25616	0.000138921
1.25583	0.000138921
1.2555	5.55683e-05
1.25517	9.72446e-05
1.25484	0.000111137
1.25451	0.000111137
1.25418	8.33525e-05
1.25385	0.000111137
1.25352	0.000111137
1.25319	9.72446e-05
1.25286	9.72446e-05
1.25253	8.33525e-05
1.2522	0.000125029
1.25187	4.16763e-05
1.25154	9.72446e-05
1.25121	0.000111137
1.25089	9.72446e-05
1.25056	5.55683e-05
1.25023	5.55683e-05

## Sheet: Fig4 c
Energy (eV)	Pc
1.47513	0.08411
1.47467	-0.01961
1.47421	0.15217
1.47375	0.09859
1.47329	0.01887
1.47284	-0.00592
1.47238	0
1.47192	0.0837
1.47147	0.04545
1.47101	0.16162
1.47055	-0.02804
1.4701	0.10497
1.46964	0.01075
1.46919	0.05607
1.46873	-0.04
1.46828	-0.06329
1.46782	0.06912
1.46737	0.06468
1.46692	0.05495
1.46646	0.1133
1.46601	0.07619
1.46556	0.12222
1.4651	0.08213
1.46465	-0.01087
1.4642	0.0989
1.46375	0.08333
1.4633	0.05028
1.46285	0.09392
1.4624	0.1215
1.46194	0.08197
1.46149	-0.02041
1.46104	0.02674
1.46059	0.14124
1.46014	0.07907
1.45969	-0.01075
1.45925	0.07921
1.4588	0.04663
1.45835	0.03784
1.4579	0.00535
1.45745	0.07071
1.457	0.00488
1.45656	0.01075
1.45611	0.11917
1.45566	0.06599
1.45522	0.12381
1.45477	0.03483
1.45433	-0.02703
1.45388	0.04663
1.45344	0.05314
1.45299	-0.01604
1.45255	0.08511
1.4521	0.09
1.45166	0.10053
1.45121	0.01205
1.45077	0.05946
1.45033	0.04142
1.44988	0.09091
1.44944	0.06832
1.449	0.03955
1.44856	0.01149
1.44811	0.03297
1.44767	-0.07879
1.44723	-0.00578
1.44679	0.04046
1.44635	0.07229
1.44591	0.0566
1.44547	-0.00592
1.44503	-0.0069
1.44459	-0.01587
1.44415	0.06024
1.44371	0.00629
1.44327	0.01887
1.44283	0.02857
1.44239	0.04242
1.44195	0.08571
1.44152	-0.01235
1.44108	0.00606
1.44064	0.06849
1.4402	0.03955
1.43977	-0.07143
1.43933	0.07104
1.43889	0.02732
1.43846	0
1.43802	-0.01714
1.43759	-0.00552
1.43715	0.04494
1.43672	0
1.43628	0.01149
1.43585	-0.01639
1.43541	0.00559
1.43498	-0.04444
1.43455	-0.12426
1.43411	-0.00541
1.43368	-0.07368
1.43325	-0.11962
1.43281	0.01031
1.43238	-0.05051
1.43195	-0.17431
1.43152	-0.14286
1.43109	-0.17749
1.43066	-0.2
1.43022	-0.31034
1.42979	-0.24286
1.42936	-0.27213
1.42893	-0.30218
1.4285	-0.34603
1.42807	-0.35734
1.42764	-0.39558
1.42721	-0.45254
1.42679	-0.44813
1.42636	-0.48089
1.42593	-0.49033
1.4255	-0.52923
1.42507	-0.50712
1.42465	-0.54746
1.42422	-0.55368
1.42379	-0.55605
1.42336	-0.571
1.42294	-0.59099
1.42251	-0.5781
1.42209	-0.56364
1.42166	-0.56943
1.42123	-0.59416
1.42081	-0.55913
1.42038	-0.55734
1.41996	-0.56289
1.41954	-0.53972
1.41911	-0.57483
1.41869	-0.55421
1.41826	-0.53546
1.41784	-0.50514
1.41742	-0.51037
1.41699	-0.50968
1.41657	-0.43363
1.41615	-0.46886
1.41573	-0.40943
1.41531	-0.37714
1.41488	-0.33333
1.41446	-0.30671
1.41404	-0.23795
1.41362	-0.1937
1.4132	-0.15457
1.41278	-0.09904
1.41236	-0.00766
1.41194	0.0313
1.41152	0.08966
1.4111	0.14578
1.41068	0.25832
1.41026	0.27965
1.40984	0.32316
1.40943	0.38879
1.40901	0.41499
1.40859	0.46367
1.40817	0.52047
1.40776	0.53694
1.40734	0.56072
1.40692	0.58798
1.4065	0.60247
1.40609	0.6244
1.40567	0.64074
1.40526	0.64201
1.40484	0.64003
1.40442	0.64963
1.40401	0.65851
1.40359	0.66409
1.40318	0.66888
1.40277	0.65905
1.40235	0.66693
1.40194	0.67747
1.40152	0.68617
1.40111	0.68206
1.4007	0.67599
1.40029	0.67168
1.39987	0.67033
1.39946	0.6691
1.39905	0.66576
1.39864	0.66281
1.39822	0.66429
1.39781	0.66163
1.3974	0.65977
1.39699	0.65513
1.39658	0.65388
1.39617	0.64906
1.39576	0.64596
1.39535	0.64689
1.39494	0.64138
1.39453	0.63737
1.39412	0.62676
1.39371	0.62109
1.39331	0.63028
1.3929	0.63286
1.39249	0.62685
1.39208	0.61538
1.39167	0.60518
1.39127	0.5943
1.39086	0.58999
1.39045	0.56551
1.39004	0.56023
1.38964	0.50283
1.38923	0.44472
1.38883	0.43833
1.38842	0.43596
1.38801	0.4022
1.38761	0.31981
1.3872	0.30465
1.3868	0.25969
1.38639	0.18746
1.38599	0.17237
1.38559	0.15728
1.38518	0.16425
1.38478	0.13059
1.38438	0.1271
1.38397	0.13291
1.38357	0.11201
1.38317	0.0946
1.38276	0.08559
1.38236	0.08974
1.38196	0.10373
1.38156	0.09623
1.38116	0.11966
1.38076	0.11354
1.38035	0.05376
1.37995	0.08444
1.37955	0.0735
1.37915	0.06608
1.37875	0.04405
1.37835	0.05721
1.37795	0.08597
1.37755	0.03774
1.37715	0.03546
1.37676	0.05263
1.37636	0.02899
1.37596	0.05288
1.37556	0.05825
1.37516	-0.00238
1.37477	0.11374
1.37437	0.1049
1.37397	-0.02427
1.37357	0.10345
1.37318	0.07576
1.37278	0.03483
1.37238	0.05764
1.37199	0.03163
1.37159	0.02663
1.3712	0.03073
1.3708	0.05569
1.37041	0.08333
1.37001	0.00741
1.36962	0.06733
1.36922	0.08642
1.36883	0.08586
1.36843	0.03518
1.36804	0.05584
1.36765	0.05528
1.36725	0.02222
1.36686	-0.00254
1.36647	0.00521
1.36608	0.04632
1.36568	0.09
1.36529	0.02116
1.3649	0.05013
1.36451	0.04607
1.36412	0.00264
1.36372	0.05753
1.36333	0.03867
1.36294	0.06553
1.36255	0.01667
1.36216	0.06706
1.36177	0.08732
1.36138	0.07902
1.36099	0.00562
1.3606	0.00546
1.36021	0.05121
1.35983	0.0089
1.35944	-0.01754
1.35905	0.02484
1.35866	0.06936
1.35827	0.02671
1.35788	0.11111
1.3575	-0.02994
1.35711	0.06704
1.35672	0.05296
1.35633	0.02941
1.35595	0.00606
1.35556	0.0559
1.35517	0.06548
1.35479	0.04678
1.3544	0.03343
1.35402	-0.00322
1.35363	0.05329
1.35325	0.03727
1.35286	0.03774
1.35248	0.04403
1.35209	0.02839
1.35171	0.03571
1.35132	0.05714
1.35094	0.01935
1.35056	0.06494
1.35017	0.02932
1.34979	0.02671
1.34941	0.00364
1.34903	0.01629
1.34864	-0.02685
1.34826	0.05556
1.34788	0.03289
1.3475	0.03249
1.34711	0.05109
1.34673	0.07947
1.34635	0.02326
1.34597	-0.03114
1.34559	0.03497
1.34521	0.01901
1.34483	-0.0073
1.34445	0.07299
1.34407	0.00418
1.34369	-0.02491
1.34331	0.05147
1.34293	0.04527
1.34255	-0.02767
1.34217	0.03754
1.3418	0.11017
1.34142	0.01575
1.34104	0.05763
1.34066	0.01266
1.34028	-0.01235
1.33991	0
1.33953	0.05426
1.33915	0.00433
1.33877	-0.00685
1.3384	0
1.33802	-0.01786
1.33765	0.03419
1.33727	0.02158
1.33689	0.00426
1.33652	-0.0131
1.33614	-0.02622
1.33577	0.00398
1.33539	0.03636
1.33502	0.04425
1.33465	0.03614
1.33427	0.05932
1.3339	0.05085
1.33352	0.00962
1.33315	-0.01653
1.33278	0.01667
1.3324	0.01435
1.33203	0.03061
1.33166	-0.0381
1.33128	-0.02479
1.33091	0.07109
1.33054	0.02762
1.33017	-0.05952
1.3298	-0.00943
1.32943	-0.01739
1.32905	-0.0101
1.32868	0.02439
1.32831	-0.04
1.32794	-0.00478
1.32757	0.03226
1.3272	0.02885
1.32683	0.01235
1.32646	-0.00621
1.32609	0.02732
1.32572	0.0099
1.32535	0.06186
1.32498	0.00498
1.32462	0.08021
1.32425	-0.00565
1.32388	0.00559
1.32351	0.04124
1.32314	0.09474
1.32277	0.04712
1.32241	0.00962
1.32204	0.00585
1.32167	0.025
1.32131	-0.06918
1.32094	-0.01163
1.32057	0.02994
1.32021	0.03743
1.31984	0.01136
1.31947	0.0566
1.31911	0.11268
1.31874	0.01935
1.31838	0.04762
1.31801	0.075
1.31765	-0.07429
1.31728	-0.00578
1.31692	0.04819
1.31656	0.04225
1.31619	-0.05185
1.31583	0.07692
1.31546	0.06061
1.3151	0.03077
1.31474	-0.02128
1.31437	-0.01389
1.31401	-0.01887
1.31365	0.06294
1.31329	-0.01613
1.31292	-0.01887
1.31256	-0.03448
1.3122	0.05882

## Sheet: Fig4 d
		Magnetic field, B (T)
		-9	-7	-5	-3	-1	1	3	5	7	9
Energy (eV)
1.47513		1.25527	1.24275	1.23045	1.23045	1.23045	1.17609	1.17609	1.27875	1.27875	1.12272
1.47467		1.34242	1.12508	1.32222	1.34242	1.38021	1.32222	1.36173	1.4624	1.34242	1.24538
1.47421		1.25527	1.31404	1.39794	1.27875	1.32222	1.32222	1.36173	1.36173	1.32222	1.24538
1.47375		1.44716	1.29154	1.50515	1.41497	1.43136	1.39794	1.50515	1.43136	1.38021	1.34091
1.47329		1.39794	1.39401	1.36173	1.43136	1.39794	1.38021	1.34242	1.43136	1.38021	1.22719
1.47284		1.25527	1.41192	1.30103	1.25527	1.17609	1.38021	1.36173	1.30103	1.30103	1.20821
1.47238		1.36173	1.39401	1.34242	1.30103	1.36173	1.32222	1.25527	1.32222	1.38021	1.20821
1.47192		1.36173	1.35585	1.44716	1.34242	1.34242	1.43136	1.34242	1.38021	1.41497	1.27961
1.47147		1.23045	1.31404	1.34242	1.11394	1.14613	1.27875	1.20412	1.27875	1.25527	0.95117
1.47101		1.39794	1.12508	1.30103	1.30103	1.34242	1.36173	1.30103	1.34242	1.36173	1.24538
1.47055		1.41497	1.31404	1.39794	1.17609	1.17609	1.39794	1.38021	1.43136	1.27875	1.20821
1.4701		1.36173	1.35585	1.39794	1.39794	1.43136	1.4624	1.39794	1.43136	1.34242	1.36859
1.46964		1.25527	1.29154	1.17609	1.14613	1.20412	1.23045	1.25527	1.32222	1.20412	1.18837
1.46919		1.27875	1.21616	1.27875	1.32222	1.30103	1.23045	1.34242	1.32222	1.34242	1.22719
1.46873		1.34242	1.31404	1.32222	1.27875	1.27875	1.25527	1.36173	1.30103	1.27875	1.35497
1.46828		1.34242	1.35585	1.38021	1.14613	1.23045	1.39794	1.36173	1.36173	1.41497	1.14573
1.46782		1.41497	1.18785	1.34242	1.23045	1.36173	1.34242	1.34242	1.30103	1.32222	1.22719
1.46737		1.34242	1.29154	1.32222	1.27875	1.32222	1.36173	1.34242	1.30103	1.30103	1.18837
1.46692		1.27875	1.26783	1.30103	1.11394	1.25527	1.17609	1.30103	1.23045	1.34242	1.26283
1.46646		1.27875	1.24275	1.25527	1.27875	1.30103	1.27875	1.27875	1.34242	1.20412	1.34091
1.46601		1.25527	1.24275	1.30103	1.17609	1.27875	1.23045	1.34242	1.27875	1.07918	1.12272
1.46556		1.23045	1.21616	1.17609	1.27875	1.17609	1.30103	1	1.23045	1.32222	1.22719
1.4651		1.23045	1.18785	1.30103	1.27875	1.34242	1.25527	1.23045	1.17609	1.25527	1.14573
1.46465		1.11394	1.12508	1.14613	1.14613	1.14613	1.20412	1.14613	1.30103	1.11394	1.07271
1.4642		1.27875	1.15759	1.07918	1.14613	1.17609	1.34242	1.25527	1.36173	1.30103	1.14573
1.46375		1.17609	1.15759	1.04139	1.07918	1.23045	1.17609	1.17609	1.17609	1.25527	1.09844
1.4633		1.07918	1.12508	1.23045	1.14613	1.11394	1.23045	1	1.20412	1.07918	1.12272
1.46285		1.20412	1.12508	1.32222	1.25527	1.30103	1.27875	1.30103	1.36173	1.27875	1.24538
1.4624		1.30103	1.35585	1.34242	1.30103	1.34242	1.36173	1.36173	1.38021	1.39794	1.26283
1.46194		1.36173	1.44568	1.27875	1.32222	1.32222	1.27875	1.34242	1.25527	1.25527	1.16757
1.46149		1.47712	1.29154	1.30103	1.43136	1.39794	1.38021	1.41497	1.43136	1.38021	1.20821
1.46104		1.14613	1.31404	1.30103	1.17609	1.07918	1.30103	1.25527	1.14613	1.30103	1.22719
1.46059		1.4624	1.18785	1.36173	1.30103	1.30103	1.32222	1.41497	1.4624	1.34242	1.29577
1.46014		1.30103	1.39401	1.34242	1.30103	1.44716	1.30103	1.32222	1.36173	1.36173	1.32638
1.45969		1.41497	1.29154	1.17609	1.34242	1.34242	1.36173	1.27875	1.32222	1.34242	1.18837
1.45925		1.20412	1.31404	1.04139	1.07918	1.07918	1.20412	1.27875	1.20412	1.25527	1.18837
1.4588		1.30103	1.15759	1.30103	1.4624	1.27875	1.34242	1.32222	1.34242	1.34242	1.26283
1.45835		1.04139	1.33544	1.11394	1.25527	0.95424	1.23045	1.17609	1.07918	1.20412	1.09844
1.4579		1.38021	1.08997	1.32222	1.25527	1.34242	1.34242	1.30103	1.36173	1.14613	1.24538
1.45745		1.27875	1.33544	1.27875	1.32222	1.39794	1.32222	1.36173	1.36173	1.38021	1.31134
1.457		1.30103	1.15759	1.20412	1.14613	1.20412	1.17609	1.20412	1.27875	1.34242	1.07271
1.45656		1.43136	1.15759	1.43136	1.43136	1.34242	1.34242	1.32222	1.30103	1.25527	1.22719
1.45611		1.38021	1.33544	1.20412	1.17609	1.17609	1.20412	1.23045	1.27875	1.17609	1.14573
1.45566		1.14613	1.26783	1.17609	1.17609	1.04139	1.14613	1.23045	1.23045	1.23045	1.18837
1.45522		1.32222	1.26783	1.41497	1.36173	1.36173	1.38021	1.36173	1.41497	1.32222	1.31134
1.45477		1.34242	1.44568	1.27875	1.20412	1.36173	1.32222	1.27875	1.36173	1.23045	1.24538
1.45433		1.17609	1.33544	1.11394	1	1.20412	1.14613	1.14613	1.20412	1.25527	1.16757
1.45388		1.34242	1.15759	1.39794	1.36173	1.38021	1.41497	1.30103	1.38021	1.34242	1.34091
1.45344		1.38021	1.29154	1.4624	1.38021	1.44716	1.32222	1.38021	1.32222	1.34242	1.26283
1.45299		1.34242	1.37535	1.30103	1.20412	1.32222	1.25527	1.32222	1.30103	1.27875	1.14573
1.45255		1.36173	1.35585	1.30103	1.36173	1.36173	1.36173	1.27875	1.41497	1.44716	1.27961
1.4521		1.36173	1.29154	1.41497	1.27875	1.27875	1.36173	1.30103	1.36173	1.27875	1.20821
1.45166		1.34242	1.35585	1.25527	1.30103	1.36173	1.32222	1.36173	1.32222	1.38021	1.24538
1.45121		1.32222	1.24275	1.32222	1.11394	1.14613	1.04139	1.32222	1.30103	1.17609	1.16757
1.45077		1.25527	1.26783	1.30103	1.11394	1.20412	1.20412	1.41497	1.25527	1.23045	1.24538
1.45033		1.32222	1.33544	1.36173	1.4624	1.32222	1.30103	1.36173	1.36173	1.36173	1.32638
1.44988		1.27875	1.46163	1.32222	1.30103	1.17609	1.27875	1.30103	1.34242	1.34242	1.18837
1.44944		1.39794	1.39401	1.32222	1.34242	1.41497	1.34242	1.39794	1.36173	1.39794	1.27961
1.449		1.04139	1.39401	1.27875	1.25527	1.17609	1.25527	1.11394	1.27875	1.25527	1.22719
1.44856		1.32222	1.26783	1.20412	1.23045	1.20412	1.14613	1.30103	1.20412	1.27875	1.27961
1.44811		1.27875	1.31404	1.32222	1.20412	1.30103	1.30103	1.39794	1.39794	1.41497	1.27961
1.44767		1.39794	1.35585	1.44716	1.25527	1.30103	1.39794	1.36173	1.34242	1.41497	1.32638
1.44723		1.44716	1.46163	1.25527	1.25527	1.34242	1.32222	1.32222	1.39794	1.39794	1.34091
1.44679		1.25527	1.31404	1.20412	1.30103	1.27875	1.34242	1.25527	1.32222	1.27875	1.24538
1.44635		1.30103	1.26783	1.43136	1.32222	1.34242	1.30103	1.25527	1.34242	1.34242	1.34091
1.44591		1.30103	1.5337	1.39794	1.30103	1.27875	1.39794	1.38021	1.38021	1.41497	1.39462
1.44547		1.25527	1.21616	1.25527	1.20412	1.23045	1.20412	1.23045	1.23045	1.41497	1.34091
1.44503		1.47712	1.31404	1.41497	1.39794	1.32222	1.34242	1.47712	1.38021	1.51851	1.48546
1.44459		1.44716	1.42912	1.34242	1.38021	1.39794	1.43136	1.32222	1.4624	1.43136	1.43095
1.44415		1.47712	1.39401	1.41497	1.32222	1.38021	1.36173	1.49136	1.49136	1.47712	1.46447
1.44371		1.34242	1.42912	1.34242	1.30103	1.20412	1.25527	1.30103	1.36173	1.44716	1.48546
1.44327		1.41497	1.29154	1.38021	1.27875	1.27875	1.38021	1.36173	1.34242	1.49136	1.53389
1.44283		1.30103	1.41192	1.32222	1.30103	1.34242	1.39794	1.38021	1.39794	1.4624	1.54296
1.44239		1.41497	1.44568	1.38021	1.32222	1.23045	1.36173	1.4624	1.30103	1.5682	1.54296
1.44195		1.36173	1.35585	1.39794	1.47712	1.38021	1.4624	1.47712	1.54407	1.57978	1.61704
1.44152		1.51851	1.41192	1.4624	1.32222	1.43136	1.54407	1.4624	1.50515	1.54407	1.63917
1.44108		1.44716	1.50628	1.47712	1.43136	1.47712	1.53148	1.57978	1.57978	1.64345	1.70572
1.44064		1.4624	1.60698	1.41497	1.39794	1.44716	1.54407	1.57978	1.54407	1.63347	1.6932
1.4402		1.39794	1.5202	1.4624	1.49136	1.4624	1.4624	1.53148	1.64345	1.75587	1.71789
1.43977		1.39794	1.57187	1.50515	1.39794	1.41497	1.49136	1.49136	1.61278	1.64345	1.77409
1.43933		1.44716	1.50628	1.39794	1.39794	1.43136	1.53148	1.60206	1.57978	1.69897	1.78451
1.43889		1.53148	1.49189	1.53148	1.47712	1.5682	1.64345	1.66276	1.70757	1.75587	1.86421
1.43846		1.38021	1.40995	1.41497	1.39794	1.43136	1.4624	1.62325	1.69897	1.716	1.85991
1.43802		1.53148	1.31898	1.60206	1.50515	1.62325	1.65321	1.70757	1.716	1.85126	1.9128
1.43759		1.44716	1.382	1.54407	1.59106	1.60206	1.5682	1.70757	1.75587	1.81291	1.92039
1.43715		1.5682	1.41883	1.62325	1.57978	1.64345	1.69897	1.73239	1.82607	1.89209	1.98981
1.43672		1.54407	1.45238	1.65321	1.64345	1.57978	1.6902	1.6902	1.77085	1.85733	2.01776
1.43628		1.54407	1.4681	1.69897	1.60206	1.66276	1.716	1.78533	1.83885	1.94939	2.07674
1.43585		1.64345	1.51168	1.69897	1.72428	1.6902	1.78533	1.85733	1.88649	1.99123	2.03544
1.43541		1.63347	1.55687	1.72428	1.70757	1.70757	1.83251	1.85126	1.91381	2.02119	2.1096
1.43498		1.65321	1.58613	1.716	1.68124	1.76343	1.81291	1.90309	1.97772	2.0607	2.12631
1.43455		1.70757	1.63367	1.76343	1.77085	1.83251	1.8451	1.90309	1.95904	2.08991	2.14241
1.43411		1.76343	1.66234	1.86332	1.86332	1.81954	1.90309	1.95424	2.03342	2.11727	2.18536
1.43368		1.85126	1.68467	1.81291	1.85733	1.89209	1.94939	1.96379	2.02119	2.14922	2.23186
1.43325		1.83251	1.70982	1.87506	1.86923	1.85126	1.91381	1.96379	2.0086	2.17609	2.24453
1.43281		1.86332	1.70982	1.92428	1.8451	1.92942	1.96848	2.01703	2.10721	2.16137	2.24453
1.43238		1.94448	1.80598	1.91381	1.91381	1.97772	2.02119	2.0607	2.13988	2.22531	2.27718
1.43195		1.89763	1.82438	1.99564	1.95424	1.98677	2.04139	2.04139	2.09691	2.26951	2.32121
1.43152		1.94939	1.86681	1.99123	1.91908	1.90849	2.03342	2.07555	2.09342	2.22789	2.32419
1.43109		1.97313	1.89762	2.05308	2	2.01284	2.06819	2.10037	2.16732	2.30535	2.32715
1.43066		1.94939	1.94397	2.10721	2.03743	2.02938	2.04922	2.11727	2.1959	2.3032	2.38507
1.43022		2.02531	1.98718	2.0607	2.05308	2.01703	2.07188	2.13988	2.22272	2.32222	2.36119
1.42979		2.04139	2.00799	2.1271	2.06819	2.08279	2.08279	2.21748	2.21484	2.30535	2.39275
1.42936		2.08991	2.04143	2.17319	2.07918	2.14613	2.14613	2.19033	2.25285	2.35984	2.39275
1.42893		2.10037	2.06429	2.18752	2.13672	2.10721	2.1271	2.19866	2.27416	2.33244	2.43502
1.4285		2.15534	2.12425	2.21748	2.14301	2.15836	2.14301	2.17898	2.23553	2.37475	2.43039
1.42807		2.16732	2.13623	2.19312	2.14613	2.12385	2.13033	2.233	2.25527	2.35793	2.43617
1.42764		2.20412	2.17832	2.28556	2.17319	2.16435	2.18184	2.24797	2.31597	2.38202	2.4396
1.42721		2.19866	2.18872	2.29003	2.17319	2.18184	2.22011	2.23805	2.35411	2.3962	2.42218
1.42679		2.24797	2.25253	2.31597	2.233	2.21219	2.20412	2.2878	2.29447	2.41497	2.40278
1.42636		2.26717	2.27585	2.32838	2.22789	2.21484	2.19312	2.25768	2.34439	2.38561	2.39528
1.42593		2.29447	2.31123	2.35793	2.21219	2.20683	2.22011	2.27184	2.25768	2.37107	2.3693
1.4255		2.30103	2.33128	2.34242	2.27875	2.20952	2.25527	2.27875	2.26482	2.39094	2.39402
1.42507		2.31387	2.35474	2.36922	2.24551	2.21219	2.20683	2.24055	2.26007	2.35025	2.34451
1.42465		2.36736	2.35474	2.36173	2.32634	2.20412	2.24055	2.22531	2.27184	2.3483	2.35154
1.42422		2.38202	2.38096	2.4183	2.28556	2.24055	2.25285	2.21484	2.233	2.34242	2.3167
1.42379		2.37658	2.39309	2.38739	2.30963	2.22531	2.20952	2.19033	2.25527	2.29667	2.26202
1.42336		2.3927	2.40868	2.4216	2.30535	2.21748	2.18469	2.19312	2.23045	2.29003	2.25511
1.42294		2.40483	2.43151	2.42488	2.25527	2.19312	2.15534	2.16732	2.23045	2.27646	2.23734
1.42251		2.42975	2.44503	2.43297	2.25285	2.18752	2.14613	2.14301	2.17898	2.22531	2.18943
1.42209		2.39794	2.46637	2.4014	2.24304	2.2014	2.11059	2.16137	2.18184	2.20952	2.14241
1.42166		2.44248	2.44213	2.4014	2.22531	2.13672	2.08991	2.14922	2.17026	2.17319	2.13097
1.42123		2.43136	2.47394	2.36361	2.21219	2.13672	2.08636	2.10721	2.10037	2.12385	2.09221
1.42081		2.43457	2.46143	2.35411	2.22531	2.15534	2.08991	2.07918	2.09342	2.08991	2.06879
1.42038		2.44091	2.46692	2.36361	2.2014	2.07918	2.08279	2.04139	2.02531	2.07188	2.00044
1.41996		2.43616	2.46087	2.31597	2.17319	2.09342	2.02938	2.03342	2.01284	2.03743	1.98729
1.41954		2.45179	2.45753	2.34242	2.2014	2.02119	2	1.95424	1.98677	2.03342	1.98056
1.41911		2.45179	2.4398	2.3483	2.15836	2.03743	2.0086	1.99564	2.0086	2.01284	1.95014
1.41869		2.48572	2.44213	2.33846	2.13988	2.04922	2.0086	1.95904	1.95424	2.04532	1.94033
1.41826		2.46835	2.43686	2.34242	2.13033	1.95904	1.92428	1.97313	1.93952	2.01284	1.93282
1.41784		2.49276	2.42971	2.32634	2.16137	1.99123	1.95904	1.96848	1.94448	2.02531	1.90683
1.41742		2.54158	2.42364	2.32634	2.13672	2.02531	1.9345	1.97313	1.91381	1.98227	1.92261
1.41699		2.58659	2.4181	2.30535	2.10037	1.98227	1.96848	1.89209	1.89763	1.96848	1.86171
1.41657		2.60531	2.78266	2.33244	2.13033	2.04922	1.98227	1.94448	1.89763	1.94939	1.86762
1.41615		2.69897	2.78803	2.33445	2.16732	2.04139	1.96379	1.90309	1.89209	1.89763	1.83411
1.41573		2.77085	2.80004	2.38739	2.19312	2	1.92942	1.87506	1.89763	1.95424	1.83726
1.41531		2.85431	2.82594	2.45939	2.21484	2.07188	1.97772	1.94939	1.88649	1.90309	1.84659
1.41488		2.95665	2.8576	2.5172	2.26007	2.12385	2.02938	1.94939	1.97772	1.98677	1.83411
1.41446		3.02078	2.89435	2.5955	2.35411	2.17026	2.04532	1.97313	1.9345	2.02119	1.89599
1.41404		3.08707	2.93811	2.68215	2.47276	2.26245	2.15229	2.08636	1.96379	2.07188	1.92775
1.41362		3.16047	3.00286	2.78176	2.53782	2.34635	2.1959	2.09342	2.04139	2.07555	1.98951
1.4132		3.19921	3.06254	2.89209	2.63246	2.43933	2.25768	2.09342	2.13033	2.13988	2.02966
1.41278		3.24005	3.12577	2.97497	2.74896	2.53656	2.35793	2.24304	2.17898	2.19033	2.07011
1.41236		3.28172	3.17508	3.06032	2.87622	2.65128	2.44248	2.32015	2.21219	2.23045	2.14894
1.41194		3.33284	3.23424	3.09934	2.97081	2.75205	2.55023	2.37107	2.30963	2.28103	2.19544
1.41152		3.39655	3.28953	3.16406	3.04493	2.87852	2.67394	2.5092	2.36736	2.3075	2.24978
1.4111		3.47363	3.34208	3.22737	3.09377	3.01912	2.76641	2.57054	2.43616	2.37658	2.30881
1.41068		3.52763	3.42662	3.28081	3.15806	3.08135	2.8651	2.67669	2.51983	2.44404	2.38281
1.41026		3.60304	3.51043	3.32222	3.21272	3.13704	3.00647	2.79239	2.59329	2.53148	2.43424
1.40984		3.66755	3.56911	3.38828	3.25744	3.20898	3.06521	2.8768	2.68753	2.61278	2.4701
1.40943		3.75952	3.63588	3.45924	3.30685	3.25527	3.12418	2.99782	2.78604	2.716	2.52375
1.40901		3.848	3.70271	3.52388	3.35449	3.27967	3.18327	3.09377	2.87448	2.79099	2.55915
1.40859		3.96412	3.75978	3.60606	3.41963	3.3298	3.24204	3.14301	3.00217	2.88649	2.60764
1.40817		4.05077	3.8399	3.68565	3.49415	3.39111	3.26741	3.20439	3.09552	2.97818	2.72148
1.40776		4.05926	3.92278	3.78061	3.56277	3.44747	3.32325	3.25935	3.16643	3.08458	2.83867
1.40734		4.04988	4.00864	3.85962	3.62675	3.53007	3.37291	3.30016	3.24773	3.19921	2.97583
1.40692		4.08016	4.07457	3.96811	3.70714	3.58614	3.44122	3.34025	3.30255	3.2398	3.05342
1.4065		4.14067	4.09809	4.04159	3.79288	3.63929	3.5012	3.42062	3.35257	3.26928	3.13761
1.40609		4.20615	4.1095	4.05755	3.90363	3.70969	3.56644	3.49248	3.38757	3.31091	3.21944
1.40567		4.28865	4.1323	4.04226	4.01149	3.79734	3.63073	3.55011	3.43727	3.35449	3.27534
1.40526		4.35837	4.17297	4.06119	4.04524	3.91882	3.6932	3.60433	3.50256	3.42374	3.33641
1.40484		4.40269	4.24125	4.10748	4.03862	4.01841	3.77981	3.65099	3.56478	3.48387	3.38232
1.40442		4.44592	4.3151	4.17667	4.04127	4.04524	3.8823	3.70449	3.61511	3.54419	3.44653
1.40401		4.51008	4.36991	4.26453	4.07324	4.03906	3.98277	3.7881	3.67569	3.59649	3.49063
1.40359		4.56196	4.40759	4.34547	4.13293	4.04474	4.03647	3.8848	3.74679	3.65896	3.54675
1.40318		4.58213	4.45738	4.39822	4.21189	4.07162	4.02821	3.98967	3.82282	3.72107	3.60574
1.40277		4.57093	4.50549	4.44064	4.30967	4.13191	4.03643	4.05369	3.91041	3.7814	3.67629
1.40235		4.5661	4.55626	4.50355	4.38432	4.23947	4.06618	4.06524	3.99651	3.85175	3.74704
1.40194		4.57942	4.58167	4.55496	4.41989	4.33953	4.12238	4.0661	4.06677	3.91228	3.82761
1.40152		4.59623	4.57701	4.59488	4.47756	4.41522	4.2158	4.0875	4.09248	3.98785	3.91175
1.40111		4.63118	4.57337	4.59934	4.53226	4.45405	4.32253	4.13994	4.08899	4.11886	4.02216
1.4007		4.6318	4.58794	4.58467	4.56902	4.4959	4.39056	4.21524	4.09857	4.11401	4.08797
1.40029		4.61441	4.60106	4.58874	4.56987	4.54482	4.42862	4.30432	4.13802	4.1013	4.18164
1.39987		4.61526	4.61007	4.60573	4.55396	4.57858	4.46875	4.37634	4.20137	4.10768	4.22026
1.39946		4.61784	4.60335	4.64454	4.56455	4.58335	4.52153	4.41444	4.27545	4.12863	4.23038
1.39905		4.59675	4.59087	4.66062	4.57782	4.56644	4.5619	4.44872	4.34756	4.1819	4.22908
1.39864		4.5938	4.58178	4.64514	4.60455	4.57336	4.57272	4.50325	4.3892	4.26451	4.23857
1.39822		4.55023	4.57576	4.64933	4.62318	4.58548	4.55735	4.54822	4.42048	4.3264	4.27139
1.39781		4.45659	4.5662	4.6602	4.60069	4.60907	4.56215	4.57344	4.47403	4.37368	4.32396
1.3974		4.4009	4.54953	4.64019	4.57874	4.61462	4.56637	4.54992	4.51262	4.39491	4.37686
1.39699		4.36609	4.51856	4.63706	4.58787	4.58939	4.58438	4.54821	4.55217	4.44339	4.42363
1.39658		4.29183	4.47452	4.62269	4.57288	4.57664	4.60565	4.55896	4.55066	4.49268	4.45196
1.39617		4.26733	4.43848	4.53627	4.55931	4.57628	4.58505	4.56361	4.53543	4.53808	4.48977
1.39576		4.25113	4.41105	4.46783	4.55532	4.55811	4.56257	4.58395	4.5418	4.54817	4.53166
1.39535		4.25001	4.37812	4.44143	4.48374	4.54722	4.56116	4.58701	4.5541	4.54177	4.57626
1.39494		4.22842	4.33623	4.37983	4.39419	4.54249	4.54766	4.54868	4.56079	4.546	4.59026
1.39453		4.2057	4.29763	4.31666	4.37357	4.47311	4.52657	4.54123	4.58491	4.56628	4.58567
1.39412		4.16787	4.28603	4.30473	4.33282	4.37652	4.52923	4.54263	4.5664	4.57673	4.58636
1.39371		4.10333	4.27461	4.30788	4.26505	4.36021	4.4846	4.52239	4.54854	4.60396	4.59852
1.39331		4.04904	4.24254	4.28502	4.24334	4.32416	4.37905	4.51021	4.5549	4.59159	4.60422
1.3929		3.98858	4.20547	4.27763	4.2479	4.25081	4.33463	4.48985	4.55113	4.57479	4.62416
1.39249		3.89129	4.15007	4.22696	4.21397	4.2184	4.3199	4.39365	4.53268	4.57826	4.61573
1.39208		3.92311	4.0796	4.15758	4.18876	4.21756	4.24844	4.3257	4.51985	4.57388	4.59028
1.39167		3.79808	3.98083	4.13117	4.1529	4.17926	4.19551	4.30531	4.45506	4.55261	4.58015
1.39127		3.62235	3.83995	4.05131	4.06506	4.15269	4.19454	4.24311	4.36678	4.53651	4.57481
1.39086		3.43002	3.66677	3.94343	3.99049	4.11883	4.17783	4.17516	4.33439	4.47786	4.55131
1.39045		3.26626	3.47433	3.72682	3.78806	4.03755	4.13666	4.16681	4.28119	4.39933	4.52549
1.39004		3.09915	3.24407	3.51098	3.55766	3.8493	4.12153	4.16938	4.20782	4.35959	4.47759
1.38964		2.94323	3.10473	3.34159	3.37962	3.60433	4.03755	4.12895	4.17476	4.30619	4.40834
1.38923		2.83763	3.01898	3.20317	3.23435	3.41764	3.43493	4.12156	4.18971	4.23246	4.35957
1.38883		2.78384	2.95863	3.10909	3.12495	3.26553	3.27923	4.0714	4.15655	4.18648	4.3105
1.38842		2.68466	2.83847	3.04636	3.06187	3.14082	3.17145	4.03755	4.14498	4.19678	4.25419
1.38801		2.63467	2.7451	2.97943	2.9974	3.07737	3.07809	3.55741	4.12811	4.1731	4.20483
1.38761		2.53275	2.68249	2.91779	2.93064	3.01536	3.01043	3.37258	4.06104	4.14765	4.18966
1.3872		2.47581	2.59253	2.8255	2.85879	2.94349	2.95372	3.24751	4.08422	4.13088	4.16713
1.3868		2.47929	2.52785	2.70941	2.73416	2.89209	2.8512	3.14044	3.95622	4.06315	4.15148
1.38639		2.47076	2.47162	2.62881	2.64437	2.75891	2.77601	3.04216	3.83751	4.07069	4.10383
1.38599		2.43003	2.43243	2.55345	2.57558	2.65992	2.6783	2.98473	3.68114	3.94465	4.03999
1.38559		2.39391	2.40038	2.48354	2.49637	2.5977	2.58456	2.88713	3.51884	3.77216	3.93999
1.38518		2.37213	2.37929	2.43306	2.44547	2.5092	2.52779	2.80171	3.37517	3.60951	3.80137
1.38478		2.33894	2.33614	2.39332	2.40078	2.45788	2.45872	2.7449	3.25576	3.43414	3.60275
1.38438		2.3288	2.32559	2.36721	2.37281	2.40824	2.41814	2.63406	3.14443	3.27349	3.40615
1.38397		2.2809	2.28021	2.34923	2.35263	2.3784	2.38213	2.5589	3.0461	3.14872	3.22007
1.38357		2.28136	2.28049	2.32064	2.33153	2.35603	2.36041	2.50297	2.97535	3.05861	3.10185
1.38317		2.22781	2.23116	2.29556	2.2972	2.34242	2.32744	2.4438	2.87319	2.98747	3.03146
1.38276		2.24382	2.24501	2.2664	2.27933	2.29885	2.31734	2.40696	2.7927	2.92547	2.95885
1.38236		2.18805	2.19524	2.24426	2.2424	2.29226	2.2697	2.37533	2.69923	2.80076	2.84261
1.38196		2.20472	2.19768	2.22055	2.23426	2.24055	2.27012	2.33863	2.60777	2.70634	2.75277
1.38156		2.18252	2.20399	2.2053	2.19921	2.24797	2.21683	2.32415	2.54413	2.63038	2.66306
1.38116		2.18551	2.1985	2.18943	2.20345	2.19312	2.23273	2.29148	2.4829	2.55756	2.60592
1.38076		2.17628	2.16973	2.16581	2.16359	2.21748	2.17725	2.27341	2.44066	2.50291	2.54793
1.38035		2.14843	2.12951	2.17605	2.17315	2.16137	2.19387	2.24269	2.40306	2.45008	2.49192
1.37995		2.12822	2.12186	2.18041	2.18112	2.17026	2.1716	2.22902	2.38319	2.42396	2.46953
1.37955		2.08526	2.09171	2.1641	2.17154	2.18184	2.17462	2.20467	2.35241	2.40597	2.45591
1.37915		2.09316	2.10459	2.12307	2.13615	2.17898	2.16553	2.18169	2.33481	2.37736	2.41229
1.37875		2.06909	2.08641	2.09164	2.09427	2.14922	2.13795	2.19966	2.29641	2.35227	2.40569
1.37835		2.06443	2.05369	2.06972	2.07804	2.09691	2.11779	2.17018	2.28553	2.32309	2.35392
1.37795		2.03327	2.0149	2.06613	2.0596	2.08636	2.07499	2.15974	2.24703	2.30095	2.36135
1.37755		1.98645	1.96918	2.07182	2.0755	2.05308	2.08277	2.13937	2.24734	2.27719	2.30642
1.37715		1.95492	1.95144	2.04692	2.05569	2.07918	2.05877	2.13267	2.21167	2.26197	2.33082
1.37676		1.9061	1.9115	2.00583	2.01761	2.06446	2.05428	2.10115	2.20815	2.24605	2.27462
1.37636		1.8982	1.90099	1.95328	1.96778	2.02938	2.02337	2.08805	2.20214	2.22245	2.28353
1.37596		1.87257	1.88401	1.91639	1.92034	1.98227	1.97683	2.07541	2.20584	2.23269	2.29513
1.37556		1.86639	1.86861	1.88886	1.89867	1.92428	1.94538	2.04123	2.19313	2.23705	2.29226
1.37516		1.84078	1.83324	1.86923	1.86923	1.90849	1.89676	2.03072	2.15881	2.22072	2.26245
1.37477		1.82414	1.8152	1.86328	1.86626	1.86923	1.88886	1.99437	2.133	2.17964	2.21005
1.37437		1.79737	1.80109	1.85121	1.85427	1.86923	1.86328	1.96894	2.10064	2.14819	2.19948
1.37397		1.77938	1.78387	1.82564	1.83537	1.85733	1.85717	1.92575	2.10271	2.12624	2.16613
1.37357		1.75618	1.75237	1.79576	1.80097	1.8451	1.83175	1.89676	2.09357	2.12268	2.19229
1.37318		1.73149	1.7213	1.77809	1.78171	1.80618	1.81522	1.88291	2.07887	2.12836	2.17754
1.37278		1.71569	1.71835	1.76336	1.7671	1.78533	1.78851	1.85717	2.04284	2.10342	2.14239
1.37238		1.68479	1.69153	1.74008	1.74798	1.77085	1.7706	1.8377	1.99328	2.06228	2.09517
1.37199		1.67997	1.67724	1.70724	1.71576	1.75587	1.74757	1.82133	1.95907	2.00965	2.03703
1.37159		1.65112	1.64962	1.6902	1.6902	1.72428	1.72303	1.80797	1.92098	1.97273	2.02119
1.3712		1.64106	1.63842	1.67648	1.68334	1.6902	1.70724	1.78103	1.9072	1.94516	1.98182
1.3708		1.63137	1.64318	1.65799	1.66038	1.6902	1.67648	1.75481	1.89142	1.92552	1.98182
1.37041		1.60988	1.61323	1.63823	1.64572	1.66276	1.67171	1.73053	1.88233	1.91955	1.96988
1.37001		1.60357	1.59071	1.61802	1.62064	1.65321	1.64301	1.72303	1.85682	1.90747	1.95761
1.36962		1.57529	1.57121	1.61802	1.6154	1.62325	1.633	1.69352	1.83358	1.88183	1.91855
1.36922		1.57004	1.57893	1.60716	1.61521	1.61278	1.62325	1.67171	1.81138	1.8519	1.89763
1.36883		1.56398	1.58303	1.57963	1.58535	1.62325	1.60192	1.65673	1.79504	1.83421	1.88309
1.36843		1.5579	1.55884	1.55614	1.56217	1.59106	1.59573	1.63777	1.77187	1.81946	1.86806
1.36804		1.5575	1.54747	1.55018	1.54712	1.5682	1.56757	1.63823	1.74315	1.7961	1.83632
1.36765		1.53214	1.52861	1.56225	1.55928	1.54407	1.56225	1.60716	1.72669	1.76319	1.80209
1.36725		1.55167	1.56872	1.55614	1.56217	1.5563	1.55614	1.59049	1.70445	1.74614	1.80209
1.36686		1.50571	1.51258	1.53777	1.54092	1.5682	1.55018	1.58366	1.69279	1.73236	1.77452
1.36647		1.51666	1.48528	1.51831	1.52489	1.54407	1.54984	1.57368	1.66854	1.71384	1.76492
1.36608		1.46024	1.44944	1.53072	1.51794	1.53148	1.52461	1.5682	1.6534	1.69401	1.7348
1.36568		1.46202	1.47407	1.52383	1.54007	1.50515	1.54389	1.54407	1.64851	1.67376	1.72428
1.36529		1.42205	1.43867	1.47688	1.48412	1.5563	1.49825	1.54389	1.63243	1.67379	1.7348
1.3649		1.43814	1.43103	1.43869	1.45055	1.49136	1.50935	1.53668	1.61552	1.66284	1.70243
1.36451		1.41345	1.41575	1.43107	1.42302	1.4624	1.45317	1.55018	1.58966	1.63524	1.67943
1.36412		1.39516	1.38649	1.43107	1.43912	1.41497	1.45478	1.51142	1.58399	1.61167	1.65514
1.36372		1.35599	1.33423	1.41497	1.41497	1.44716	1.41497	1.48378	1.58698	1.60576	1.66745
1.36333		1.31478	1.29556	1.40646	1.41072	1.41497	1.43107	1.48564	1.58097	1.61787	1.67943
1.36294		1.29628	1.3092	1.37983	1.38888	1.41497	1.40646	1.46926	1.57157	1.61167	1.65514
1.36255		1.23571	1.2392	1.33138	1.34655	1.39794	1.38835	1.43869	1.54921	1.59327	1.64246
1.36216		1.21817	1.1817	1.27815	1.28959	1.36173	1.34949	1.41497	1.56501	1.57372	1.61595
1.36177		1.19599	1.20368	1.26701	1.26114	1.30103	1.3085	1.42255	1.53883	1.5863	1.66745
1.36138		1.11805	1.12026	1.24144	1.2601	1.25527	1.28989	1.38835	1.52079	1.57918	1.60206
1.36099		1.19612	1.20795	1.17513	1.18962	1.27875	1.2297	1.358	1.47355	1.53212	1.57287
1.3606		1.06549	1.07367	1.16111	1.15362	1.20412	1.21244	1.32661	1.47044	1.49372	1.52504
1.36021		1.1646	1.12559	1.12764	1.15186	1.14613	1.19011	1.32024	1.4506	1.48624	1.55751
1.35983		1.12878	1.20126	1.14165	1.11042	1.17609	1.11266	1.25258	1.45053	1.4861	1.52504
1.35944		1.13576	1.15062	1.12276	1.16344	1.07918	1.19011	1.2007	1.43398	1.47001	1.52504
1.35905		1.14705	1.08751	1.07767	1.05953	1.20412	1.06028	1.22742	1.41158	1.46142	1.50786
1.35866		1.13561	1.13187	1.15903	1.13649	1.04139	1.15903	1.14165	1.36782	1.43462	1.47129
1.35827		1.04459	1.04303	1.17513	1.18962	1.11394	1.12276	1.17513	1.32055	1.38583	1.40993
1.35788		1.11951	1.1226	1.11266	1.1294	1.20412	1.13003	1.10874	1.30553	1.33232	1.36361
1.3575		1.04499	1.09129	1.09656	1.08787	1.14613	1.14165	1.09656	1.26273	1.32133	1.38739
1.35711		1.08288	1.05284	1.05697	1.08546	1.07918	1.13003	1.20412	1.22069	1.29525	1.31175
1.35672		1.08458	1.08337	1.05697	1.02848	1.11394	1.03959	1.09376	1.20229	1.22849	1.25285
1.35633		1.06568	1.09129	1.09656	1.10525	1	1.11394	1.09656	1.14695	1.21472	1.2833
1.35595		1.06549	1.0535	1.06028	1.06973	1.11394	1.03959	1.15903	1.19226	1.18039	1.18469
1.35556		1.04459	1.02006	1.06028	1.05084	1.07918	1.07767	1.07307	1.11843	1.19547	1.31175
1.35517		1.06568	1.08781	1.07918	1.07918	1.04139	1.07918	1.09656	1.14453	1.17513	1.14613
1.35479		1.06254	1.11212	1.06028	1.06973	1.07918	1.06028	1.09656	1.16744	1.13075	1.22011
1.3544		1.04459	1.01214	1.02069	1.03104	1.07918	1.06028	1.02069	1.17949	1.21285	1.31175
1.35402		1.11951	1.10798	1.03959	1.0198	1.04139	1.03959	1.09656	1.15383	1.22849	1.25285
1.35363		1.07879	1.14538	1.09656	1.08787	1	1.06028	1.07918	1.13968	1.16541	1.18469
1.35325		0.98374	0.89423	1.05697	1.08546	1.07918	1.05697	1.04139	1.07483	1.14965	1.22011
1.35286		1.11805	1.08337	1.05697	1.02848	1.11394	1.03959	1.03959	1.11141	1.10887	1.1038
1.35248		0.94845	1.06745	1.13003	1.12199	1	1.11394	1.07918	1.09462	1.11006	1.22011
1.35209		1.02148	0.97015	0.99562	1.07088	1.11394	1.07307	1.07767	1.09536	1.14932	1.18469
1.35171		1.0257	1.00043	0.96214	0.90362	1.14613	0.97952	1	1.09592	1.11266	1.14613
1.35132		1.02211	1.08403	1.06028	1.06973	0.8451	1.11266	1.09656	1.09611	1.11304	1.18469
1.35094		0.98189	0.97059	0.99782	1.01961	1.07918	0.94325	1.13003	1.08666	1.13193	1.18469
1.35056		0.99565	0.92512	0.97712	0.96568	1.04139	1.01671	0.92255	1.05633	1.11266	1.14613
1.35017		0.95901	0.97894	1.03959	1.0198	0.95424	1.02069	1.09656	1.07589	1.0726	1.1038
1.34979		0.90761	0.93304	1.01671	1.04794	1	1.01671	1.09376	1.10314	1.09234	1.18469
1.34941		0.93318	0.91543	0.92866	0.94145	1.07918	0.97712	0.89967	1.07483	1.14965	1.22011
1.34903		0.93344	0.95676	0.92866	0.91587	0.95424	0.99113	1.03959	1.11141	1.10887	1.1038
1.34864		0.90761	0.91543	0.92866	0.94145	0.90309	0.95424	1.06028	1.1281	1.11006	1.22011
1.34826		0.87009	0.80936	0.90309	0.90309	0.95424	0.90309	0.95424	1.01425	1.1834	1.25285
1.34788		0.93344	0.95676	0.92866	0.91587	0.90309	0.92866	0.95154	1.06224	1.0453	0.94448
1.3475		0.87096	0.95676	0.92866	0.94145	0.90309	0.92866	1.01671	1.02814	1.0149	1.18469
1.34711		0.93318	0.89782	0.84062	0.87186	0.95424	0.90309	0.92866	1.03345	1.11266	1.14613
1.34673		0.87009	0.80198	0.8662	0.82217	0.90309	0.8662	0.90309	1.02458	1.04915	1.0569
1.34635		0.90761	0.92054	0.95424	0.95424	0.77815	0.92866	0.95424	1.0541	1.02902	1.1038
1.34597		0.87096	0.95676	0.92866	0.94145	0.95424	0.8662	0.90309	1.02329	1.09234	1.18469
1.34559		0.90761	0.89782	0.84062	0.87186	0.95424	0.92866	0.84062	0.98557	1.06804	1.0569
1.34521		0.95901	0.93915	0.84062	0.80939	0.90309	0.8662	0.95424	0.96676	0.97928	1.00432
1.34483		1.03034	1.1118	0.92866	0.91587	0.77815	0.90309	0.92866	0.94154	0.97999	1.0569
1.34445		0.95901	0.95676	0.92866	0.94145	0.90309	0.8662	0.84062	0.94118	0.97928	1.00432
1.34407		1.07807	0.99373	0.92866	0.91587	0.95424	0.90309	0.8662	0.95398	0.95371	1.00432
1.34369		0.98212	1.01804	1.05018	1.00221	0.90309	0.95424	0.92866	0.94154	0.97999	1.0569
1.34331		1.005	1.01804	1.05018	1.09816	0.95424	1.02461	0.92866	0.87872	0.97928	1.00432
1.34293		1.06254	1.09549	0.97712	0.96568	1.14613	0.95424	0.84062	0.92166	0.88907	0.87506
1.34255		1.005	1.008	1	1	0.95424	1.07307	0.92866	0.93588	0.91752	1.0569
1.34217		0.94993	0.82874	1	1	1	0.97712	1.05018	0.95433	1.00557	1.0569
1.3418		0.98189	0.98242	1.05697	1.02848	1	1	0.92866	0.87872	0.97928	1.00432
1.34142		0.87096	0.98242	1.05697	1.08546	1	1.05697	0.97712	0.89608	0.88907	0.87506
1.34104		0.8301	0.74258	0.88908	0.94454	1.11394	1	1.07307	0.92274	0.89124	1.00432
1.34066		0.9039	0.85608	0.8662	0.82217	1	0.94605	0.97712	0.94154	0.97999	1.0569
1.34028		0.77626	0.87369	0.95424	0.95424	0.77815	0.97712	1.05697	0.96676	0.97928	1.00432
1.33991		0.92755	0.97332	0.82661	0.89043	0.95424	0.8662	1	1.06306	0.97999	1.0569
1.33953		0.84933	0.83725	0.77204	0.7355	0.95424	0.82661	0.88908	1.02889	1.10355	1.25285
1.33915		1.0259	1.01047	0.8451	0.8451	0.69897	0.89967	1.03409	1.05076	1.10152	1.0569
1.33877		0.92755	0.99251	0.92255	0.88382	0.8451	0.77204	0.97712	1.01451	1.02902	1.1038
1.3384		0.97676	0.91421	0.92255	0.96127	0.8451	0.92255	0.73856	1.02595	1.0519	1.1038
1.33802		0.89297	0.81739	0.94325	0.89417	1	0.8451	0.89967	1.08292	1.0519	1.1038
1.33765		0.84451	0.83288	1.02069	1.03104	0.8451	1.02069	0.89967	1.05503	1.11006	1.22011
1.33727		0.84513	0.92	0.95154	0.97577	1.04139	0.92255	0.84949	0.94351	1.10887	1.1038
1.33689		0.74206	0.73289	0.84062	0.87186	1	0.97224	0.8451	0.94588	0.93753	0.87506
1.33652		0.80452	0.7204	0.77815	0.77815	0.90309	0.88908	0.94325	0.93588	0.91752	1.0569
1.33614		0.77626	0.85096	0.84062	0.80939	0.77815	0.84062	1	0.85227	1.00557	1.0569
1.33577		0.83137	0.93123	0.80103	0.85206	0.77815	0.84062	0.87409	0.85921	0.87332	0.79239
1.33539		0.72659	0.62626	0.69897	0.69897	0.90309	0.73856	0.90977	0.83342	0.82173	0.94448
1.33502		0.93318	0.8841	0.77204	0.7355	0.69897	0.80103	0.88908	0.94739	0.89479	0.94448
1.33465		0.75709	0.90963	0.89967	0.87238	0.69897	0.77204	0.90309	0.90978	0.97445	1.1038
1.33427		0.84451	0.78437	0.77815	0.8662	0.8451	0.82661	0.73856	1.00682	0.97224	0.94448
1.3339		0.87832	0.83335	0.75257	0.67732	0.95424	0.72358	0.73856	0.99781	0.99562	1.14613
1.33352		0.74206	0.74539	0.90309	0.90309	0.60206	0.92866	0.87409	0.98784	1.0726	1.1038
1.33315		0.77553	0.73289	0.84062	0.87186	0.90309	0.75257	0.82661	0.89016	1.00216	1.00432
1.33278		0.77626	0.84517	0.81163	0.79489	0.90309	0.84062	0.65051	0.83361	0.88907	0.87506
1.3324		0.80554	0.8841	0.77204	0.80857	0.77815	0.87409	0.87409	0.86485	0.82661	0.87506
1.33203		0.77553	0.70456	0.69897	0.69897	0.8451	0.73856	0.92866	0.7951	0.89124	1.00432
1.33166		0.69249	0.53992	0.77204	0.7355	0.69897	0.77204	0.6901	0.77336	0.84774	0.79239
1.33128		0.65352	0.66128	0.87409	0.8596	0.69897	0.77204	0.87409	0.79539	0.74568	0.79239
1.33091		0.59154	0.72497	0.80103	0.85206	0.8451	0.80103	0.80103	0.88799	0.82173	0.94448
1.33054		0.60507	0.60407	0.58804	0.6435	0.90309	0.77204	0.73856	0.77653	0.951	1.0569
1.33017		0.59043	0.49343	0.53959	0.50836	0.69897	0.6901	0.8451	0.86265	0.82222	0.6902
1.3298		0.72781	0.81294	0.65051	0.62628	0.47712	0.65051	0.80103	0.85314	0.80319	1.00432
1.32943		0.72045	0.90113	0.65051	0.67474	0.60206	0.58804	0.69897	0.86593	0.95371	1.00432
1.32905		0.81551	0.73666	0.53959	0.57083	0.69897	0.60206	0.66111	0.86708	0.88907	0.87506
1.32868		0.78116	0.61869	0.66111	0.56912	0.60206	0.58804	0.75257	0.78014	0.86132	0.94448
1.32831		0.84513	0.90963	0.89967	0.87238	0.47712	0.72358	0.69897	0.75886	0.81875	0.79239
1.32794		0.75709	0.90294	0.8662	0.91022	0.8451	0.71568	0.53959	0.79539	0.74568	0.79239
1.32757		0.84451	0.76676	0.6901	0.73413	0.95424	0.81163	0.53959	0.86241	0.82173	0.94448
1.3272		0.69249	0.53603	0.75257	0.67732	0.77815	0.77815	0.77204	0.81184	0.92471	1.00432
1.32683		0.84513	0.91031	0.90309	0.90309	0.60206	0.84062	0.77815	0.66243	0.84774	0.79239
1.32646		0.69462	0.89782	0.84062	0.87186	0.90309	0.75257	0.62763	0.61485	0.62763	0.5563
1.32609		0.69249	0.51104	0.62763	0.70289	0.90309	0.84062	0.72358	0.64131	0.58366	0.6902
1.32572		0.80452	0.70279	0.6901	0.58361	0.77815	0.6901	0.92866	0.64964	0.69722	0.79239
1.32535		0.63153	0.80936	0.90309	0.90309	0.47712	0.84062	0.84062	0.58586	0.69459	0.6902
1.32498		0.65352	0.62448	0.6901	0.79659	0.90309	0.6901	0.6901	0.71214	0.57918	0.5563
1.32462		0.81585	0.80045	0.58804	0.53258	0.90309	0.6901	0.6901	0.83252	0.7108	0.94448
1.32425		0.75709	0.87741	0.73856	0.71876	0.47712	0.80103	0.90309	0.86457	0.951	1.0569
1.32388		0.81551	0.76676	0.6901	0.73413	0.69897	0.62763	0.84062	0.75836	0.91465	0.87506
1.32351		0.87832	0.82756	0.72358	0.66282	0.77815	0.65051	0.47712	0.81864	0.73418	0.6902
1.32314		0.74206	0.73959	0.87409	0.8596	0.60206	0.81163	0.80103	0.85314	0.80319	1.00432
1.32277		0.72659	0.65459	0.84062	0.87186	0.8451	0.75257	0.84062	0.86593	0.95371	1.00432
1.32241		0.74245	0.79107	0.81163	0.79489	0.90309	0.81163	0.53959	0.6831	0.88907	0.87506
1.32204		0.694	0.78315	0.77204	0.80857	0.77815	0.87409	0.77204	0.78516	0.66722	0.5563
1.32167		0.63002	0.51561	0.65051	0.67474	0.8451	0.73856	0.84062	0.82191	0.74072	1.00432
1.32131		0.81585	0.82086	0.6901	0.64608	0.69897	0.72358	0.6901	0.71541	0.95371	1.00432
1.32094		0.4795	0.54114	0.77815	0.77815	0.60206	0.73856	0.8451	0.71433	0.72969	0.5563
1.32057		0.72659	0.61199	0.62763	0.70289	0.77815	0.6901	0.80103	0.70645	0.63475	0.79239
1.32021		0.59154	0.69699	0.66111	0.56912	0.77815	0.62763	0.6901	0.69454	0.78702	0.87506
1.31984		0.72781	0.81506	0.66111	0.7531	0.47712	0.81163	0.81163	0.78964	0.73418	0.6902
1.31947		0.70247	0.67269	0.53959	0.50836	0.8451	0.47712	0.73856	0.83818	0.77327	0.94448
1.31911		0.66349	0.51561	0.65051	0.62628	0.47712	0.72358	0.53959	0.85143	0.92471	1.00432
1.31874		0.77626	0.83725	0.77204	0.7355	0.60206	0.58804	0.81163	0.86708	0.88907	0.87506
1.31838		0.59154	0.71918	0.77204	0.80857	0.69897	0.72358	0.62763	0.78014	0.86132	0.94448
1.31801		0.72659	0.60407	0.58804	0.6435	0.8451	0.69897	0.53959	0.7104	0.81875	0.79239
1.31765		0.70247	0.69699	0.66111	0.56912	0.69897	0.66111	0.77204	0.73637	0.69459	0.6902
1.31728		0.65401	0.71918	0.77204	0.80857	0.47712	0.77204	0.66111	0.75836	0.73856	0.87506
1.31692		0.59043	0.51561	0.65051	0.67474	0.8451	0.58804	0.65051	0.65186	0.82661	0.87506
1.31656		0.65352	0.61657	0.65051	0.62628	0.69897	0.72358	0.58804	0.75616	0.66722	0.5563
1.31619		0.39058	0.38303	0.69897	0.69897	0.60206	0.69897	0.8451	0.59396	0.7108	0.94448
1.31583		0.60507	0.60407	0.58804	0.6435	0.69897	0.65051	0.69897	0.65138	0.7007	0.5563
1.31546		0.15052	0.10792	0.53959	0.50836	0.69897	0.58804	0.53959	0.64131	0.58366	0.6902
1.3151		0.54197	0.47582	0.45155	0.5268	0.47712	0.65051	0.77204	0.77116	0.69722	0.79239
1.31474		0.15202	0.33354	0.45155	0.37629	0.60206	0.38908	0.69897	0.76035	0.82173	0.94448
1.31437		0.39058	0.30344	0.30103	0.45155	0.30103	0.60206	0.53959	0.64793	0.81875	0.79239
1.31401		0.39146	0.43322	0.23856	0.11928	0.60206	0.15052	0.65051	0.73636	0.62763	0.5563
1.31365		0.57729	0.76066	0.38908	0.4331	0	0.53959	0.5	0.70488	0.7108	0.94448
1.31329		0.59154	0.62497	0.30103	0.30103	0.47712	0.15052	0.53959	0.7104	0.81875	0.79239
1.31292		0.57457	0.32105	0.38908	0.34506	0.30103	0.38908	0.30103	0.69678	0.69459	0.6902
1.31256		0.5015	0.37545	0.66111	0.56912	0.30103	0.38908	0.38908	0.69809	0.69722	0.79239
1.3122		0.45455	0.64087	0.77204	0.80857	0.47712	0.57306	0.45155	0.6114	0.74568	0.79239
1.31184		0.5035	0.66477	0.5	0.59949	0.8451	0.58804	0.15052	0.61485	0.62763	0.5563
1.31148		0.65401	0.62497	0.30103	0.30103	0.69897	0.57306	0.47712	0.44234	0.58366	0.6902
1.31112		0.70247	0.65508	0.45155	0.37629	0.30103	0.5	0.57306	0.54198	0.4819	0.36173
1.31076		0.59043	0.51561	0.65051	0.62628	0.30103	0.45155	0.5	0.24781	0.49562	0.6902
1.31039		0.77626	0.82263	0.69897	0.69897	0.60206	0.5	0.38908	0.38908	0.30103	0
1.31003		0.39058	0.38303	0.69897	0.69897	0.69897	0.65051	0.57306	0.28959	0.27815	0.5563
1.30967		0.57457	0.36084	0.58804	0.6435	0.69897	0.69897	0.65051	0.36023	0.41942	0.36173
1.30931		0.45455	0.61869	0.66111	0.56912	0.69897	0.58804	0.5	0.40425	0.33138	0.36173
1.30895		0.57729	0.79745	0.57306	0.70908	0.47712	0.77204	0.5	0.63688	0.42867	0.5563
1.30859		0.54197	0.44572	0.30103	0.30103	0.8451	0.38908	0.65051	0.70488	0.7108	0.94448
1.30823		0.72659	0.57677	0.45155	0.37629	0.30103	0.57306	0.58804	0.55989	0.81875	0.79239
1.30787		0.5426	0.63118	0.72358	0.66282	0.30103	0.45155	0.77204	0.41569	0.53035	0.36173
1.30752		0.75709	0.86192	0.66111	0.7531	0.60206	0.57306	0.5	0.46672	0.33138	0.36173
1.30716		0.694	0.73666	0.53959	0.50836	0.8451	0.53959	0.38908	0.5973	0.49562	0.6902
1.3068		0.75558	0.60688	0.60206	0.60206	0.47712	0.72358	0.72358	0.69809	0.69722	0.79239
1.30644		0.63002	0.53603	0.75257	0.67732	0.60206	0.53959	0.57306	0.72232	0.74568	0.79239
1.30608		0.694	0.79687	0.84062	0.87186	0.60206	0.75257	0.38908	0.6114	0.74568	0.79239
1.30572		0.5426	0.62448	0.6901	0.73413	0.90309	0.6901	0.60206	0.73636	0.62763	0.5563
1.30536		0.69311	0.59438	0.53959	0.57083	0.77815	0.75257	0.72358	0.50592	0.7108	0.94448
1.30501		0.65401	0.69029	0.62763	0.55238	0.60206	0.62763	0.6901	0.45222	0.60342	0.36173
1.30465		0.60507	0.62448	0.6901	0.73413	0.47712	0.6901	0.6901	0.46672	0.33138	0.36173
1.30429		0.59043	0.50592	0.60206	0.60206	0.77815	0.53959	0.60206	0.67036	0.49562	0.6902
1.30394		0.60507	0.61657	0.65051	0.62628	0.60206	0.6901	0.6901	0.62519	0.77327	0.94448
1.30358		0.5426	0.61657	0.65051	0.67474	0.60206	0.65051	0.77815	0.65138	0.7007	0.5563
1.30322		0.60507	0.59438	0.53959	0.57083	0.69897	0.60206	0.60206	0.59286	0.58366	0.6902
1.30287		0.694	0.73666	0.53959	0.50836	0.60206	0.58804	0.53959	0.77461	0.64613	0.6902
1.30251		0.54197	0.50592	0.60206	0.60206	0.47712	0.60206	0.73856	0.79067	0.80319	1.00432
1.30215		0.81585	0.80325	0.60206	0.60206	0.60206	0.53959	0.60206	0.74557	0.88907	0.87506
1.3018		0.59154	0.70279	0.6901	0.64608	0.60206	0.60206	0.53959	0.60565	0.73418	0.6902
1.30144		0.42255	0.12553	0.62763	0.70289	0.60206	0.6901	0.65051	0.67867	0.57918	0.5563
1.30109		0.59043	0.51773	0.66111	0.56912	0.77815	0.53959	0.60206	0.63908	0.67609	0.87506
1.30073		0.39297	0.78315	0.77204	0.80857	0.47712	0.81163	0.53959	0.66812	0.73418	0.6902
1.30038		0.5426	0.55636	0.34948	0.52422	0.8451	0.58804	0.6901	0.67255	0.64613	0.6902
1.30002		0.54109	0.29094	0.23856	0.11928	0.69897	0.42255	0.53959	0.64964	0.69722	0.79239
1.29967		0.45305	0.36876	0.62763	0.55238	0	0.58804	0.72358	0.58586	0.69459	0.6902
1.29931		0.5035	0.70279	0.6901	0.73413	0.47712	0.38908	0.73856	0.59062	0.57918	0.5563
1.29896		0.15052	0.09031	0.45155	0.5268	0.77815	0.53959	0.23856	0.59286	0.58366	0.6902
1.2986		0.59043	0.44572	0.30103	0.30103	0.60206	0.53959	0.66111	0.6241	0.64613	0.6902
1.29825		0.15202	0.34323	0.5	0.40052	0.30103	0.45155	0.73856	0.71214	0.64613	0.6902
1.2979		0.4795	0.45541	0.34948	0.52422	0.30103	0.5	0.30103	0.60784	0.73856	0.87506
1.29754		0.45455	0.56428	0.38908	0.34506	0.69897	0.15052	0.38908	0.75616	0.66722	0.5563
1.29719		0.5426	0.56428	0.38908	0.4331	0	0.58804	0.53959	0.70488	0.7108	0.94448
1.29684		0.45305	0.32105	0.38908	0.34506	0.47712	0.15052	0.65051	0.40937	0.81875	0.79239
1.29648		0.60507	0.59438	0.53959	0.50836	0.30103	0.47712	0.15052	0.4133	0.34948	0
1.29613		0.15052	0.12041	0.60206	0.60206	0.47712	0.45155	0.38908	0.52815	0.27815	0.5563
1.29578		0.54197	0.47582	0.45155	0.5268	0.60206	0.53959	0.5	0.63908	0.67609	0.87506
1.29542		0.30404	0.57677	0.45155	0.37629	0.60206	0.45155	0.23856	0.51761	0.73418	0.6902
1.29507		0.4795	0.44572	0.30103	0.45155	0.30103	0.60206	0.53959	0.39147	0.4819	0.36173
1.29472		0.45305	0.29094	0.23856	0.11928	0.60206	0.15052	0.45155	0.51517	0.33138	0.36173
1.29437		0.5426	0.59438	0.53959	0.50836	0	0.53959	0.38908	0.27336	0.54671	0.79239
1.29402		0.5035	0.67269	0.53959	0.57083	0.47712	0.30103	0.60206	0.4133	0.34948	0
1.29367		0.65401	0.64258	0.38908	0.4331	0.60206	0.47712	0.30103	0.28959	0.27815	0.5563
1.29331		0.34948	0.09031	0.45155	0.37629	0.47712	0.45155	0.38908	0.44827	0.41942	0.36173
1.29296		0.34948	0.1301	0.65051	0.62628	0.30103	0.53959	0.60206	0.51537	0.42867	0.5563
1.29261		0.35298	0.70456	0.69897	0.69897	0.60206	0.5	0.23856	0.59286	0.58366	0.6902
1.29226		0.15202	0.31313	0.34948	0.52422	0.69897	0.65051	0.38908	0.47358	0.64613	0.6902
1.29191		0.5015	0.24323	0	0	0.69897	0.34948	0.60206	0.54198	0.4819	0.36173
1.29156		0.39146	0.45541	0.34948	0.17474	0	0.34948	0.58804	0.24781	0.49562	0.6902
1.29121		0.45455	0.58646	0.5	0.59949	0	0.5	0.5	0.38908	0.30103	0
1.29086		0.4795	0.44572	0.30103	0.30103	0.69897	0.30103	0.45155	0.44011	0.27815	0.5563
1.29051		0.54197	0.46333	0.38908	0.34506	0.30103	0.5	0.5	0.53039	0.58366	0.6902
1.29016		0.5426	0.59438	0.53959	0.50836	0.30103	0.38908	0.69897	0.44011	0.57918	0.5563
1.28981		0.39058	0.35115	0.53959	0.57083	0.47712	0.45155	0.30103	0.51074	0.41942	0.36173
1.28946		0.45305	0.33866	0.47712	0.47712	0.60206	0.47712	0.30103	0.5973	0.49562	0.6902
1.28911		0.30254	0.35115	0.53959	0.50836	0.47712	0.53959	0.58804	0.69809	0.69722	0.79239
1.28877		0.39146	0.47582	0.45155	0.5268	0.47712	0.53959	0.45155	0.52336	0.74568	0.79239
1.28842		0.30254	0.30344	0.30103	0.30103	0.60206	0.38908	0.38908	0.41569	0.53035	0.36173
1.28807		0.4795	0.44572	0.30103	0.30103	0.30103	0.45155	0.47712	0.51517	0.33138	0.36173
1.28772		0.45455	0.56428	0.38908	0.34506	0.30103	0.30103	0.60206	0.42387	0.54671	0.79239
1.28737		0.39058	0.32105	0.38908	0.4331	0.30103	0.38908	0.38908	0.41569	0.53035	0.36173
1.28702		0.60507	0.56428	0.38908	0.34506	0.47712	0.15052	0.38908	0.40425	0.33138	0.36173
1.28668		0.39146	0.49343	0.53959	0.50836	0.30103	0.47712	0.30103	0.51537	0.42867	0.5563
1.28633		0.60507	0.57677	0.45155	0.5268	0.47712	0.45155	0.38908	0.53039	0.58366	0.6902
1.28598		0.39058	0.33354	0.45155	0.37629	0.60206	0.38908	0.30103	0.52815	0.57918	0.5563
1.28563		0.60507	0.59438	0.53959	0.57083	0.30103	0.60206	0.38908	0.55939	0.51671	0.5563
1.28529		0.5035	0.67269	0.53959	0.50836	0.60206	0.38908	0.53959	0.44234	0.58366	0.6902
1.28494		0.60507	0.57677	0.45155	0.5268	0.47712	0.60206	0.30103	0.39147	0.4819	0.36173
1.2846		0.5015	0.33354	0.45155	0.37629	0.60206	0.38908	0.53959	0.31621	0.33138	0.36173
1.28425		0.60507	0.61657	0.65051	0.62628	0.30103	0.60206	0.53959	0.31382	0.15052	0
1.2839		0.5035	0.69487	0.65051	0.67474	0.60206	0.5	0.45155	0.36485	0.42867	0.5563
1.28356		0.54197	0.47582	0.45155	0.5268	0.69897	0.60206	0.45155	0.44827	0.41942	0.36173
1.28321		0.59043	0.47582	0.45155	0.37629	0.60206	0.5	0.53959	0.51537	0.42867	0.5563
1.28287		0.5426	0.61657	0.65051	0.62628	0.30103	0.60206	0.65051	0.44234	0.58366	0.6902
1.28252		0.23856	0.11761	0.58804	0.6435	0.60206	0.5	0.45155	0.54198	0.4819	0.36173
1.28218		0.30103	0.09542	0.47712	0.47712	0.69897	0.53959	0.45155	0.48637	0.49562	0.6902
1.28183		0.24094	0.49343	0.53959	0.50836	0.47712	0.58804	0.65051	0.59062	0.57918	0.5563
1.28149		0.35298	0.62497	0.30103	0.45155	0.47712	0.53959	0.65051	0.44234	0.58366	0.6902
1.28114		0.59154	0.56477	0	0	0.60206	0.23856	0.38908	0.54198	0.4819	0.36173
1.2808		0.65352	0.53418	0.23856	0.11928	0	0.30103	0.53959	0.5973	0.49562	0.6902
1.28045		0.5015	0.36084	0.58804	0.53258	0	0.38908	0.65051	0.64964	0.69722	0.79239
1.28011		0.60507	0.62626	0.69897	0.69897	0.47712	0.5	0.38908	0.49781	0.69459	0.6902
1.27976		0.30254	0.37333	0.65051	0.67474	0.69897	0.58804	0.38908	0.54198	0.4819	0.36173
1.27942		0.54197	0.47582	0.45155	0.5268	0.69897	0.65051	0.53959	0.5973	0.49562	0.6902
1.27908		0.30254	0.33354	0.45155	0.37629	0.60206	0.5	0.34948	0.58717	0.69722	0.79239
1.27874		0.63153	0.71905	0.45155	0.5268	0.30103	0.60206	0.34948	0.55238	0.62763	0.5563
1.27839		0.24094	0.46333	0.38908	0.34506	0.60206	0.30103	0.53959	0.55939	0.51671	0.5563
1.27805		0.69311	0.56428	0.38908	0.4331	0.30103	0.53959	0.5	0.44234	0.58366	0.6902
1.27771		0.5426	0.59438	0.53959	0.42031	0.47712	0.30103	0.65051	0.39147	0.4819	0.36173
1.27736		0.54197	0.51104	0.62763	0.70289	0.30103	0.62763	0.45155	0.40425	0.33138	0.36173
1.27702		0.45305	0.35115	0.53959	0.50836	0.77815	0.38908	0.38908	0.56382	0.42867	0.5563
1.27668		0.39058	0.36364	0.60206	0.60206	0.47712	0.6901	0.45155	0.66686	0.63475	0.79239
1.27634		0.45455	0.59438	0.53959	0.57083	0.60206	0.53959	0.53959	0.67387	0.74568	0.79239
1.276		0.5035	0.59487	0.15052	0.22578	0.60206	0.53959	0.47712	0.49781	0.69459	0.6902
1.27565		0.54197	0.44572	0.30103	0.30103	0.47712	0.45155	0.45155	0.54198	0.4819	0.36173
1.27531		0.65352	0.57677	0.45155	0.37629	0.30103	0.38908	0.6901	0.39833	0.49562	0.6902
1.27497		0.59154	0.69487	0.65051	0.62628	0.30103	0.45155	0.47712	0.47951	0.4819	0.36173
1.27463		0.45305	0.36084	0.58804	0.6435	0.60206	0.5	0.45155	0.21434	0.42867	0.5563
1.27429		0.70247	0.67269	0.53959	0.50836	0.69897	0.53959	0.45155	0.59879	0.41942	0.36173
1.27395		0.39146	0.51561	0.65051	0.62628	0.47712	0.65051	0.53959	0.45732	0.43753	0.87506
1.27361		0.59043	0.48551	0.5	0.59949	0.60206	0.58804	0.5	0.63464	0.66722	0.5563
1.27327		0.59154	0.66477	0.5	0.40052	0.69897	0.45155	0.38908	0.59286	0.58366	0.6902
1.27293		0.39058	0.36084	0.58804	0.6435	0.30103	0.69897	0.60206	0.56163	0.64613	0.6902
1.27259		0.74245	0.72417	0.47712	0.47712	0.69897	0.38908	0.69897	0.44011	0.57918	0.5563
1.27225		0.54348	0.74635	0.58804	0.53258	0.47712	0.58804	0.38908	0.36023	0.41942	0.36173
1.27191		0.81585	0.78284	0.5	0.59949	0.47712	0.58804	0.65051	0.39147	0.18087	0.36173
1.27157		0.74206	0.67269	0.53959	0.42031	0.69897	0.38908	0.58804	0.5973	0.49562	0.6902
1.27123		0.72659	0.64209	0.77815	0.77815	0.30103	0.73856	0.38908	0.58717	0.69722	0.79239
1.27089		0.5015	0.40556	0.81163	0.79489	0.77815	0.53959	0.69897	0.61485	0.62763	0.5563
1.27055		0.65401	0.71918	0.77204	0.80857	0.77815	0.81163	0.38908	0.64131	0.58366	0.6902
1.27021		0.45455	0.61657	0.65051	0.67474	0.8451	0.73856	0.62763	0.49912	0.69722	0.79239
1.26988		0.70247	0.65508	0.45155	0.5268	0.69897	0.72358	0.73856	0.61466	0.53035	0.36173
1.26954		0.54197	0.48551	0.5	0.40052	0.60206	0.5	0.57306	0.51192	0.54671	0.79239
1.2692		0.65352	0.61657	0.65051	0.67474	0.30103	0.65051	0.73856	0.55238	0.62763	0.5563
1.26886		0.5426	0.61657	0.65051	0.62628	0.69897	0.45155	0.6901	0.60784	0.51671	0.5563
1.26853		0.694	0.74635	0.58804	0.6435	0.60206	0.69897	0.57306	0.46789	0.63475	0.79239
1.26819		0.65401	0.67269	0.53959	0.50836	0.69897	0.53959	0.69897	0.65425	0.53035	0.36173
1.26785		0.38908	0.12041	0.60206	0.60206	0.47712	0.65051	0.60206	0.6831	0.58804	0.87506
1.26751		0.59043	0.52353	0.6901	0.64608	0.60206	0.53959	0.5	0.83586	0.82661	0.87506
1.26718		0.30254	0.39094	0.73856	0.75836	0.60206	0.6901	0.58804	0.78014	0.86132	0.94448
1.26684		0.5426	0.58646	0.5	0.59949	0.77815	0.65051	0.60206	0.7104	0.81875	0.79239
1.2665		0.24094	0.46333	0.38908	0.34506	0.69897	0.53959	0.65051	0.49781	0.69459	0.6902
1.26617		0.60507	0.56428	0.38908	0.4331	0.30103	0.58804	0.62763	0.59044	0.4819	0.36173
1.26583		0.59154	0.65508	0.45155	0.37629	0.47712	0.30103	0.65051	0.57439	0.54671	0.79239
1.26549		0.65401	0.67269	0.53959	0.57083	0.30103	0.53959	0.45155	0.69678	0.69459	0.6902
1.26516		0.70247	0.67269	0.53959	0.50836	0.60206	0.38908	0.62763	0.58717	0.69722	0.79239
1.26482		0.74245	0.75885	0.65051	0.62628	0.47712	0.60206	0.5	0.61485	0.62763	0.5563
1.26449		0.59043	0.52531	0.69897	0.69897	0.60206	0.58804	0.45155	0.59286	0.58366	0.6902
1.26415		0.74206	0.70456	0.69897	0.69897	0.69897	0.65051	0.47712	0.71214	0.64613	0.6902
1.26382		0.39058	0.39094	0.73856	0.71876	0.69897	0.69897	0.45155	0.71876	0.73856	0.87506
1.26348		0.5015	0.36876	0.62763	0.70289	0.69897	0.73856	0.65051	0.54315	0.78527	0.79239
1.26315		0.45455	0.60407	0.58804	0.53258	0.77815	0.58804	0.58804	0.40425	0.33138	0.36173
1.26281		0.30254	0.34323	0.5	0.59949	0.47712	0.73856	0.65051	0.36485	0.42867	0.5563
1.26248		0.54197	0.44572	0.30103	0.30103	0.69897	0.38908	0.73856	0.42031	0.23856	0
1.26214		0.54348	0.71905	0.45155	0.37629	0.30103	0.5	0.58804	0.48637	0.49562	0.6902
1.26181		0.39058	0.33354	0.45155	0.5268	0.30103	0.45155	0.69897	0.59062	0.57918	0.5563
1.26148		0.54109	0.32105	0.38908	0.34506	0.60206	0.30103	0.53959	0.64131	0.58366	0.6902
1.26114		0.54348	0.75427	0.62763	0.55238	0.30103	0.53959	0.38908	0.69809	0.69722	0.79239
1.26081		0.35298	0.67269	0.53959	0.65887	0.47712	0.53959	0.65051	0.72232	0.74568	0.79239
1.26048		0.69311	0.51657	0.15052	0.22578	0.77815	0.38908	0.30103	0.76192	0.74568	0.79239
1.26014		0.65352	0.56428	0.38908	0.19454	0.30103	0.38908	0.38908	0.63207	0.78702	0.87506
1.25981		0.45305	0.39094	0.73856	0.75836	0	0.53959	0.6901	0.6831	0.66722	0.5563
1.25948		0.45305	0.37333	0.65051	0.67474	0.77815	0.34948	0.30103	0.46789	0.63475	0.79239
1.25914		0.57729	0.80325	0.60206	0.60206	0.69897	0.6901	0.23856	0.41569	0.53035	0.36173
1.25881		0.30254	0.33354	0.45155	0.5268	0.60206	0.65051	0.77815	0.46672	0.33138	0.36173
1.25848		0.57457	0.30344	0.30103	0.30103	0.60206	0.45155	0.5	0.39833	0.49562	0.6902
1.25815		0.30254	0.35784	0.57306	0.43705	0.30103	0.45155	0.30103	0.47951	0.4819	0.36173
1.25782		0.45455	0.60108	0.57306	0.70908	0.30103	0.57306	0.6901	0.60341	0.42867	0.5563
1.25748		0.30254	0.30344	0.30103	0.30103	0.8451	0.30103	0.5	0.48856	0.67609	0.87506
1.25715		0.72781	0.74305	0.30103	0.30103	0.30103	0.57306	0.45155	0.43549	0.56994	0.36173
1.25682		0.39146	0.47582	0.45155	0.37629	0.30103	0.30103	0.72358	0.55476	0.33138	0.36173
1.25649		0.66349	0.47582	0.45155	0.5268	0.30103	0.45155	0.30103	0.6435	0.58804	0.87506
1.25616		0.5426	0.60108	0.57306	0.43705	0.60206	0.30103	0.30103	0.69366	0.78527	0.79239
1.25583		0.5426	0.61869	0.66111	0.7531	0.30103	0.72358	0.57306	0.64833	0.69459	0.6902
1.2555		0.65401	0.66019	0.47712	0.47712	0.8451	0.38908	0.45155	0.47358	0.64613	0.6902
1.25517		0.60507	0.59438	0.53959	0.50836	0.47712	0.66111	0.30103	0.39147	0.4819	0.36173
1.25484		0.5015	0.36364	0.60206	0.60206	0.47712	0.53959	0.57306	0.58824	0.33138	0.36173
1.25451		0.60507	0.61657	0.65051	0.62628	0.60206	0.53959	0.53959	0.46189	0.62275	0.94448
1.25418		0.5035	0.69487	0.65051	0.67474	0.60206	0.65051	0.38908	0.45222	0.60342	0.36173
1.25385		0.45305	0.33354	0.45155	0.5268	0.69897	0.60206	0.72358	0.31621	0.33138	0.36173
1.25352		0.59043	0.47582	0.45155	0.37629	0.60206	0.5	0.53959	0.46672	0.33138	0.36173
1.25319		0.30254	0.37333	0.65051	0.62628	0.30103	0.60206	0.58804	0.39833	0.49562	0.6902
1.25286		0.4795	0.48551	0.5	0.59949	0.60206	0.5	0.60206	0.6635	0.4819	0.36173
1.25253		0.45455	0.56428	0.38908	0.34506	0.69897	0.45155	0.45155	0.54994	0.62275	0.94448
1.2522		0.59154	0.64258	0.38908	0.4331	0.30103	0.58804	0.65051	0.58891	0.7007	0.5563
1.25187		0.54197	0.46333	0.38908	0.34506	0.47712	0.30103	0.65051	0.55939	0.51671	0.5563
1.25154		0.34948	0.10792	0.53959	0.50836	0.30103	0.47712	0.30103	0.59286	0.58366	0.6902
1.25121		0.5426	0.61657	0.65051	0.62628	0.47712	0.45155	0.53959	0.67255	0.64613	0.6902
1.25089		0.24094	0.50312	0.58804	0.6435	0.60206	0.58804	0.5	0.64964	0.69722	0.79239
1.25056		0.45305	0.29094	0.23856	0.35784	0.69897	0.53959	0.38908	0.49781	0.69459	0.6902
1.25023		0.5426	0.54667	0.30103	0.15052	0.47712	0.60206	0.53959	0.54198	0.4819	0.36173

## Sheet: Fig4 e
Energy (eV)	PL (kcts/s)_2 µW	PL (kcts/s)_0.01 µW
1.47506	0.96422	0.04813
1.47479	0.95373	0.04813
1.47451	0.96291	0.03025
1.47424	0.96815	0.04813
1.47396	0.96291	0.0374
1.47369	0.96946	0.05528
1.47342	0.96946	0.02667
1.47314	0.96946	0.04455
1.47287	0.97077	0.0517
1.4726	0.96815	0.03025
1.47232	0.96291	0.04813
1.47205	0.9747	0.01238
1.47178	0.96028	0.02667
1.47151	0.96946	0.01953
1.47123	0.96815	0.03025
1.47096	0.96291	0.04455
1.47069	0.96553	0.04098
1.47042	0.96422	0.03025
1.47014	0.96815	0.03383
1.46987	0.97601	0.0231
1.4696	0.97208	0.03383
1.46933	0.98256	0.02667
1.46906	0.97601	0.02667
1.46878	0.96815	0.04098
1.46851	0.9747	0.03383
1.46824	0.99043	0.0374
1.46797	0.97994	0.03383
1.4677	0.97863	0.02667
1.46743	0.96422	0.04098
1.46715	0.9865	0.0517
1.46688	0.9865	0.04455
1.46661	0.97339	0.02667
1.46634	0.97732	0.01595
1.46607	0.97863	0.04455
1.4658	0.98256	0.04098
1.46553	0.9747	0.02667
1.46526	0.97601	0.04098
1.46499	0.98256	0.04813
1.46472	0.98781	0.03025
1.46445	0.97208	0.07315
1.46418	0.97994	0.04813
1.46391	0.98387	0.0374
1.46364	0.97339	0.04455
1.46337	0.97208	0.04098
1.4631	0.97863	0.02667
1.46283	0.98387	0.0374
1.46256	0.9747	0.03383
1.46229	0.97863	0.03383
1.46202	0.98519	0.04455
1.46175	0.98125	0.04813
1.46148	0.98387	0.0374
1.46121	0.97994	0.02667
1.46094	0.97601	0.03383
1.46068	0.9747	0.04813
1.46041	0.97601	0.02667
1.46014	0.9865	0.0231
1.45987	0.98387	0.01595
1.4596	0.97601	0.02667
1.45933	0.97994	0.03025
1.45906	0.97077	0.03025
1.4588	0.98387	0.03383
1.45853	0.96815	0.04455
1.45826	0.9747	0.03383
1.45799	0.96028	0.03383
1.45772	0.97994	0.04813
1.45746	0.96684	0.02667
1.45719	0.98781	0.0231
1.45692	0.97994	0.01595
1.45665	0.96553	0.02667
1.45639	0.97077	0.03025
1.45612	0.97339	0.03025
1.45585	0.98519	0.03383
1.45558	0.98387	0.04455
1.45532	0.97994	0.03383
1.45505	0.98256	0.03025
1.45478	0.97863	0.02667
1.45452	0.9747	0.0374
1.45425	0.96815	0.03025
1.45398	0.97339	0.03025
1.45372	0.95766	0.0517
1.45345	0.97863	0.03383
1.45319	0.98519	0.03025
1.45292	0.99043	0.0374
1.45265	0.97863	0.03383
1.45239	0.9747	0.03025
1.45212	0.98519	0.0374
1.45186	0.98519	0.01595
1.45159	0.98256	0.02667
1.45132	0.98387	0.03025
1.45106	0.98912	0.03025
1.45079	0.9747	0.03383
1.45053	0.98519	0.04455
1.45026	0.97208	0.03383
1.45	0.98781	0.03025
1.44973	0.96684	0.02667
1.44947	0.98519	0.0374
1.4492	0.98387	0.03025
1.44894	0.96815	0.03025
1.44867	0.97994	0.0517
1.44841	0.98256	0.03383
1.44815	0.98125	0.03025
1.44788	0.97339	0.0374
1.44762	0.97732	0.04098
1.44735	0.97863	0.01953
1.44709	0.98256	0.066
1.44683	0.9747	0.07315
1.44656	0.97601	0.05528
1.4463	0.98256	0.04813
1.44603	0.98781	0.01595
1.44577	0.97208	0.04813
1.44551	0.97994	0.02667
1.44524	0.98387	0.01595
1.44498	0.97339	0.0374
1.44472	0.97208	0.02667
1.44445	0.97863	0.03383
1.44419	0.98387	0.04455
1.44393	0.9747	0.04098
1.44367	0.97863	0.0231
1.4434	0.98519	0.05885
1.44314	0.98125	0.0231
1.44288	0.98387	0.03025
1.44262	0.97994	0.03025
1.44235	0.97601	0.01953
1.44209	0.9747	0.04455
1.44183	0.97601	0.02667
1.44157	0.9865	0.01953
1.4413	0.98387	0.02667
1.44104	0.97601	0.04455
1.44078	0.97994	0.01238
1.44052	0.97077	0.01595
1.44026	0.98387	0.03025
1.44	0.96815	0.01595
1.43974	0.9747	0.04455
1.43947	0.96028	0.02667
1.43921	0.97994	0.04098
1.43895	0.96684	0.03383
1.43869	0.98781	0.0374
1.43843	0.97994	0.0374
1.43817	0.96553	0.04813
1.43791	0.97077	0.03025
1.43765	0.97339	0.04455
1.43739	0.98519	0.04098
1.43713	0.98387	0.03025
1.43687	0.97994	0.0231
1.43661	0.98256	0.03025
1.43635	0.97863	0.04813
1.43609	0.9747	0.03383
1.43583	0.96815	0.03383
1.43557	0.97339	0.01953
1.43531	0.95766	0.04813
1.43505	0.97863	0.07315
1.43479	0.97208	0.05885
1.43453	0.98125	0.02667
1.43427	0.96946	0.03025
1.43401	0.9747	0.0374
1.43375	0.98519	0.01595
1.43349	0.97863	0.04098
1.43323	0.97339	0.0374
1.43297	0.97339	0.03025
1.43271	0.96553	0.0374
1.43245	0.98387	0.04813
1.43219	0.98387	0.03383
1.43194	0.97732	0.04813
1.43168	0.98577	0.03383
1.43142	0.97601	0.03383
1.43116	0.97863	0.04098
1.4309	0.97732	0.02667
1.43064	0.97208	0.01953
1.43039	0.97732	0.03383
1.43013	0.97776	0.01595
1.42987	0.97732	0.0374
1.42961	0.98256	0.04455
1.42935	0.98387	0.05528
1.4291	0.98781	0.0374
1.42884	0.98781	0.03025
1.42858	0.97687	0.0231
1.42832	0.97821	0.01953
1.42807	0.97994	0.08745
1.42781	0.9865	0.03025
1.42755	0.97863	0.03025
1.4273	0.97994	0.03383
1.42704	0.98519	0.02667
1.42678	0.99043	0.0231
1.42653	0.97863	0.0374
1.42627	0.9747	0.0517
1.42601	0.98519	0.0231
1.42576	0.98519	0.05528
1.4255	0.98256	0.01238
1.42524	0.98387	0.01953
1.42499	0.98912	0.01595
1.42473	0.9747	0.0088
1.42448	0.98519	0.01238
1.42422	0.97208	0.00165
1.42396	0.98781	0.01953
1.42371	0.96684	0.03383
1.42345	0.98519	0.03025
1.4232	0.98387	0.0231
1.42294	0.96815	0.00523
1.42269	0.97994	0.0374
1.42243	0.98256	0.01953
1.42218	0.98125	0.03025
1.42192	0.97339	0.0088
1.42167	0.97732	0.02667
1.42141	0.97863	0.01953
1.42116	0.98256	0.01238
1.4209	0.9747	0.03025
1.42065	0.97601	0.01953
1.42039	0.98256	0.02667
1.42014	0.98781	0.02667
1.41988	0.97208	0.03025
1.41963	0.97994	0.02667
1.41937	0.98387	0.02667
1.41912	0.97339	0.0088
1.41887	0.97208	0.02667
1.41861	0.97863	0.01953
1.41836	0.98387	0.03383
1.4181	0.9747	0.02667
1.41785	0.97863	0.0374
1.4176	0.98519	0.01238
1.41734	0.98125	0.02667
1.41709	0.98387	0.04098
1.41684	0.97994	0.0231
1.41658	0.97601	0.02667
1.41633	0.9747	0.02667
1.41608	0.97601	0.0231
1.41582	0.9865	0.04098
1.41557	0.98387	0.01953
1.41532	0.97601	0.03025
1.41507	0.97994	0.00523
1.41481	0.97077	0.01953
1.41456	0.98387	0.01953
1.41431	0.97994	0.04455
1.41406	0.98519	0.01595
1.4138	0.97601	0.0231
1.41355	0.98781	0.01595
1.4133	0.98912	0.0374
1.41305	0.98781	0.02667
1.4128	0.98912	0.0231
1.41254	0.9747	0.03383
1.41229	0.98387	0.02667
1.41204	0.98387	0.03025
1.41179	0.98256	0.01238
1.41154	0.98519	0.0374
1.41129	0.98519	0.0088
1.41104	0.96815	0.0374
1.41078	0.97601	0.01953
1.41053	0.98387	0.01238
1.41028	0.97732	0.0374
1.41003	0.98781	0.04813
1.40978	0.98519	0.04455
1.40953	0.98387	0.01953
1.40928	0.98781	0.01595
1.40903	0.99043	0.01953
1.40878	1.00484	0.0231
1.40853	1.00353	0.01953
1.40828	0.97601	0.04098
1.40803	0.99567	0.03025
1.40778	0.98781	0.01238
1.40753	0.99305	0.04098
1.40728	0.98125	0.0374
1.40703	0.99305	0.01953
1.40678	0.99698	0.01953
1.40653	1.00091	0.0231
1.40628	0.99567	0.03383
1.40603	1.00353	0.01595
1.40578	1.01533	0.0374
1.40553	1.01009	0.0374
1.40528	1.00222	0.0088
1.40503	1.01926	0.0231
1.40478	1.03105	0.0088
1.40453	1.0245	0.02667
1.40428	1.03105	0.03025
1.40403	1.01533	0.02667
1.40379	1.02974	0.02667
1.40354	1.02188	0.03383
1.40329	1.00353	0.03025
1.40304	1.03236	-0.00193
1.40279	1.03499	0.03025
1.40254	1.00091	0.02667
1.40229	1.01271	0.0374
1.40205	1.02712	0.04455
1.4018	1.02188	0.04813
1.40155	1.02974	0.0231
1.4013	1.02843	0.01953
1.40105	1.03499	0.04098
1.40081	1.02581	0.02667
1.40056	1.01795	0.04098
1.40031	1.02188	0.04098
1.40006	1.02974	0.0374
1.39982	1.04678	0.01595
1.39957	1.03761	0.03383
1.39932	1.04154	0.01238
1.39908	1.05726	0.03383
1.39883	1.06644	0.0374
1.39858	1.06775	0.0374
1.39833	1.08085	0.02667
1.39809	1.08217	0.01595
1.39784	1.0861	0.04098
1.39759	1.07299	0.02667
1.39735	1.06775	0.01953
1.3971	1.0743	0.04098
1.39685	1.08217	0.0374
1.39661	1.09265	0.03383
1.39636	1.08348	0.0231
1.39612	1.11362	0.04098
1.39587	1.111	0.0231
1.39562	1.12541	0.04098
1.39538	1.14507	0.03383
1.39513	1.14507	0.03025
1.39489	1.16342	0.0517
1.39464	1.15556	0.02667
1.3944	1.12803	0.0517
1.39415	1.1241	0.0374
1.39391	1.11493	0.06958
1.39366	1.111	0.08745
1.39341	1.13197	0.06243
1.39317	1.14638	0.06243
1.39292	1.15162	0.05528
1.39268	1.1988	0.04813
1.39243	1.22895	0.04455
1.39219	1.25778	0.06243
1.39195	1.32986	0.06243
1.3917	1.37179	0.04098
1.39146	1.41766	0.04098
1.39121	1.44912	0.04098
1.39097	1.42291	0.05885
1.39072	1.39407	0.04813
1.39048	1.36786	0.05885
1.39024	1.33903	0.0946
1.38999	1.31151	0.0946
1.38975	1.28268	0.11605
1.3895	1.2735	0.1518
1.38926	1.26302	0.17325
1.38902	1.24205	0.15895
1.38877	1.24991	0.15538
1.38853	1.26171	0.14108
1.38829	1.24074	0.11963
1.38804	1.21715	0.09102
1.3878	1.19356	0.0946
1.38756	1.18832	0.0946
1.38731	1.21977	0.05885
1.38707	1.2237	0.03383
1.38683	1.27613	0.04455
1.38658	1.36524	0.02667
1.38634	1.48712	0.04813
1.3861	1.56707	0.03025
1.38586	1.64177	0.04813
1.38561	1.65225	0.04455
1.38537	1.6457	0.04455
1.38513	1.65094	0.03383
1.38489	1.6588	0.0803
1.38464	1.71909	0.11605
1.3844	1.69157	0.11248
1.38416	1.71647	0.1375
1.38392	1.77544	0.17683
1.38368	1.79379	0.19113
1.38343	1.7204	0.21973
1.38319	1.66536	0.25905
1.38295	1.64308	0.32698
1.38271	1.55265	0.28408
1.38247	1.5094	0.26263
1.38223	1.48581	0.20185
1.38199	1.45436	0.1804
1.38175	1.42028	0.1518
1.3815	1.44125	0.13035
1.38126	1.43208	0.1089
1.38102	1.46746	0.10533
1.38078	1.45174	0.0803
1.38054	1.50154	0.11248
1.3803	1.50285	0.09817
1.38006	1.52513	0.1089
1.37982	1.5094	0.1518
1.37958	1.56444	0.23403
1.37934	1.571	0.2662
1.3791	1.55396	0.30195
1.37886	1.54479	0.31982
1.37862	1.56051	0.35558
1.37838	1.53692	0.3806
1.37814	1.51726	0.42708
1.3779	1.51333	0.54862
1.37766	1.4347	0.70593
1.37742	1.48188	0.82748
1.37719	1.46746	0.8525
1.37695	1.43863	0.78815
1.37671	1.39276	0.62084
1.37648	1.38359	0.54416
1.37624	1.39145	0.45076
1.376	1.37048	0.26299
1.37577	1.36917	0.29838
1.37553	1.36917	0.33082
1.3753	1.34034	0.3672
1.37506	1.32462	0.43423
1.37482	1.34165	0.3949
1.37459	1.36393	0.30195
1.37435	1.35476	0.28408
1.37412	1.38883	0.24475
1.37388	1.41897	0.24475
1.37365	1.43863	0.19828
1.37341	1.44387	0.18398
1.37318	1.42422	0.17683
1.37294	1.43732	0.16968
1.37271	1.41242	0.15538
1.37247	1.3967	0.13035
1.37224	1.38621	0.14823
1.372	1.39538	0.14465
1.37177	1.37835	0.1375
1.37153	1.41111	0.17325
1.3713	1.42553	0.209
1.37106	1.43077	0.25905
1.37083	1.3967	0.28408
1.37059	1.41897	0.352
1.37036	1.45829	0.32698
1.37013	1.46484	0.37345
1.36989	1.47795	0.38417
1.36966	1.46091	0.41278
1.36942	1.48712	0.43065
1.36919	1.4465	0.44137
1.36896	1.47402	0.4664
1.36872	1.48581	0.53075
1.36849	1.48581	0.61298
1.36826	1.48581	0.70593
1.36802	1.47533	0.69878
1.36779	1.53561	0.62013
1.36756	1.51202	0.52634
1.36732	1.55265	0.35174
1.36709	1.58279	0.29691
1.36686	1.5841	0.23487
1.36662	1.59197	0.2089
1.36639	1.6588	0.22765
1.36616	1.64701	0.22671
1.36592	1.64308	0.2702
1.36569	1.67715	0.3156
1.36546	1.72171	0.36525
1.36523	1.72826	0.42389
1.36499	1.7453	0.38179
1.36476	1.71516	0.34447
1.36453	1.76103	0.28212
1.3643	1.74399	0.22825
1.36406	1.74399	0.18707
1.36383	1.72171	0.18823
1.3636	1.68632	0.20225
1.36337	1.72564	0.24038
1.36314	1.6955	0.28793
1.36291	1.68239	0.32869
1.36267	1.63259	0.35894
1.36244	1.66536	0.31325
1.36221	1.64832	0.2762
1.36198	1.68764	0.23853
1.36175	1.66274	0.21074
1.36152	1.62866	0.1947
1.36128	1.63652	0.19113
1.36105	1.62997	0.19828
1.36082	1.63652	0.17039
1.36059	1.65356	0.18398
1.36036	1.64963	0.1661
1.36013	1.66142	0.1804
1.3599	1.66405	0.20543
1.35967	1.69157	0.18755
1.35944	1.69812	0.19828
1.35921	1.73088	0.15538
1.35898	1.72302	0.18398
1.35875	1.69288	0.209
1.35852	1.72826	0.16968
1.35829	1.68501	0.18755
1.35806	1.69157	0.20543
1.35783	1.66405	0.25905
1.3576	1.67453	0.26263
1.35737	1.65618	0.24832
1.35714	1.65356	0.20185
1.35691	1.65356	0.21973
1.35668	1.62604	0.1947
1.35645	1.65618	0.18398
1.35622	1.63783	0.19828
1.35599	1.60114	0.14108
1.35576	1.61293	0.14823
1.35553	1.66274	0.1661
1.3553	1.64832	0.16253
1.35507	1.66274	0.20185
1.35484	1.61687	0.19113
1.35461	1.63259	0.21258
1.35438	1.63259	0.18398
1.35415	1.6457	0.1947
1.35393	1.61293	0.23045
1.3537	1.61425	0.20543
1.35347	1.62604	0.24832
1.35324	1.67453	0.29123
1.35301	1.65094	0.34127
1.35278	1.68764	0.34127
1.35256	1.71385	0.44853
1.35233	1.68239	0.47713
1.3521	1.71123	0.5236
1.35187	1.70336	0.5379
1.35164	1.73875	0.5665
1.35141	1.69419	0.51645
1.35119	1.70729	0.45925
1.35096	1.70336	0.43423
1.35073	1.68895	0.38417
1.3505	1.7453	0.33055
1.35028	1.72171	0.36272
1.35005	1.72564	0.27335
1.34982	1.69681	0.27335
1.34959	1.7204	0.2519
1.34937	1.75054	0.23045
1.34914	1.73744	0.2376
1.34891	1.75316	0.26263
1.34869	1.78724	0.22687
1.34846	1.76627	0.2233
1.34823	1.78462	0.22687
1.348	1.78068	0.29123
1.34778	1.7951	0.27335
1.34755	1.83179	0.27692
1.34732	1.83311	0.2948
1.3471	1.83966	0.35156
1.34687	1.92222	0.3951
1.34665	1.88028	0.4411
1.34642	1.90519	0.4945
1.34619	1.92222	0.53392
1.34597	1.92746	0.5446
1.34574	2.03231	0.53392
1.34551	2.03755	0.49121
1.34529	2.1306	0.4664
1.34506	2.16074	0.40989
1.34484	2.18826	0.37785
1.34461	2.2053	0.34581
1.34439	2.19875	0.31706
1.34416	2.20268	0.29735
1.34393	2.17516	0.33842
1.34371	2.20137	0.30392
1.34348	2.13846	0.28913
1.34326	2.14108	0.35094
1.34303	2.11618	0.27886
1.34281	2.17123	0.24743
1.34258	2.09521	0.24045
1.34236	2.0559	0.27362
1.34213	2.00741	0.37663
1.34191	2.04672	0.47091
1.34168	2.00085	0.52154
1.34146	1.96809	0.67169
1.34124	1.97858	0.76772
1.34101	1.95236	0.88993
1.34079	1.95892	0.99469
1.34056	2.02051	1.10992
1.34034	2.00741	1.17102
1.34011	1.98382	1.29149
1.33989	2.0061	1.3718
1.33967	1.9812	1.28625
1.33944	1.99037	1.23562
1.33922	1.95236	1.12214
1.33899	1.95761	1.00516
1.33877	1.95499	0.85501
1.33855	1.96023	0.74502
1.33832	1.89994	0.61757
1.3381	1.90912	0.54075
1.33788	1.90125	0.45345
1.33765	1.89732	0.42726
1.33743	1.90912	0.39816
1.33721	1.92222	0.34783
1.33698	1.88946	0.31496
1.33676	1.9196	0.28939
1.33654	1.98644	0.34235
1.33631	1.9314	0.41357
1.33609	1.97726	0.36441
1.33587	1.97464	0.45345
1.33564	2.03755	0.42901
1.33542	2.02575	0.50757
1.3352	2.03886	0.6036
1.33498	2.05983	0.61582
1.33475	2.09915	0.69613
1.33453	2.09783	0.79914
1.33431	2.16074	0.88993
1.33409	2.13846	0.99992
1.33387	2.16205	1.07674
1.33364	2.1804	1.18325
1.33342	2.09521	1.2815
1.3332	2.04672	1.29149
1.33298	2.07556	1.16353
1.33276	2.07556	1.11348
1.33253	2.06245	1.00623
1.33231	2.04541	0.91327
1.33209	1.98251	0.81318
1.33187	2.01134	0.77743
1.33165	1.99954	0.6809
1.33143	1.97858	0.64515
1.33121	1.96416	0.62728
1.33098	1.96416	0.57008
1.33076	1.91698	0.54505
1.33054	1.94974	0.48428
1.33032	1.9196	0.41635
1.3301	1.91174	0.4378
1.32988	1.86718	0.3806
1.32966	1.8449	0.4092
1.32944	1.86063	0.48428
1.32922	1.85538	0.48428
1.329	1.8567	0.54148
1.32878	1.86325	0.5808
1.32856	1.84621	0.58438
1.32834	1.82917	0.64873
1.32812	1.80558	0.6952
1.3279	1.83704	0.65587
1.32767	1.83311	0.59316
1.32745	1.85014	0.53987
1.32723	1.84228	0.47864
1.32702	1.8567	0.42875
1.3268	1.85014	0.39587
1.32658	1.80558	0.39927
1.32636	1.77937	0.45823
1.32614	1.78068	0.49678
1.32592	1.78855	0.53987
1.3257	1.81869	0.59089
1.32548	1.77806	0.64758
1.32526	1.78068	0.69294
1.32504	1.7584	0.67733
1.32482	1.76103	0.60225
1.3246	1.75709	0.4998
1.32438	1.72957	0.43378
1.32416	1.73613	0.35952
1.32394	1.70991	0.31459
1.32373	1.75054	0.30634
1.32351	1.74268	0.288
1.32329	1.73875	0.24675
1.32307	1.70729	0.24858
1.32285	1.72957	0.28617
1.32263	1.73875	0.32651
1.32241	1.73481	0.38427
1.3222	1.71516	0.4292
1.32198	1.7204	0.47137
1.32176	1.72564	0.51288
1.32154	1.66536	0.56856
1.32132	1.64308	0.53189
1.3211	1.64701	0.47504
1.32089	1.66142	0.42736
1.32067	1.64308	0.37144
1.32045	1.62473	0.31368
1.32023	1.65618	0.27975
1.32002	1.64177	0.26783
1.3198	1.66011	0.23299
1.31958	1.64439	0.21615
1.31936	1.62866	0.2376
1.31915	1.66536	0.21258
1.31893	1.65356	0.23045
1.31871	1.64701	0.26212
1.31849	1.63915	0.27794
1.31828	1.70205	0.28523
1.31806	1.6457	0.31382
1.31784	1.63783	0.35396
1.31763	1.63259	0.39776
1.31741	1.63259	0.46405
1.31719	1.61293	0.59242
1.31698	1.65094	0.69363
1.31676	1.60245	0.87213
1.31654	1.56051	1.04512
1.31633	1.56444	0.73488
1.31611	1.54348	0.65434
1.31589	1.55134	0.57561
1.31568	1.5461	0.47968
1.31546	1.54872	0.44168
1.31525	1.52644	0.41453
1.31503	1.52906	0.40457
1.31481	1.51464	0.36928
1.3146	1.51726	0.31046
1.31438	1.53299	0.30503
1.31417	1.53692	0.26974
1.31395	1.5212	0.3091
1.31374	1.50547	0.28765
1.31352	1.49499	0.25905
1.3133	1.50154	0.30552
1.31309	1.47926	0.30195
1.31287	1.47795	0.31625
1.31266	1.43601	0.32698
1.31244	1.46091	0.37116
1.31223	1.44519	0.39556
1.31201	1.44781	0.41814
1.3118	1.43601	0.4517
1.31158	1.42684	0.42477
1.31137	1.43601	0.51936
1.31115	1.41635	0.59503
1.31094	1.40063	0.50173
1.31072	1.40325	0.44499
1.31051	1.39145	0.39373
1.3103	1.4216	0.32661
1.31008	1.42815	0.30831
1.30987	1.40456	0.35285
1.30965	1.41111	0.36993
1.30944	1.39801	0.38275
1.30922	1.36393	0.42058
1.30901	1.38621	0.48038
1.3088	1.39538	0.54078
1.30858	1.37835	0.51645
1.30837	1.36393	0.4757
1.30815	1.33772	0.43982
1.30794	1.35214	0.41992
1.30773	1.35083	0.3663
1.30751	1.34689	0.39132
1.3073	1.31806	0.31267
1.30709	1.30889	0.30552
1.30687	1.32986	0.26263
1.30666	1.34952	0.25905
1.30645	1.36131	0.2376
1.30623	1.35738	0.2519
1.30602	1.33641	0.2519
1.30581	1.33772	0.209
1.30559	1.33117	0.19113
1.30538	1.32199	0.18755
1.30517	1.31544	0.17388
1.30496	1.31151	0.15552
1.30474	1.30889	0.14973
1.30453	1.30365	0.12683
1.30432	1.31544	0.10533
1.30411	1.3102	0.11605
1.30389	1.29578	0.1089
1.30368	1.29709	0.1213
1.30347	1.27219	0.13715
1.30326	1.2735	0.16155
1.30304	1.2984	0.19074
1.30283	1.2604	0.20935
1.30262	1.28661	0.22848
1.30241	1.26302	0.26143
1.3022	1.28268	0.20608
1.30199	1.28923	0.18445
1.30177	1.28006	0.16508
1.30156	1.2486	0.14394
1.30135	1.28661	0.11954
1.30114	1.26433	0.09539
1.30093	1.24729	0.08004
1.30072	1.25123	0.05528
1.3005	1.22895	0.0517
1.30029	1.25909	0.066
1.30008	1.25254	0.06243
1.29987	1.26171	0.07315
1.29966	1.26302	0.05885
1.29945	1.22895	0.06243
1.29924	1.23026	0.04098
1.29903	1.19749	0.0517
1.29882	1.23812	0.05528
1.29861	1.21191	0.06958
1.2984	1.21584	0.066
1.29818	1.21977	0.04813
1.29797	1.22501	0.066
1.29776	1.22239	0.06243
1.29755	1.21846	0.0946
1.29734	1.20929	0.07278
1.29713	1.19225	0.04813
1.29692	1.20929	0.0517
1.29671	1.22632	0.06958
1.2965	1.23419	0.07673
1.29629	1.19225	0.06958
1.29608	1.20011	0.10175
1.29587	1.18046	0.10175
1.29566	1.17915	0.10768
1.29545	1.18439	0.12362
1.29524	1.1988	0.13866
1.29503	1.15949	0.14859
1.29482	1.16211	0.15701
1.29462	1.17915	0.16814
1.29441	1.17652	0.13639
1.2942	1.18963	0.11969
1.29399	1.18963	0.10091
1.29378	1.17915	0.07745
1.29357	1.1608	0.0677
1.29336	1.16997	0.0532
1.29315	1.18963	0.05979
1.29294	1.18177	0.06453
1.29273	1.15949	0.07323
1.29252	1.18177	0.0901
1.29232	1.15949	0.08106
1.29211	1.17521	0.10249
1.2919	1.149	0.10105
1.29169	1.16997	0.08219
1.29148	1.14245	0.05843
1.29127	1.15162	0.0392
1.29107	1.14245	0.0392
1.29086	1.14376	0.07238
1.29065	1.13197	0.06371
1.29044	1.13066	0.07993
1.29023	1.14769	0.05617
1.29003	1.14114	0.06597
1.28982	1.15031	0.06899
1.28961	1.13459	0.05202
1.2894	1.13197	0.05013
1.28919	1.13852	0.08
1.28899	1.12017	0.06243
1.28878	1.12541	0.04098
1.28857	1.1241	0.04455
1.28836	1.12803	0.066
1.28816	1.0992	0.05528
1.28795	1.11493	0.06243
1.28774	1.10051	0.02667
1.28753	1.11362	0.04098
1.28733	1.10575	0.04098
1.28712	1.09003	0.0517
1.28691	1.10182	0.01595
1.28671	1.10051	0.0374
1.2865	1.07823	0.0374
1.28629	1.08348	0.02667
1.28609	1.09265	0.04813
1.28588	1.09134	0.01238
1.28567	1.09658	0.03383
1.28547	1.07299	0.0231
1.28526	1.09003	0.03383
1.28505	1.09003	0.03025
1.28485	1.0861	0.03025
1.28464	1.10051	0.03025
1.28444	1.09134	0.02667
1.28423	1.09527	0.02667
1.28402	1.08217	0.0231
1.28382	1.08217	0.00165
1.28361	1.07168	0.0374
1.28341	1.09265	0.02667
1.2832	1.06775	0.02667
1.28299	1.07561	0.0231
1.28279	1.06382	0.03025
1.28258	1.05595	0.02667
1.28238	1.05858	0.04098
1.28217	1.05071	0.0517
1.28197	1.07692	0.04455
1.28176	1.05202	0.066
1.28156	1.04678	0.06349
1.28135	1.05464	0.04329
1.28115	1.06513	0.05584
1.28094	1.06644	0.04388
1.28074	1.04416	0.07688
1.28053	1.04416	0.07162
1.28033	1.03368	0.07315
1.28012	1.04678	0.07673
1.27992	1.03892	0.07673
1.27971	1.02974	0.066
1.27951	1.04154	0.04098
1.2793	1.04416	0.05201
1.2791	1.0363	0.0374
1.27889	1.02974	0.03383
1.27869	1.02712	0.0374
1.27848	1.01664	0.03025
1.27828	1.02843	0.02667
1.27808	1.0245	0.0374
1.27787	1.03368	0.04455
1.27767	1.0363	0.03383
1.27746	1.02581	0.02667
1.27726	1.04285	0.03383
1.27706	1.03499	0.01953
1.27685	1.02319	0.04098
1.27665	1.04023	0.04813
1.27645	1.00484	0.0231
1.27624	1.03368	0.03383
1.27604	1.01926	0.0517
1.27583	1.01926	0.0231
1.27563	1.01533	0.03383
1.27543	1.0114	0.04813
1.27522	1.01402	0.02667
1.27502	1.00877	0.01953
1.27482	1.00222	0.01595
1.27462	1.00222	0.03383
1.27441	0.99436	0.03025
1.27421	0.99698	0.02667
1.27401	0.9996	0.01238
1.2738	0.99043	0.04098
1.2736	0.98781	0.05885
1.2734	0.99567	0.02667
1.2732	0.99043	0.03383
1.27299	0.98781	0.04455
1.27279	0.99305	0.01953
1.27259	0.99829	0.01953
1.27239	0.98781	0.01238
1.27218	0.97732	0.01238
1.27198	0.9865	0.0231
1.27178	0.9996	0.02667
1.27158	0.98781	0.01238
1.27138	0.98125	0.02667
1.27117	0.9747	0.00523
1.27097	0.9747	0.01595
1.27077	0.99305	0.02667
1.27057	0.98781	0.03383
1.27037	0.96946	0.02667
1.27016	0.97994	0.00523
1.26996	0.97077	0.0231
1.26976	0.98125	-0.00193
1.26956	0.97339	0.00165
1.26936	0.96684	0.01595
1.26916	0.97208	0.01238
1.26896	0.9747	0.01595
1.26875	0.97601	0.00165
1.26855	0.97208	0.01953
1.26835	0.9747	0.03025
1.26815	0.97732	0.0374
1.26795	0.97208	0.04098
1.26775	0.97732	0.0231
1.26755	0.96684	0.01238
1.26735	0.9747	0.0088
1.26715	0.97339	0.01238
1.26695	0.97208	0.03025
1.26675	0.97208	0.00165
1.26655	0.9747	0.01953
1.26635	0.96291	0.03025
1.26614	0.96553	0.01595
1.26594	0.95897	0.01238
1.26574	0.96028	0.00523
1.26554	0.96291	0.01953
1.26534	0.96291	0.01953
1.26514	0.97339	-0.00907
1.26494	0.97077	0.01953
1.26474	0.95897	0.03025
1.26454	0.96291	0.01953
1.26434	0.95242	0.02667
1.26414	0.96684	0.03383
1.26394	0.96422	0.0231
1.26374	0.96028	0.02667
1.26355	0.95373	0.01238
1.26335	0.9616	0.03025
1.26315	0.95504	0.01238
1.26295	0.95242	0.01238
1.26275	0.96422	0.01238
1.26255	0.96422	0.03025
1.26235	0.95373	0.0374
1.26215	0.95766	0.03383
1.26195	0.94063	0.01238
1.26175	0.95242	0.01595
1.26155	0.94194	0.0231
1.26135	0.95373	0.03383
1.26116	0.94456	0.03383
1.26096	0.95373	0.01595
1.26076	0.95766	0.0231
1.26056	0.95242	0.03025
1.26036	0.94194	0.01238
1.26016	0.9498	0.02667
1.25996	0.95766	0.0374
1.25977	0.95373	0.0231
1.25957	0.95111	0.01238
1.25937	0.95373	0.01953
1.25917	0.94849	0.01595
1.25897	0.95111	0.01238
1.25877	0.93932	0.02667
1.25858	0.94718	0.0374
1.25838	0.94194	0.0231
1.25818	0.95373	0.01953
1.25798	0.94063	0.03025
1.25778	0.94063	0.01238
1.25759	0.94325	0.00165
1.25739	0.93932	0.02667
1.25719	0.94063	0.00165
1.25699	0.93801	0.02667
1.2568	0.94063	0.01953
1.2566	0.93801	0.00165
1.2564	0.93014	0.02667
1.2562	0.94718	0.01595
1.25601	0.94718	0.00165
1.25581	0.94194	0.03383
1.25561	0.93801	0.01953
1.25542	0.93801	0.03025
1.25522	0.93932	0.00523
1.25502	0.93801	0.00523
1.25483	0.93145	0.0231
1.25463	0.93801	0.03025
1.25443	0.93801	0.01953
1.25424	0.94063	0.02667
1.25404	0.95111	0.03383
1.25384	0.92883	0.04098
1.25365	0.94194	0.03025
1.25345	0.93407	0.01238
1.25325	0.93801	0.00523
1.25306	0.93145	0.01238
1.25286	0.9367	0.0231
1.25266	0.93276	0.01953
1.25247	0.93801	0.01238
1.25227	0.93145	0.01595
1.25208	0.93801	0.02667
1.25188	0.94325	0.01953
1.25168	0.94194	0.01595
1.25149	0.94063	0.02667
1.25129	0.93407	0.04098
1.2511	0.93276	0.03025
1.2509	0.93407	0.03025
1.25071	0.93276	0.01953
1.25051	0.93276	0.01953
1.25031	0.9367	0.03025
1.25012	0.92752	0.0088

## Sheet: Fig4 f
Energy (eV)	Pc
1.47506	0.03158
1.47479	-0.05747
1.47451	0.02128
1.47424	-0.00952
1.47396	-0.05882
1.47369	0.06
1.47342	0.09278
1.47314	0.10417
1.47287	0.09091
1.4726	0.00971
1.47232	-0.01031
1.47205	0.15152
1.47178	0.05747
1.47151	-0.00935
1.47123	-0.02804
1.47096	-0.04
1.47069	0.02041
1.47042	-0.08411
1.47014	-0.04587
1.46987	0.03571
1.4696	-0.01786
1.46933	0.08621
1.46906	-0.00855
1.46878	-0.05455
1.46851	-0.05785
1.46824	0.02985
1.46797	-0.024
1.4677	-0.03226
1.46743	-0.08411
1.46715	0.03937
1.46688	0.10924
1.46661	0.0566
1.46634	-0.10606
1.46607	-0.04762
1.4658	0.07692
1.46553	-0.01724
1.46526	0.03571
1.46499	0
1.46472	0.05512
1.46445	-0.09091
1.46418	0.06087
1.46391	0.06667
1.46364	-0.08943
1.46337	0
1.4631	-0.0625
1.46283	0.11304
1.46256	0
1.46229	0.05263
1.46202	0
1.46175	0.06897
1.46148	0.04918
1.46121	0.0339
1.46094	-0.04132
1.46068	-0.08065
1.46041	-0.04132
1.46014	0.06452
1.45987	-0.0229
1.4596	-0.04132
1.45933	-0.05426
1.45906	-0.09244
1.4588	0.03226
1.45853	0
1.45826	0.00885
1.45799	-0.03158
1.45772	0.04274
1.45746	-0.05556
1.45719	0.10744
1.45692	-0.05426
1.45665	-0.0566
1.45639	-0.06087
1.45612	-0.06667
1.45585	0.04
1.45558	0.06667
1.45532	0.05172
1.45505	0.03279
1.45478	-0.00826
1.45452	-0.02564
1.45425	0.0297
1.45398	-0.02609
1.45372	-0.14563
1.45345	0.02564
1.45319	-0.02985
1.45292	0.06154
1.45265	-0.02439
1.45239	-0.01724
1.45212	0.07438
1.45186	0.07438
1.45159	0
1.45132	0.06667
1.45106	-0.0073
1.45079	-0.06557
1.45053	-0.05109
1.45026	0.01852
1.45	0.05512
1.44973	-0.03774
1.44947	0.03175
1.4492	0.00787
1.44894	-0.09565
1.44867	-0.024
1.44841	0.02439
1.44815	0
1.44788	0.0566
1.44762	-0.10606
1.44735	-0.04762
1.44709	0.07692
1.44683	-0.01724
1.44656	0.03571
1.4463	0
1.44603	0.05512
1.44577	-0.09091
1.44551	0.06087
1.44524	0.06667
1.44498	-0.08943
1.44472	0
1.44445	-0.0625
1.44419	0.11304
1.44393	0
1.44367	0.05263
1.4434	0
1.44314	0.06897
1.44288	0.04918
1.44262	0.0339
1.44235	-0.04132
1.44209	-0.08065
1.44183	-0.04132
1.44157	0.06452
1.4413	-0.0229
1.44104	-0.04132
1.44078	-0.05426
1.44052	-0.09244
1.44026	0.03226
1.44	0
1.43974	0.00885
1.43947	-0.03158
1.43921	0.04274
1.43895	-0.05556
1.43869	0.10744
1.43843	-0.05426
1.43817	-0.0566
1.43791	-0.06087
1.43765	-0.06667
1.43739	0.04
1.43713	0.06667
1.43687	0.05172
1.43661	0.03279
1.43635	-0.00826
1.43609	-0.02564
1.43583	0.0297
1.43557	-0.02609
1.43531	-0.14563
1.43505	0.02564
1.43479	0.01852
1.43453	-0.02362
1.43427	-0.00935
1.43401	-0.05
1.43375	0.08333
1.43349	-0.02439
1.43323	0.09804
1.43297	0.03704
1.43271	-0.0099
1.43245	0.07563
1.43219	0.06667
1.43194	0.00855
1.43168	0.02707
1.43142	0.0087
1.43116	0.10092
1.4309	0.00855
1.43064	0.01852
1.43039	-0.056
1.43013	0.03794
1.42987	-0.056
1.42961	-0.01563
1.42935	0.01587
1.4291	0.03077
1.42884	0.072
1.42858	-0.05128
1.42832	-0.09358
1.42807	-0.05426
1.42781	0.03937
1.42755	0.03448
1.4273	-0.08955
1.42704	-0.02985
1.42678	0.06154
1.42653	-0.02439
1.42627	-0.01724
1.42601	0.07438
1.42576	0.07438
1.4255	0
1.42524	0.06667
1.42499	-0.0073
1.42473	-0.06557
1.42448	-0.05109
1.42422	0.01852
1.42396	0.05512
1.42371	-0.03774
1.42345	0.03175
1.4232	0.00787
1.42294	-0.09565
1.42269	-0.024
1.42243	0.02439
1.42218	0
1.42192	0.0566
1.42167	-0.10606
1.42141	-0.04762
1.42116	0.07692
1.4209	-0.01724
1.42065	0.03571
1.42039	0
1.42014	0.05512
1.41988	-0.09091
1.41963	0.06087
1.41937	0.06667
1.41912	-0.08943
1.41887	0
1.41861	-0.0625
1.41836	0.11304
1.4181	0
1.41785	0.05263
1.4176	0
1.41734	0.06897
1.41709	0.04918
1.41684	0.0339
1.41658	-0.04132
1.41633	-0.08065
1.41608	-0.04132
1.41582	0.06452
1.41557	-0.0229
1.41532	-0.04132
1.41507	-0.05426
1.41481	-0.09244
1.41456	0.03226
1.41431	-0.00813
1.41406	0.02362
1.4138	-0.03333
1.41355	0.06349
1.4133	0.11475
1.41305	0.06349
1.4128	0.02256
1.41254	0
1.41229	0.03226
1.41204	0.03226
1.41179	0.05882
1.41154	0
1.41129	0.00775
1.41104	-0.11864
1.41078	-0.03333
1.41053	0.07563
1.41028	-0.03279
1.41003	0.04688
1.40978	-0.00763
1.40953	0.03226
1.40928	0.05512
1.40903	-0.02817
1.40878	0.15108
1.40853	0.08219
1.40828	-0.10078
1.40803	0.03546
1.40778	0.00752
1.40753	0.07576
1.40728	-0.05344
1.40703	0.0597
1.40678	0.0963
1.40653	-0.00645
1.40628	0.02098
1.40603	0.07483
1.40578	0.10692
1.40553	0.10526
1.40528	-0.01887
1.40503	0.1375
1.40478	0.14286
1.40453	0.09827
1.40428	0.13636
1.40403	0.15033
1.40379	0.13793
1.40354	0.05682
1.40329	0.00637
1.40304	0.12222
1.40279	0.20468
1.40254	0.04762
1.40229	0.06832
1.40205	0.11494
1.4018	0.06286
1.40155	0.16471
1.4013	0.11364
1.40105	0.15084
1.40081	0.09091
1.40056	0.05882
1.40031	0.04494
1.40006	0.11864
1.39982	0.13131
1.39957	0.10526
1.39932	0.09091
1.39908	0.15942
1.39883	0.22115
1.39858	0.18519
1.39833	0.23214
1.39809	0.2087
1.39784	0.18333
1.39759	0.17857
1.39735	0.12775
1.3971	0.14655
1.39685	0.14876
1.39661	0.13077
1.39636	0.1245
1.39612	0.19853
1.39587	0.15412
1.39562	0.17406
1.39538	0.22623
1.39513	0.25084
1.39489	0.26019
1.39464	0.25
1.3944	0.18771
1.39415	0.16724
1.39391	0.15493
1.39366	0.12587
1.39341	0.13462
1.39317	0.06215
1.39292	0.12281
1.39268	0.15443
1.39243	0.11556
1.39219	0.1281
1.39195	0.14685
1.3917	0.16883
1.39146	0.24409
1.39121	0.3053
1.39097	0.27476
1.39072	0.28889
1.39048	0.29818
1.39024	0.29594
1.38999	0.26613
1.38975	0.24255
1.3895	0.23913
1.38926	0.22296
1.38902	0.18636
1.38877	0.16594
1.38853	0.24324
1.38829	0.24105
1.38804	0.21914
1.3878	0.17895
1.38756	0.17962
1.38731	0.2545
1.38707	0.19324
1.38683	0.20588
1.38658	0.25442
1.38634	0.23757
1.3861	0.22356
1.38586	0.2291
1.38561	0.20084
1.38537	0.15886
1.38513	0.17298
1.38489	0.15339
1.38464	0.18596
1.3844	0.20199
1.38416	0.16667
1.38392	0.2036
1.38368	0.22772
1.38343	0.19466
1.38319	0.25322
1.38295	0.2489
1.38271	0.25441
1.38247	0.24832
1.38223	0.21467
1.38199	0.18654
1.38175	0.20303
1.3815	0.24211
1.38126	0.23404
1.38102	0.26979
1.38078	0.24372
1.38054	0.27855
1.3803	0.21854
1.38006	0.25361
1.37982	0.21569
1.37958	0.2803
1.37934	0.25644
1.3791	0.27296
1.37886	0.23774
1.37862	0.26474
1.37838	0.20148
1.37814	0.19847
1.3779	0.17884
1.37766	0.11628
1.37742	0.15325
1.37719	0.18956
1.37695	0.17094
1.37671	0.11738
1.37648	0.17516
1.37624	0.1646
1.376	0.2047
1.37577	0.18937
1.37553	0.22603
1.3753	0.19149
1.37506	0.12892
1.37482	0.17422
1.37459	0.19192
1.37435	0.18027
1.37412	0.1879
1.37388	0.24333
1.37365	0.24357
1.37341	0.27496
1.37318	0.23457
1.37294	0.27527
1.37271	0.25926
1.37247	0.22853
1.37224	0.21044
1.372	0.22927
1.37177	0.20264
1.37153	0.19816
1.3713	0.2263
1.37106	0.22914
1.37083	0.19937
1.37059	0.18033
1.37036	0.23837
1.37013	0.1776
1.36989	0.17914
1.36966	0.16463
1.36942	0.20592
1.36919	0.16807
1.36896	0.17584
1.36872	0.192
1.36849	0.17169
1.36826	0.16406
1.36802	0.15679
1.36779	0.17291
1.36756	0.16314
1.36732	0.15814
1.36709	0.16165
1.36686	0.15359
1.36662	0.13671
1.36639	0.14995
1.36616	0.16684
1.36592	0.15361
1.36569	0.16047
1.36546	0.17087
1.36523	0.16929
1.36499	0.15799
1.36476	0.14549
1.36453	0.17848
1.3643	0.15206
1.36406	0.16245
1.36383	0.1819
1.3636	0.13852
1.36337	0.17978
1.36314	0.17181
1.36291	0.17635
1.36267	0.14784
1.36244	0.17861
1.36221	0.19832
1.36198	0.2032
1.36175	0.15706
1.36152	0.15353
1.36128	0.15282
1.36105	0.16284
1.36082	0.15282
1.36059	0.15927
1.36036	0.17454
1.36013	0.15278
1.3599	0.14877
1.35967	0.18315
1.35944	0.18598
1.35921	0.18505
1.35898	0.19962
1.35875	0.17704
1.35852	0.22481
1.35829	0.19323
1.35806	0.17739
1.35783	0.19467
1.3576	0.22487
1.35737	0.1848
1.35714	0.19917
1.35691	0.18925
1.35668	0.16143
1.35645	0.21346
1.35622	0.16684
1.35599	0.18889
1.35576	0.15132
1.35553	0.20248
1.3553	0.18588
1.35507	0.15821
1.35484	0.14795
1.35461	0.17684
1.35438	0.16337
1.35415	0.15768
1.35393	0.15622
1.3537	0.13898
1.35347	0.14581
1.35324	0.18794
1.35301	0.13129
1.35278	0.16812
1.35256	0.18738
1.35233	0.18688
1.3521	0.18582
1.35187	0.17771
1.35164	0.19738
1.35141	0.16988
1.35119	0.16777
1.35096	0.1654
1.35073	0.15436
1.3505	0.19666
1.35028	0.18302
1.35005	0.18421
1.34982	0.14286
1.34959	0.15498
1.34937	0.17786
1.34914	0.13802
1.34891	0.15018
1.34869	0.19085
1.34846	0.15661
1.34823	0.1658
1.348	0.14092
1.34778	0.14501
1.34755	0.15798
1.34732	0.12926
1.3471	0.12825
1.34687	0.16766
1.34665	0.11642
1.34642	0.15512
1.34619	0.10014
1.34597	0.09727
1.34574	0.1084
1.34551	0.08704
1.34529	0.12928
1.34506	0.11795
1.34484	0.14302
1.34461	0.14945
1.34439	0.12999
1.34416	0.15986
1.34393	0.13337
1.34371	0.17933
1.34348	0.15385
1.34326	0.1713
1.34303	0.17098
1.34281	0.17718
1.34258	0.1655
1.34236	0.16976
1.34213	0.13805
1.34191	0.15512
1.34168	0.14754
1.34146	0.13986
1.34124	0.15105
1.34101	0.12702
1.34079	0.11911
1.34056	0.16168
1.34034	0.14266
1.34011	0.11156
1.33989	0.12834
1.33967	0.11036
1.33944	0.12967
1.33922	0.11605
1.33899	0.11464
1.33877	0.14265
1.33855	0.1467
1.33832	0.13542
1.3381	0.12082
1.33788	0.13185
1.33765	0.12824
1.33743	0.10315
1.33721	0.10092
1.33698	0.08089
1.33676	0.07089
1.33654	0.11575
1.33631	0.07514
1.33609	0.10782
1.33587	0.09552
1.33564	0.10714
1.33542	0.08803
1.3352	0.08017
1.33498	0.10833
1.33475	0.11314
1.33453	0.09134
1.33431	0.11021
1.33409	0.10268
1.33387	0.08446
1.33364	0.1052
1.33342	0.09156
1.3332	0.06577
1.33298	0.09792
1.33276	0.12688
1.33253	0.09777
1.33231	0.10145
1.33209	0.06995
1.33187	0.10345
1.33165	0.10686
1.33143	0.10916
1.33121	0.09434
1.33098	0.11157
1.33076	0.08229
1.33054	0.11872
1.33032	0.10042
1.3301	0.09504
1.32988	0.0893
1.32966	0.09741
1.32944	0.10475
1.32922	0.10455
1.329	0.12049
1.32878	0.11872
1.32856	0.10482
1.32834	0.08826
1.32812	0.078
1.3279	0.10254
1.32767	0.10559
1.32745	0.09599
1.32723	0.09855
1.32702	0.1128
1.3268	0.11538
1.32658	0.10207
1.32636	0.08576
1.32614	0.08039
1.32592	0.08741
1.3257	0.11624
1.32548	0.07544
1.32526	0.09714
1.32504	0.06764
1.32482	0.06916
1.3246	0.08909
1.32438	0.09991
1.32416	0.09434
1.32394	0.08231
1.32373	0.09628
1.32351	0.09633
1.32329	0.09777
1.32307	0.10197
1.32285	0.11444
1.32263	0.12182
1.32241	0.10783
1.3222	0.13194
1.32198	0.10993
1.32176	0.11013
1.32154	0.09466
1.32132	0.09143
1.3211	0.11111
1.32089	0.12379
1.32067	0.10742
1.32045	0.1138
1.32023	0.12916
1.32002	0.12302
1.3198	0.14398
1.31958	0.14632
1.31936	0.11984
1.31915	0.1285
1.31893	0.14428
1.31871	0.10251
1.31849	0.12575
1.31828	0.14073
1.31806	0.13686
1.31784	0.15963
1.31763	0.12249
1.31741	0.12929
1.31719	0.13452
1.31698	0.16109
1.31676	0.13559
1.31654	0.11381
1.31633	0.12792
1.31611	0.11086
1.31589	0.11061
1.31568	0.12173
1.31546	0.09756
1.31525	0.11944
1.31503	0.11888
1.31481	0.08565
1.3146	0.10047
1.31438	0.094
1.31417	0.08361
1.31395	0.09217
1.31374	0.07818
1.31352	0.07711
1.3133	0.09809
1.31309	0.086
1.31287	0.11083
1.31266	0.08058
1.31244	0.08354
1.31223	0.06941
1.31201	0.10728
1.3118	0.11141
1.31158	0.1044
1.31137	0.11141
1.31115	0.09141
1.31094	0.09143
1.31072	0.09558
1.31051	0.05337
1.3103	0.10556
1.31008	0.11172
1.30987	0.08298
1.30965	0.08787
1.30944	0.09986
1.30922	0.06147
1.30901	0.11244
1.3088	0.13343
1.30858	0.08309
1.30837	0.07763
1.30815	0.08618
1.30794	0.10224
1.30773	0.09729
1.30751	0.1
1.3073	0.05281
1.30709	0.06122
1.30687	0.07895
1.30666	0.10824
1.30645	0.09828
1.30623	0.08723
1.30602	0.08646
1.30581	0.07568
1.30559	0.07692
1.30538	0.09898
1.30517	0.09122
1.30496	0.09028
1.30474	0.09282
1.30453	0.09027
1.30432	0.10453
1.30411	0.12793
1.30389	0.08633
1.30368	0.12639
1.30347	0.06567
1.30326	0.06742
1.30304	0.13645
1.30283	0.07212
1.30262	0.09462
1.30241	0.07364
1.3022	0.09568
1.30199	0.12287
1.30177	0.10266
1.30156	0.01721
1.30135	0.08456
1.30114	0.09449
1.30093	0.07071
1.30072	0.04892
1.3005	0.03505
1.30029	0.07874
1.30008	0.07385
1.29987	0.11968
1.29966	0.13292
1.29945	0.07036
1.29924	0.10526
1.29903	0.05581
1.29882	0.09787
1.29861	0.08182
1.2984	0.04783
1.29818	0.08204
1.29797	0.0621
1.29776	0.09091
1.29755	0.07048
1.29734	0.03736
1.29713	0.05437
1.29692	0.04194
1.29671	0.09211
1.2965	0.08742
1.29629	0.06699
1.29608	0.08531
1.29587	0.0516
1.29566	0.09231
1.29545	0.0796
1.29524	0.09091
1.29503	0.04485
1.29482	0.02828
1.29462	0.09512
1.29441	0.08483
1.2942	0.09406
1.29399	0.08333
1.29378	0.07305
1.29357	0.08743
1.29336	0.07572
1.29315	0.07805
1.29294	0.0804
1.29273	0.13793
1.29252	0.11111
1.29232	0.08197
1.29211	0.10818
1.2919	0.0585
1.29169	0.1016
1.29148	0.08187
1.29127	0.10345
1.29107	0.09145
1.29086	0.0659
1.29065	0.04734
1.29044	0.02326
1.29023	0.13174
1.29003	0.10511
1.28982	0.07606
1.28961	0.08157
1.2894	0.05045
1.28919	0.09309
1.28899	0.05329
1.28878	0.02687
1.28857	0.07886
1.28836	0.10476
1.28816	0.04467
1.28795	0.0684
1.28774	0.08897
1.28753	0.10135
1.28733	0.06803
1.28712	0.06618
1.28691	0.12821
1.28671	0.10072
1.2865	0.02642
1.28629	0.03321
1.28609	0.07692
1.28588	0.12308
1.28567	0.08303
1.28547	0.01538
1.28526	0.05455
1.28505	0.03571
1.28485	0.06767
1.28464	0.08127
1.28444	0.0696
1.28423	0.12879
1.28402	0.01832
1.28382	0.02206
1.28361	0
1.28341	0.13077
1.2832	0
1.28299	0.05929
1.28279	0.05485
1.28258	0.03478
1.28238	0.09502
1.28217	0.07981
1.28197	0.13924
1.28176	0.04977
1.28156	0.05164
1.28135	0.04889
1.28115	0.11013
1.28094	0.09483
1.28074	0.04762
1.28053	0.07843
1.28033	-0.01449
1.28012	0.06161
1.27992	0.03415
1.27971	0.02062
1.27951	0.07463
1.2793	0.08374
1.2791	0.04
1.27889	0.00508
1.27869	-0.0102
1.27848	0.01714
1.27828	0.04813
1.27808	0.00529
1.27787	0.05155
1.27767	0.10053
1.27746	0.05495
1.27726	0.11224
1.27706	0.07853
1.27685	0.04444
1.27665	0.12632
1.27645	-0.05325
1.27624	0.12707
1.27604	0.04
1.27583	0.02825
1.27563	0.09317
1.27543	0.0828
1.27522	0.0875
1.27502	0.02469
1.27482	0.06849
1.27462	0.09859
1.27441	0.04348
1.27421	0.03497
1.27401	0.10145
1.2738	0.05344
1.2736	0.03077
1.2734	0.15873
1.2732	0.04545
1.27299	0.06349
1.27279	0.04412
1.27259	0.13636
1.27239	0.00752
1.27218	0
1.27198	0.056
1.27178	0.07801
1.27158	0.06349
1.27138	0.00813
1.27117	0.00885
1.27097	0.00885
1.27077	0.18333
1.27057	0.08943
1.27037	-0.02752
1.27016	0.17308
1.26996	0.03846
1.26976	0.07826
1.26956	0.00901
1.26936	0.0625
1.26916	0
1.26896	-0.0087
1.26875	0.06422
1.26855	0.07843
1.26835	0.09615
1.26815	0.05357
1.26795	-0.04348
1.26775	0.09259
1.26755	-0.00971
1.26735	0.06542
1.26715	0.10891
1.26695	0.13402
1.26675	0.05769
1.26655	0.07547
1.26635	-0.01031
1.26614	0.06383
1.26594	0.09756
1.26574	0.08235
1.26554	0.14286
1.26534	0.06667
1.26514	0.15464
1.26494	0.06931
1.26474	0.02273
1.26454	-0.0495
1.26434	-0.10112
1.26414	0.08511
1.26394	0.10112
1.26374	-0.02128
1.26355	0.07895
1.26335	0.16049
1.26315	0.06329
1.26295	-0.02439
1.26275	0.10112
1.26255	0.13953
1.26235	0.09333
1.26215	0.08642
1.26195	-0.12676
1.26175	0.08108
1.26155	-0.04478
1.26135	0.03797
1.26116	0.04615
1.26096	-0.03529
1.26076	0
1.26056	0
1.26036	0
1.26016	0
1.25996	0
1.25977	0.01235
1.25957	-0.025
1.25937	0.07895
1.25917	-0.02632
1.25897	0.11429
1.25877	-0.07692
1.25858	-0.04
1.25838	0.08475
1.25818	0.07895
1.25798	0.08772
1.25778	0.06897
1.25759	0.11864
1.25739	-0.04762
1.25719	0.03333
1.25699	-0.06452
1.2568	-0.01587
1.2566	0.11538
1.2564	-0.11538
1.2562	0.22034
1.25601	0.09091
1.25581	0
1.25561	0.09434
1.25542	0.07407
1.25522	-0.01639
1.25502	0.07407
1.25483	-0.09434
1.25463	0.07407
1.25443	0.11538
1.25424	-0.04615
1.25404	0.3
1.25384	0
1.25365	0.04918
1.25345	0.13043
1.25325	-0.01695
1.25306	-0.12727
1.25286	0.19149
1.25266	0
1.25247	0.20833
1.25227	0.09091
1.25208	0.18367
1.25188	0.15789
1.25168	0.06667
1.25149	0.08772
1.25129	0.06122
1.2511	-0.0566
1.2509	0.13043
1.25071	-0.01961
1.25051	0.04167
1.25031	0.16667
1.25012	0.02439

## Sheet: Fig4 g
		Magnetic field, B (T)
		-9	-7	-5	-3	-1	1	3	5	7	9
Energy (eV)
1.47506		102	112	113	114	102	108	103	119	115	121
1.47479		114	104	107	108	117	112	115	120	121	152
1.47451		105	105	98	108	99	114	134	117	115	129
1.47424		133	109	124	106	101	114	111	115	116	118
1.47396		118	113	121	110	111	112	99	109	120	135
1.47369		108	120	119	101	100	133	108	121	123	132
1.47342		112	117	107	102	107	132	112	139	121	147
1.47314		127	128	128	128	103	118	100	127	110	117
1.47287		120	118	125	129	106	118	99	105	105	108
1.4726		118	108	135	131	108	115	114	108	119	130
1.47232		100	119	124	108	95	117	122	111	134	117
1.47205		129	138	128	138	117	129	114	106	120	125
1.47178		130	125	119	128	113	118	109	111	106	114
1.47151		111	124	108	136	111	113	114	125	107	122
1.47123		121	103	131	122	102	99	109	125	106	146
1.47096		115	132	141	136	117	130	108	115	97	128
1.47069		124	127	130	123	116	130	102	110	105	97
1.47042		106	110	131	115	130	130	106	108	118	111
1.47014		120	127	109	132	116	117	99	112	114	124
1.46987		130	125	137	130	126	134	119	122	112	122
1.4696		130	123	119	131	116	136	122	116	108	112
1.46933		111	116	110	132	103	136	118	109	107	134
1.46906		114	115	141	114	125	137	107	100	111	149
1.46878		126	128	132	134	140	136	121	128	115	123
1.46851		111	133	118	117	126	129	118	129	109	113
1.46824		106	117	118	108	127	123	123	121	111	117
1.46797		121	120	112	148	103	127	118	115	97	114
1.4677		135	126	135	129	137	148	136	132	120	125
1.46743		112	119	128	116	124	138	123	133	120	120
1.46715		124	111	130	112	112	137	116	131	112	102
1.46688		129	126	114	116	131	117	122	134	110	107
1.46661		129	123	126	141	127	136	128	132	120	139
1.46634		135	115	136	125	121	122	127	123	122	145
1.46607		120	118	114	134	115	115	126	118	125	142
1.4658		112	132	139	107	112	148	110	131	125	121
1.46553		112	121	119	124	132	138	129	141	130	153
1.46526		112	127	121	138	129	127	123	134	120	144
1.46499		139	121	115	112	122	129	108	133	113	137
1.46472		129	120	137	143	116	117	137	116	125	140
1.46445		120	121	125	124	128	134	124	132	139	142
1.46418		117	120	125	121	128	135	120	117	129	130
1.46391		115	130	128	120	113	138	111	106	128	129
1.46364		130	132	132	137	133	119	120	149	109	138
1.46337		105	120	129	129	123	125	135	137	132	131
1.4631		117	128	130	131	119	138	129	117	122	138
1.46283		90	115	130	127	117	119	124	123	108	138
1.46256		124	128	141	131	135	145	112	114	137	127
1.46229		103	105	124	131	127	119	123	133	131	129
1.46202		136	115	132	129	125	124	124	130	120	110
1.46175		124	94	129	137	128	123	109	134	119	102
1.46148		105	121	127	144	128	144	132	116	115	165
1.46121		106	106	103	131	122	129	126	122	131	139
1.46094		111	129	119	129	126	132	115	136	132	113
1.46068		133	128	96	139	132	129	122	114	125	120
1.46041		129	104	121	131	137	133	133	140	118	119
1.46014		126	113	113	105	120	141	125	113	124	142
1.45987		130	118	122	123	126	135	133	119	127	126
1.4596		118	129	134	96	122	130	120	116	113	145
1.45933		115	126	121	124	127	143	120	138	133	107
1.45906		111	120	110	116	102	132	125	117	118	118
1.4588		107	126	130	123	118	143	120	125	117	146
1.45853		85	122	128	139	94	131	136	121	117	113
1.45826		117	117	126	128	122	134	136	130	135	151
1.45799		127	103	114	111	109	108	128	137	119	113
1.45772		145	115	129	131	126	121	127	130	126	120
1.45746		121	96	123	131	128	107	127	126	121	119
1.45719		115	120	123	126	117	122	131	141	125	141
1.45692		141	135	101	118	105	115	106	130	128	119
1.45665		137	136	119	134	124	124	119	141	125	131
1.45639		124	123	106	123	128	153	94	131	128	120
1.45612		118	116	126	125	128	118	124	129	136	134
1.45585		143	127	137	108	115	124	110	107	125	146
1.45558		122	127	135	115	129	132	129	117	134	134
1.45532		137	128	124	106	121	129	135	98	123	131
1.45505		108	126	120	123	120	126	112	120	128	148
1.45478		132	139	123	136	102	119	116	115	106	142
1.45452		97	120	121	142	116	133	121	120	116	145
1.45425		121	136	127	126	98	134	132	141	96	149
1.45398		130	110	122	122	125	132	125	113	120	132
1.45372		105	133	144	133	132	99	125	124	110	110
1.45345		126	105	130	127	137	123	131	131	125	122
1.45319		127	130	143	127	120	115	123	129	134	100
1.45292		121	130	111	112	117	125	120	122	108	122
1.45265		103	111	124	152	125	147	110	118	118	122
1.45239		117	125	105	142	123	135	112	126	124	117
1.45212		117	126	130	153	124	137	99	128	129	153
1.45186		127	126	134	111	124	128	117	124	124	124
1.45159		118	110	127	123	140	134	135	102	119	131
1.45132		118	127	134	101	124	123	142	122	126	138
1.45106		121	125	118	121	137	138	127	115	125	132
1.45079		136	123	132	137	111	131	119	121	120	120
1.45053		108	116	106	131	125	150	137	145	102	121
1.45026		124	115	139	141	101	139	133	133	118	132
1.45		114	128	130	120	129	155	129	131	105	131
1.44973		107	133	114	130	132	123	115	123	120	130
1.44947		105	117	122	96	120	135	149	122	140	108
1.4492		117	120	108	142	130	117	133	122	135	122
1.44894		130	126	131	129	118	136	148	133	127	124
1.44867		111	119	126	114	130	139	109	122	119	118
1.44841		122	111	132	128	108	126	131	147	125	149
1.44815		133	126	112	110	129	133	102	133	125	139
1.44788		127	123	120	127	125	143	121	150	131	138
1.44762		126	115	136	129	117	132	134	111	124	128
1.44735		120	118	106	134	119	108	117	130	143	130
1.44709		108	132	131	115	108	146	133	112	126	126
1.44683		115	121	111	106	128	139	128	131	143	136
1.44656		112	127	121	134	127	128	125	134	110	110
1.4463		127	121	117	102	124	131	100	127	132	159
1.44603		126	120	135	131	114	118	133	134	108	151
1.44577		112	121	119	112	122	140	126	128	130	167
1.44551		117	120	129	119	128	133	122	131	132	110
1.44524		105	130	126	120	105	138	123	106	118	128
1.44498		122	132	122	139	125	121	118	149	129	111
1.44472		105	120	123	121	115	129	125	137	127	123
1.44445		118	128	124	127	119	140	135	117	128	140
1.44419		94	115	132	125	119	117	122	123	108	138
1.44393		118	128	137	117	133	146	122	114	137	144
1.44367		103	105	132	127	121	123	111	133	131	130
1.4434		126	115	136	123	129	121	120	130	120	131
1.44314		120	94	127	127	126	124	107	134	119	94
1.44288		95	121	123	138	118	136	128	116	115	161
1.44262		105	106	97	131	116	126	122	122	131	141
1.44235		111	129	117	133	120	127	113	136	132	115
1.44209		127	128	98	127	134	123	120	114	125	132
1.44183		130	104	119	119	133	133	137	140	118	117
1.44157		120	113	105	99	128	143	123	113	124	132
1.4413		121	118	126	123	130	131	125	119	127	132
1.44104		129	129	142	102	120	134	120	116	113	143
1.44078		115	126	107	116	123	140	116	138	133	117
1.44052		102	120	122	108	96	130	127	117	118	106
1.44026		109	126	126	117	116	137	120	125	117	142
1.44		89	122	128	143	96	141	124	121	117	111
1.43974		118	117	124	104	120	126	134	130	135	147
1.43947		111	103	120	121	101	114	120	137	119	109
1.43921		121	115	123	127	130	121	127	130	126	118
1.43895		107	96	121	125	136	97	117	126	121	117
1.43869		115	120	121	126	103	124	123	141	125	145
1.43843		121	110	101	118	117	119	106	130	128	117
1.43817		112	128	115	118	120	123	121	141	125	123
1.43791		113	107	102	131	128	144	98	131	128	120
1.43765		115	119	120	123	126	117	118	129	136	130
1.43739		99	127	107	100	121	125	110	107	125	148
1.43713		124	123	135	113	123	137	119	117	134	134
1.43687		129	107	111	106	119	136	131	98	123	119
1.43661		121	111	121	119	118	123	102	120	128	146
1.43635		127	101	121	109	102	120	114	115	106	134
1.43609		114	125	126	133	112	127	121	120	116	145
1.43583		115	126	105	113	94	133	126	141	96	139
1.43557		119	119	111	124	119	122	127	113	120	124
1.43531		111	131	100	111	107	102	119	124	110	110
1.43505		115	117	120	120	131	125	121	131	125	124
1.43479		117	115	126	104	109	112	133	129	134	104
1.43453		111	119	122	114	116	122	120	122	108	116
1.43427		121	110	125	100	124	116	102	118	118	122
1.43401		126	123	110	116	122	137	114	126	124	107
1.43375		132	118	110	126	108	112	103	128	129	149
1.43349		129	123	122	126	112	127	119	124	124	114
1.43323		114	129	107	123	99	126	111	102	119	129
1.43297		120	129	133	109	123	130	127	122	126	138
1.43271		122	134	116	104	128	103	110	115	125	126
1.43245		130	131	133	124	121	114	123	121	120	122
1.43219		118	122	131	109	125	108	116	111	102	115
1.43194		122	128	130	133	108	127	119	136	118	122
1.43168		127	128	136	115	114	121	106	111	105	141
1.43142		142	132	137	129	121	125	113	130	120	130
1.43116		122	119	125	128	107	137	101	120	110	100
1.4309		106	131	140	130	127	124	120	131	132	124
1.43064		129	135	140	136	117	112	125	99	109	128
1.43039		131	136	129	131	127	125	123	110	124	120
1.43013		127	123	118	125	128	112	129	104	124	112
1.42987		118	116	141	145	129	136	117	120	127	139
1.42961		131	127	137	143	136	115	108	122	103	115
1.42935		115	127	133	128	139	140	121	122	110	138
1.4291		129	128	122	117	120	137	111	133	102	107
1.42884		114	126	122	146	132	132	125	120	123	130
1.42858		132	139	121	136	134	136	116	107	124	94
1.42832		106	120	127	138	129	128	121	122	120	112
1.42807		127	136	137	126	118	142	127	111	132	105
1.42781		118	110	124	116	132	152	129	136	118	113
1.42755		99	133	140	119	132	146	134	117	111	120
1.4273		126	105	126	127	135	139	125	136	120	127
1.42704		129	130	141	139	118	118	123	137	110	131
1.42678		125	130	107	114	119	150	135	132	129	120
1.42653		111	111	130	136	123	144	133	136	117	96
1.42627		119	125	105	130	129	141	131	127	129	125
1.42601		122	126	128	143	134	129	118	134	133	112
1.42576		121	126	134	113	126	125	138	147	130	141
1.4255		109	110	115	129	136	125	135	141	135	115
1.42524		108	127	130	111	120	126	140	132	129	137
1.42499		130	125	134	125	135	136	129	119	128	137
1.42473		130	123	130	125	107	124	111	150	137	133
1.42448		105	116	106	113	131	155	125	145	134	136
1.42422		124	115	147	137	101	138	127	133	132	119
1.42396		122	128	138	138	127	159	131	131	119	139
1.42371		111	133	120	132	132	112	115	123	140	161
1.42345		102	117	124	104	108	143	137	122	140	151
1.4232		121	120	114	152	126	127	125	122	135	131
1.42294		122	126	131	143	134	133	140	133	127	118
1.42269		111	119	136	114	128	138	115	122	119	163
1.42243		117	111	132	120	108	129	131	147	125	149
1.42218		129	126	120	106	137	136	112	133	125	137
1.42192		127	123	124	137	133	130	127	150	131	140
1.42167		118	115	134	133	123	132	122	111	124	120
1.42141		124	118	112	130	121	108	111	130	143	118
1.42116		120	132	139	123	114	148	133	112	126	120
1.4209		115	121	117	118	128	144	130	131	143	138
1.42065		114	127	121	136	137	122	129	134	110	110
1.42039		127	121	123	106	124	125	108	127	132	147
1.42014		120	120	131	143	122	116	135	134	108	143
1.41988		117	121	125	110	126	139	132	128	130	159
1.41963		118	120	127	119	126	139	116	131	132	116
1.41937		109	130	120	120	111	134	113	106	118	128
1.41912		126	132	132	131	133	121	108	149	129	121
1.41887		120	120	137	127	121	123	135	137	127	129
1.41861		125	128	128	117	119	137	129	117	128	128
1.41836		112	115	130	123	125	116	118	123	108	132
1.4181		132	128	137	139	129	134	122	114	137	144
1.41785		135	124	126	141	127	113	119	133	131	132
1.4176		129	131	142	129	127	121	124	130	120	135
1.41734		137	120	129	125	120	123	105	134	119	102
1.41709		109	132	131	132	128	135	132	116	115	163
1.41684		132	131	129	129	130	112	114	122	131	147
1.41658		124	132	135	141	124	122	113	136	132	109
1.41633		124	137	125	133	132	126	114	114	125	122
1.41608		129	115	133	131	133	132	133	140	118	107
1.41582		131	128	125	130	122	139	123	113	124	142
1.41557		100	128	133	131	136	140	117	119	127	126
1.41532		118	124	146	123	122	128	124	116	113	139
1.41507		122	132	113	131	131	139	128	138	133	117
1.41481		121	132	133	122	127	129	127	117	118	114
1.41456		132	118	129	127	134	140	122	125	117	146
1.41431		133	125	129	148	121	135	124	121	117	109
1.41406		117	130	133	109	134	140	128	130	135	151
1.4138		144	127	134	139	129	131	124	137	119	101
1.41355		135	138	136	127	134	140	129	130	126	118
1.4133		159	138	138	127	145	131	121	126	121	111
1.41305		159	133	141	133	111	129	127	141	125	141
1.4128		117	138	148	136	133	122	125	130	128	117
1.41254		144	148	147	139	129	135	126	141	125	115
1.41229		136	158	150	145	130	140	120	131	128	124
1.41204		139	161	146	138	131	121	130	129	136	142
1.41179		122	130	149	155	132	130	126	130	125	148
1.41154		145	152	165	148	122	145	126	133	134	136
1.41129		143	141	158	156	129	134	139	128	123	119
1.41104		151	145	164	138	139	146	111	129	128	140
1.41078		148	135	150	162	139	142	133	120	127	138
1.41053		160	146	166	167	142	142	125	129	132	147
1.41028		178	149	156	156	141	145	122	140	124	143
1.41003		165	164	152	166	141	136	133	119	130	128
1.40978		160	153	153	157	145	144	134	129	126	133
1.40953		189	161	155	167	155	149	125	129	130	129
1.40928		198	177	151	162	160	159	135	121	138	131
1.40903		197	169	181	151	161	142	127	138	117	126
1.40878		201	167	165	157	136	149	137	136	128	113
1.40853		174	180	169	160	160	171	141	148	128	122
1.40828		201	198	186	147	148	152	147	145	123	143
1.40803		189	192	166	183	149	168	126	136	135	116
1.40778		160	198	189	171	142	159	152	147	134	134
1.40753		203	173	180	174	151	157	153	149	132	126
1.40728		210	196	202	189	149	153	155	156	134	118
1.40703		157	191	192	163	172	148	164	145	133	141
1.40678		169	167	196	198	158	161	141	147	137	140
1.40653		195	202	167	186	166	157	155	171	143	165
1.40628		183	198	193	200	184	156	150	153	147	161
1.40603		201	159	207	200	165	188	144	167	139	135
1.40578		193	176	185	196	178	166	142	161	142	164
1.40553		202	194	201	165	181	166	152	165	159	155
1.40528		190	191	193	196	204	181	146	158	156	171
1.40503		178	194	166	212	190	180	168	151	164	142
1.40478		184	196	189	192	197	197	161	160	145	164
1.40453		201	203	196	202	169	182	167	155	158	183
1.40428		222	194	196	195	195	200	181	153	149	150
1.40403		214	185	188	172	201	196	167	185	148	172
1.40379		213	193	197	188	176	199	180	168	147	182
1.40354		241	198	192	197	201	171	186	169	150	173
1.40329		252	223	199	195	200	197	195	179	151	171
1.40304		257	211	190	189	161	200	200	172	174	153
1.40279		279	219	208	194	185	186	198	191	160	175
1.40254		270	236	203	188	196	206	171	178	165	164
1.40229		280	243	214	200	190	191	198	194	178	151
1.40205		261	249	213	191	191	174	198	196	170	196
1.4018		251	272	218	210	196	185	176	196	178	182
1.40155		273	277	233	207	195	198	203	169	179	177
1.4013		276	279	227	213	197	200	199	193	196	184
1.40105		297	257	238	218	185	194	166	204	194	171
1.40081		275	255	263	217	201	202	176	186	197	212
1.40056		328	267	280	233	203	203	196	202	171	183
1.40031		319	276	270	222	215	202	191	183	195	190
1.40006		364	292	247	236	211	198	194	171	197	206
1.39982		411	279	243	265	215	203	194	185	176	195
1.39957		409	315	268	273	237	197	198	196	202	165
1.39932		403	319	279	265	237	227	195	202	191	195
1.39908		381	343	294	241	244	209	188	186	165	215
1.39883		345	374	286	238	267	234	196	198	180	202
1.39858		334	369	295	275	280	230	201	198	195	203
1.39833		331	387	314	277	275	226	221	200	196	179
1.39809		313	387	342	296	253	234	217	197	190	182
1.39784		343	346	379	281	244	265	218	207	197	189
1.39759		379	342	361	294	267	278	234	199	200	198
1.39735		382	332	374	310	280	278	235	221	197	206
1.3971		459	328	389	342	295	251	245	215	191	184
1.39685		501	352	346	379	286	252	272	225	200	196
1.39661		631	386	346	356	305	267	270	228	198	191
1.39636		707	384	333	369	317	277	272	221	222	203
1.39612		731	449	333	379	342	289	250	234	213	203
1.39587		779	504	344	342	406	273	250	264	222	216
1.39562		811	559	401	340	365	296	275	277	232	202
1.39538		767	611	426	338	363	323	274	268	233	219
1.39513		704	678	464	327	365	351	295	244	242	222
1.39489		634	749	546	332	347	369	274	254	268	227
1.39464		597	832	612	409	346	358	311	270	277	223
1.3944		585	759	684	389	329	360	314	273	274	206
1.39415		580	697	749	441	327	387	344	290	251	226
1.39391		567	719	823	512	346	351	373	279	254	262
1.39366		561	672	879	597	391	346	362	293	268	270
1.39341		523	614	840	661	391	345	377	313	275	258
1.39317		535	576	794	731	447	347	376	342	291	232
1.39292		562	558	750	854	509	352	343	375	279	248
1.39268		527	546	696	827	576	404	336	359	305	279
1.39243		483	527	638	783	709	386	338	355	316	270
1.39219		439	531	575	722	790	442	324	382	343	292
1.39195		447	540	545	678	860	511	339	344	374	274
1.3917		496	510	541	627	837	593	397	344	364	282
1.39146		501	476	547	584	839	712	382	341	372	307
1.39121		573	445	517	558	766	785	448	343	385	343
1.39097		708	441	519	537	690	827	505	348	345	374
1.39072		890	479	504	545	651	893	571	409	343	349
1.39048		1009	498	473	550	605	832	718	384	336	335
1.39024		1054	573	447	517	571	786	870	436	335	370
1.38999		1117	701	446	525	555	691	983	510	350	339
1.38975		1127	867	476	507	548	634	826	586	397	338
1.3895		1162	984	513	469	542	595	789	630	384	351
1.38926		1107	1089	570	438	520	563	740	701	443	344
1.38902		1178	1208	689	454	530	533	698	740	507	334
1.38877		1238	1161	831	481	513	538	642	773	572	427
1.38853		1274	1087	938	522	480	536	602	727	661	382
1.38829		1211	1167	1034	569	449	531	568	724	729	430
1.38804		1177	1296	1121	684	445	526	547	679	780	496
1.3878		1153	1158	1122	815	484	501	548	628	723	556
1.38756		1100	1212	1169	915	509	465	551	586	784	632
1.38731		1057	1319	1156	1019	571	443	550	560	734	710
1.38707		994	1262	1179	1052	696	443	543	534	692	748
1.38683		933	1169	1232	1093	858	468	511	531	643	744
1.38658		880	1039	1305	1127	970	517	471	537	601	685
1.38634		841	1008	1216	1151	1075	576	435	524	568	713
1.3861		788	926	1318	1175	1151	693	449	516	547	667
1.38586		823	872	1197	1187	1111	821	482	491	539	605
1.38561		814	814	1164	1230	1182	933	508	461	532	565
1.38537		862	769	1057	1291	1160	1019	571	441	528	547
1.38513		844	764	965	1236	1248	1051	695	444	529	515
1.38489		921	760	892	1175	1284	1122	843	461	501	528
1.38464		922	785	868	1110	1241	1191	952	507	469	545
1.3844		952	834	823	1048	1379	1198	1063	571	443	521
1.38416		934	826	785	958	1294	1247	1107	684	442	512
1.38392		967	874	763	888	1210	1284	1114	808	470	485
1.38368		998	899	747	851	1140	1326	1159	913	502	451
1.38343		994	931	792	815	1086	1389	1187	999	572	429
1.38319		1013	921	802	779	979	1306	1224	1035	693	453
1.38295		986	983	855	750	907	1236	1271	1051	839	458
1.38271		988	995	870	739	879	1122	1331	1101	950	520
1.38247		949	1040	904	776	830	1058	1429	1111	1046	569
1.38223		914	1017	955	799	787	958	1330	1132	1075	672
1.38199		897	985	1024	848	786	893	1247	1181	1103	764
1.38175		886	955	1054	865	773	865	1170	1176	1138	857
1.3815		862	923	1018	894	822	827	1086	1235	1149	943
1.38126		817	889	999	908	817	787	970	1168	1206	986
1.38102		756	837	977	1023	880	767	906	1114	1190	1066
1.38078		747	831	958	985	890	739	861	1059	1233	1045
1.38054		751	881	914	968	925	781	828	990	1224	1068
1.3803		707	832	926	951	915	801	785	918	1165	1143
1.38006		708	763	890	952	1019	856	781	880	1117	1168
1.37982		714	746	903	962	1000	868	770	858	1078	1197
1.37958		670	752	907	917	1090	898	810	823	1074	1195
1.37934		652	722	853	930	985	907	818	786	967	1141
1.3791		675	712	787	903	1034	999	877	749	898	1110
1.37886		709	704	758	904	932	1055	888	729	870	1045
1.37862		693	671	753	910	906	1153	915	769	831	968
1.37838		748	650	739	852	928	1065	920	793	789	930
1.37814		824	669	705	797	843	995	1018	837	777	861
1.3779		834	693	684	771	863	1016	1004	855	758	829
1.37766		795	689	675	755	893	966	991	885	803	808
1.37742		827	752	651	729	844	946	963	902	810	778
1.37719		855	796	666	696	776	900	970	979	866	713
1.37695		782	809	675	678	751	907	966	941	878	695
1.37671		762	821	686	673	751	907	933	965	909	723
1.37648		739	795	758	657	735	848	936	918	912	774
1.37624		757	806	807	665	709	783	868	904	978	804
1.376		731	775	788	670	695	761	896	948	1002	830
1.37577		781	756	804	683	675	762	888	913	977	853
1.37553		803	742	784	764	650	729	833	927	932	895
1.3753		814	749	774	810	670	706	776	911	932	1015
1.37506		762	729	769	780	689	683	760	905	912	974
1.37482		788	777	754	798	690	669	755	912	908	962
1.37459		861	797	746	777	752	657	713	853	930	933
1.37435		853	804	736	772	802	664	702	788	877	906
1.37412		880	757	730	768	800	666	695	763	899	945
1.37388		863	794	780	758	812	688	669	758	895	907
1.37365		902	850	792	743	788	762	656	730	842	928
1.37341		837	859	794	734	787	801	667	703	775	954
1.37318		880	875	754	731	775	787	684	679	754	912
1.37294		892	855	789	780	755	861	685	669	755	929
1.37271		892	885	844	792	745	817	759	654	726	862
1.37247		902	841	857	796	741	784	801	660	708	809
1.37224		886	876	870	759	731	766	798	663	692	783
1.372		973	891	856	787	781	756	812	680	670	763
1.37177		938	897	872	852	796	743	787	736	652	725
1.37153		1003	891	842	847	799	744	800	759	665	691
1.3713		1049	889	871	866	755	727	772	783	693	662
1.37106		1065	964	886	863	786	769	761	765	685	667
1.37083		1107	939	902	874	846	792	740	786	788	662
1.37059		1171	980	895	848	859	797	746	778	831	655
1.37036		1144	1024	915	877	877	760	729	762	797	644
1.37013		1137	1029	963	884	856	802	777	754	783	673
1.36989		1167	1049	938	903	882	842	796	744	791	777
1.36966		1207	1077	957	903	835	857	806	737	823	815
1.36942		1247	1128	1005	928	871	866	761	727	799	796
1.36919		1282	1129	1020	964	889	860	793	773	755	806
1.36896		1306	1171	1034	946	898	860	857	789	743	775
1.36872		1299	1194	1076	957	897	849	849	793	743	763
1.36849		1274	1238	1119	1005	904	887	869	755	728	755
1.36826		1255	1282	1132	1009	968	875	862	799	775	758
1.36802		1223	1231	1161	1029	933	901	884	845	793	741
1.36779		1220	1320	1186	1107	971	888	849	854	799	729
1.36756		1225	1302	1216	1119	1022	898	881	861	756	727
1.36732		1197	1265	1233	1120	1033	970	888	855	796	771
1.36709		1195	1217	1269	1141	1047	956	899	862	848	784
1.36686		1182	1176	1311	1173	1063	952	899	856	857	791
1.36662		1154	1169	1279	1187	1112	1002	906	877	868	759
1.36639		1137	1165	1259	1216	1115	1007	963	885	855	800
1.36616		1146	1189	1235	1204	1153	1046	948	906	874	852
1.36592		1159	1128	1216	1279	1167	1102	977	887	848	842
1.36569		1114	1159	1197	1286	1220	1116	1019	913	876	851
1.36546		1125	1135	1168	1251	1239	1125	1015	952	888	862
1.36523		1119	1182	1158	1218	1281	1153	1035	951	901	853
1.36499		1132	1155	1142	1178	1358	1189	1109	948	889	869
1.36476		1149	1110	1149	1205	1281	1200	1102	987	900	882
1.36453		1149	1117	1115	1172	1265	1230	1128	1000	958	881
1.3643		1161	1112	1145	1184	1221	1254	1161	1035	945	910
1.36406		1164	1119	1145	1153	1197	1286	1218	1087	965	893
1.36383		1202	1143	1102	1144	1253	1319	1245	1104	1006	938
1.3636		1225	1129	1106	1108	1190	1279	1277	1118	1015	948
1.36337		1233	1144	1100	1132	1189	1226	1215	1112	1042	964
1.36314		1223	1161	1114	1137	1132	1185	1327	1144	1112	933
1.36291		1208	1186	1132	1105	1157	1201	1385	1156	1117	969
1.36267		1202	1170	1106	1104	1121	1177	1292	1195	1108	975
1.36244		1197	1227	1121	1104	1163	1187	1229	1205	1157	1017
1.36221		1206	1275	1152	1121	1153	1151	1187	1244	1177	1069
1.36198		1168	1223	1183	1128	1103	1150	1230	1233	1188	1094
1.36175		1179	1311	1209	1105	1111	1131	1191	1215	1217	1115
1.36152		1152	1263	1261	1113	1102	1154	1186	1189	1219	1120
1.36128		1149	1229	1241	1149	1118	1146	1142	1159	1262	1133
1.36105		1153	1206	1222	1143	1137	1113	1152	1157	1250	1150
1.36082		1103	1177	1211	1154	1120	1112	1126	1147	1235	1174
1.36059		1152	1154	1190	1254	1137	1114	1164	1140	1214	1180
1.36036		1119	1145	1197	1220	1156	1115	1144	1150	1170	1200
1.36013		1074	1142	1155	1207	1178	1138	1113	1140	1179	1237
1.3599		1092	1107	1173	1193	1178	1108	1114	1122	1183	1211
1.35967		1161	1146	1155	1188	1208	1121	1115	1141	1184	1196
1.35944		1143	1123	1137	1194	1287	1159	1125	1136	1155	1168
1.35921		1156	1086	1132	1158	1212	1153	1138	1108	1150	1163
1.35898		1092	1093	1102	1168	1230	1160	1123	1104	1129	1148
1.35875		1116	1151	1139	1154	1192	1232	1132	1107	1162	1173
1.35852		1114	1132	1119	1134	1200	1212	1157	1110	1146	1171
1.35829		1139	1149	1112	1132	1157	1265	1165	1131	1109	1127
1.35806		1095	1088	1100	1097	1177	1351	1209	1097	1111	1109
1.35783		1089	1097	1132	1135	1155	1288	1259	1108	1110	1109
1.3576		1113	1098	1117	1111	1141	1261	1308	1152	1115	1119
1.35737		1180	1120	1125	1124	1139	1223	1203	1167	1137	1110
1.35714		1150	1072	1078	1107	1103	1165	1220	1146	1114	1097
1.35691		1209	1082	1070	1124	1147	1156	1263	1208	1119	1110
1.35668		1240	1096	1066	1114	1121	1139	1225	1194	1140	1113
1.35645		1190	1149	1096	1112	1097	1134	1166	1181	1156	1121
1.35622		1236	1148	1045	1075	1095	1099	1171	1175	1179	1081
1.35599		1222	1178	1073	1061	1144	1128	1153	1172	1213	1084
1.35576		1287	1207	1085	1055	1126	1129	1140	1159	1228	1121
1.35553		1213	1182	1102	1090	1139	1102	1140	1161	1195	1104
1.3553		1236	1223	1155	1046	1083	1099	1101	1167	1201	1158
1.35507		1221	1221	1147	1069	1090	1130	1139	1154	1194	1228
1.35484		1211	1264	1161	1085	1085	1106	1115	1135	1176	1199
1.35461		1292	1208	1164	1087	1112	1139	1102	1126	1163	1195
1.35438		1255	1230	1204	1161	1061	1087	1102	1105	1156	1166
1.35415		1263	1233	1222	1144	1081	1060	1140	1129	1154	1188
1.35393		1215	1210	1240	1145	1096	1072	1126	1119	1140	1192
1.3537		1255	1279	1209	1156	1133	1093	1132	1120	1135	1163
1.35347		1299	1246	1233	1197	1152	1052	1084	1105	1106	1157
1.35324		1280	1261	1240	1217	1169	1073	1082	1125	1138	1153
1.35301		1305	1231	1222	1240	1193	1084	1081	1112	1121	1127
1.35278		1359	1253	1267	1209	1175	1098	1109	1118	1102	1119
1.35256		1320	1289	1237	1238	1217	1159	1068	1078	1099	1098
1.35233		1348	1271	1261	1238	1226	1144	1075	1054	1139	1117
1.3521		1347	1288	1248	1231	1255	1154	1093	1056	1122	1108
1.35187		1367	1330	1258	1265	1213	1168	1125	1083	1135	1147
1.35164		1426	1316	1277	1235	1235	1205	1155	1038	1083	1117
1.35141		1428	1324	1257	1265	1233	1220	1169	1065	1076	1105
1.35119		1432	1333	1270	1254	1216	1243	1183	1072	1078	1099
1.35096		1561	1352	1295	1262	1277	1206	1171	1079	1103	1091
1.35073		1502	1400	1309	1275	1245	1232	1213	1154	1056	1070
1.3505		1541	1419	1289	1258	1259	1248	1215	1128	1074	1024
1.35028		1558	1430	1316	1268	1234	1226	1260	1135	1085	1026
1.35005		1564	1529	1330	1290	1257	1266	1206	1157	1116	1060
1.34982		1664	1500	1379	1306	1284	1239	1234	1194	1151	1023
1.34959		1724	1512	1402	1277	1264	1270	1232	1212	1154	1053
1.34937		1806	1576	1428	1315	1284	1263	1221	1230	1173	1062
1.34914		1878	1586	1484	1325	1317	1262	1275	1200	1170	1033
1.34891		1910	1656	1509	1375	1314	1281	1241	1227	1209	1162
1.34869		1926	1717	1475	1406	1313	1265	1266	1247	1217	1102
1.34846		1917	1795	1602	1425	1326	1268	1241	1223	1248	1086
1.34823		1913	1849	1610	1473	1342	1295	1257	1257	1204	1138
1.348		1909	1909	1756	1518	1400	1313	1285	1229	1229	1173
1.34778		1881	1963	1790	1473	1406	1284	1269	1265	1240	1203
1.34755		1820	1922	1879	1608	1431	1319	1281	1264	1216	1215
1.34732		1827	1996	1998	1614	1513	1334	1319	1256	1268	1196
1.3471		1827	1953	1966	1760	1505	1368	1311	1272	1238	1231
1.34687		1809	1908	2064	1796	1496	1417	1306	1256	1263	1252
1.34665		1807	1867	2086	1886	1587	1429	1328	1258	1246	1238
1.34642		1760	1881	2026	1946	1592	1483	1344	1280	1255	1245
1.34619		1676	1906	2050	2023	1746	1513	1390	1304	1281	1219
1.34597		1696	1949	2009	2019	1768	1480	1422	1271	1264	1271
1.34574		1683	1859	1956	2057	1878	1608	1427	1310	1274	1284
1.34551		1631	1795	1944	2009	1933	1625	1509	1324	1307	1261
1.34529		1650	1722	1911	2029	1995	1765	1510	1353	1310	1262
1.34506		1611	1763	1884	2003	2112	1801	1504	1411	1299	1249
1.34484		1614	1672	1810	1941	2034	1916	1586	1423	1322	1242
1.34461		1648	1617	1737	1917	2010	1984	1596	1465	1339	1253
1.34439		1676	1625	1693	1882	1988	2118	1746	1509	1378	1296
1.34416		1681	1602	1699	1878	1978	2169	1770	1466	1415	1235
1.34393		1669	1618	1655	1811	1901	2247	1936	1610	1426	1298
1.34371		1652	1681	1598	1738	1872	2347	2092	1625	1499	1306
1.34348		1638	1675	1596	1692	1853	2225	2049	1763	1504	1328
1.34326		1609	1662	1603	1691	1830	2214	2110	1806	1490	1410
1.34303		1573	1683	1625	1655	1786	2170	2148	1880	1592	1417
1.34281		1612	1659	1629	1594	1746	1981	2123	1950	1604	1424
1.34258		1574	1658	1656	1593	1692	1887	2080	1971	1644	1522
1.34236		1528	1610	1673	1607	1716	1885	2032	1971	1767	1443
1.34213		1543	1619	1652	1625	1663	1815	1972	2010	1812	1632
1.34191		1533	1595	1647	1618	1610	1743	1929	1983	1874	1648
1.34168		1521	1600	1646	1657	1616	1697	1872	1991	1918	1778
1.34146		1539	1517	1619	1672	1606	1707	1905	1956	2017	1834
1.34124		1563	1541	1621	1679	1623	1664	1817	1920	2029	1889
1.34101		1511	1521	1574	1676	1657	1602	1752	1890	2004	1963
1.34079		1560	1518	1571	1645	1670	1595	1690	1854	2004	1929
1.34056		1626	1553	1507	1624	1665	1602	1719	1870	1970	1988
1.34034		1572	1575	1538	1623	1678	1628	1669	1805	1902	1981
1.34011		1645	1539	1509	1571	1661	1636	1610	1733	1871	1989
1.33989		1647	1576	1517	1565	1651	1654	1616	1692	1834	1963
1.33967		1734	1663	1567	1507	1614	1682	1605	1694	1815	2012
1.33944		1710	1588	1593	1541	1615	1680	1619	1655	1799	1976
1.33922		1732	1653	1577	1512	1587	1679	1662	1591	1731	1936
1.33899		1760	1660	1609	1515	1587	1657	1671	1582	1691	1899
1.33877		1782	1699	1672	1571	1516	1624	1663	1596	1714	1843
1.33855		1796	1731	1608	1603	1537	1635	1687	1624	1664	1800
1.33832		1825	1729	1668	1590	1515	1576	1668	1619	1605	1725
1.3381		1837	1752	1693	1623	1521	1579	1656	1643	1605	1692
1.33788		1848	1798	1728	1679	1553	1508	1617	1634	1599	1669
1.33765		1831	1820	1746	1613	1578	1548	1623	1674	1621	1647
1.33743		1814	1801	1758	1673	1549	1516	1589	1648	1652	1575
1.33721		1785	1895	1773	1709	1590	1515	1590	1648	1660	1558
1.33698		1713	1915	1833	1725	1666	1582	1514	1606	1670	1597
1.33676		1746	1969	1893	1745	1594	1606	1545	1602	1679	1627
1.33654		1738	1885	1910	1764	1659	1596	1522	1550	1668	1580
1.33631		1720	1750	1949	1772	1674	1620	1514	1549	1653	1630
1.33609		1706	1849	1975	1828	1733	1678	1562	1499	1615	1687
1.33587		1691	1790	1934	1864	1733	1616	1589	1544	1625	1676
1.33564		1675	1776	1907	1931	1746	1673	1561	1508	1581	1695
1.33542		1644	1754	1861	1928	1771	1700	1596	1510	1583	1641
1.3352		1621	1674	1827	1954	1833	1727	1671	1583	1508	1631
1.33498		1627	1709	1784	1900	1846	1760	1597	1608	1542	1639
1.33475		1551	1690	1772	1844	1886	1739	1661	1602	1515	1549
1.33453		1597	1656	1767	1818	1882	1803	1681	1620	1514	1542
1.33431		1564	1645	1713	1809	1943	1849	1726	1674	1567	1490
1.33409		1545	1632	1725	1780	1865	1919	1734	1618	1591	1549
1.33387		1474	1581	1709	1773	1829	1894	1759	1673	1569	1505
1.33364		1438	1604	1670	1763	1783	1997	1771	1704	1597	1504
1.33342		1467	1572	1675	1721	1800	1925	1823	1720	1575	1601
1.3332		1456	1563	1645	1726	1758	1916	1900	1761	1602	1633
1.33298		1461	1561	1625	1711	1739	1821	1957	1775	1663	1644
1.33276		1467	1458	1606	1673	1716	1849	1995	1778	1681	1654
1.33253		1445	1478	1590	1681	1691	1777	2059	1827	1725	1686
1.33231		1419	1470	1591	1651	1713	1721	1973	1869	1745	1637
1.33209		1372	1461	1531	1636	1697	1752	1909	1883	1761	1688
1.33187		1422	1472	1478	1602	1660	1771	1860	1908	1775	1740
1.33165		1425	1455	1488	1605	1655	1720	1803	1899	1828	1712
1.33143		1453	1440	1486	1600	1637	1737	1785	1875	1854	1773
1.33121		1437	1411	1460	1539	1597	1715	1778	1824	1874	1792
1.33098		1456	1443	1477	1482	1603	1681	1752	1817	1894	1779
1.33076		1451	1435	1474	1494	1575	1685	1689	1806	1867	1821
1.33054		1384	1467	1468	1490	1572	1650	1713	1783	1830	1791
1.33032		1339	1454	1452	1462	1509	1636	1695	1780	1763	1814
1.3301		1342	1466	1459	1475	1462	1615	1662	1768	1793	1859
1.32988		1351	1454	1454	1480	1477	1605	1657	1723	1801	1797
1.32966		1403	1395	1495	1479	1475	1604	1641	1737	1787	1796
1.32944		1340	1365	1474	1455	1459	1543	1600	1716	1778	1812
1.32922		1340	1370	1475	1458	1475	1493	1602	1677	1761	1814
1.329		1308	1378	1465	1460	1462	1503	1592	1690	1697	1814
1.32878		1306	1406	1415	1505	1447	1495	1578	1649	1722	1776
1.32856		1303	1369	1391	1480	1424	1469	1513	1643	1702	1784
1.32834		1264	1359	1400	1475	1446	1483	1467	1611	1666	1770
1.32812		1275	1344	1411	1468	1443	1482	1487	1605	1666	1754
1.3279		1231	1347	1413	1423	1477	1484	1477	1605	1640	1751
1.32767		1294	1328	1410	1398	1459	1465	1463	1547	1610	1730
1.32745		1287	1279	1384	1410	1468	1471	1471	1494	1607	1691
1.32723		1280	1292	1393	1416	1460	1459	1465	1503	1588	1717
1.32702		1230	1259	1396	1415	1402	1504	1457	1496	1583	1664
1.3268		1264	1313	1355	1423	1369	1485	1422	1464	1522	1683
1.32658		1280	1301	1297	1387	1375	1483	1445	1478	1475	1610
1.32636		1270	1294	1318	1406	1390	1468	1443	1481	1490	1637
1.32614		1248	1243	1302	1403	1409	1422	1483	1489	1482	1634
1.32592		1255	1270	1332	1358	1381	1409	1464	1472	1463	1578
1.3257		1252	1280	1323	1302	1368	1422	1468	1471	1475	1515
1.32548		1167	1282	1319	1324	1360	1420	1459	1459	1467	1521
1.32526		1135	1238	1257	1307	1365	1419	1407	1505	1463	1511
1.32504		1141	1259	1276	1335	1335	1424	1378	1488	1440	1467
1.32482		1153	1267	1278	1331	1285	1392	1388	1480	1456	1479
1.3246		1129	1183	1290	1326	1302	1406	1388	1465	1446	1498
1.32438		1107	1150	1230	1261	1280	1412	1410	1423	1485	1521
1.32416		1152	1146	1263	1277	1316	1365	1391	1414	1470	1503
1.32394		1137	1161	1278	1279	1308	1308	1367	1427	1473	1482
1.32373		1158	1141	1202	1290	1305	1326	1366	1425	1459	1475
1.32351		1140	1110	1177	1233	1246	1304	1363	1415	1408	1533
1.32329		1108	1150	1159	1269	1272	1345	1337	1433	1388	1509
1.32307		1159	1131	1161	1274	1277	1333	1287	1393	1397	1486
1.32285		1145	1149	1148	1207	1282	1323	1303	1416	1400	1473
1.32263		1144	1124	1114	1185	1235	1269	1270	1418	1410	1444
1.32241		1131	1113	1140	1163	1256	1284	1321	1371	1399	1443
1.3222		1225	1165	1128	1152	1271	1285	1313	1307	1375	1463
1.32198		1137	1139	1132	1146	1187	1303	1305	1328	1378	1451
1.32176		1127	1150	1102	1116	1161	1236	1250	1308	1380	1421
1.32154		1120	1126	1112	1138	1154	1275	1273	1347	1349	1475
1.32132		1113	1214	1161	1133	1162	1283	1281	1335	1292	1412
1.3211		1083	1130	1116	1126	1140	1213	1285	1326	1309	1463
1.32089		1138	1107	1165	1102	1109	1184	1240	1268	1282	1457
1.32067		1077	1118	1123	1110	1144	1160	1267	1281	1329	1395
1.32045		1005	1114	1203	1151	1128	1163	1265	1281	1317	1325
1.32023		1009	1082	1123	1106	1142	1160	1192	1301	1309	1350
1.32002		985	1126	1084	1174	1113	1121	1162	1228	1255	1336
1.3198		989	1065	1115	1125	1111	1150	1151	1274	1275	1366
1.31958		984	1012	1113	1200	1164	1136	1152	1282	1281	1357
1.31936		982	1011	1071	1119	1126	1130	1142	1215	1291	1347
1.31915		957	987	1094	1078	1154	1098	1114	1185	1233	1284
1.31893		955	999	1051	1118	1124	1118	1147	1158	1266	1286
1.31871		934	986	1005	1106	1212	1160	1136	1160	1274	1283
1.31849		938	1001	1011	1063	1130	1114	1140	1158	1198	1310
1.31828		964	957	994	1079	1101	1168	1121	1120	1167	1226
1.31806		975	961	1010	1054	1115	1129	1111	1143	1152	1288
1.31784		938	954	982	1003	1116	1196	1153	1131	1160	1285
1.31763		927	951	1021	1005	1076	1124	1126	1126	1149	1235
1.31741		912	978	964	999	1112	1073	1162	1099	1115	1209
1.31719		919	989	965	1007	1057	1128	1128	1116	1147	1168
1.31698		882	961	974	981	1001	1123	1208	1158	1131	1150
1.31676		877	943	964	1019	1013	1081	1124	1115	1138	1164
1.31654		810	927	988	966	989	1097	1096	1173	1112	1127
1.31633		857	928	1012	960	1005	1062	1121	1123	1114	1138
1.31611		829	899	982	978	981	1013	1107	1193	1162	1136
1.31589		837	886	976	965	1010	1012	1073	1115	1128	1110
1.31568		816	834	956	992	963	990	1106	1069	1161	1087
1.31546		802	871	946	1023	963	1014	1066	1118	1125	1115
1.31525		813	853	912	978	959	990	1011	1107	1204	1145
1.31503		784	841	888	987	955	1024	1005	1070	1123	1095
1.31481		762	822	856	969	976	966	994	1086	1089	1192
1.3146		766	810	893	951	995	964	998	1052	1118	1124
1.31438		745	822	890	917	969	990	985	1020	1111	1181
1.31417		797	799	859	885	958	986	1002	1006	1076	1104
1.31395		801	775	835	856	938	1010	959	998	1107	1045
1.31374		774	777	811	901	936	1030	957	1011	1059	1121
1.31352		777	775	827	896	897	978	962	987	1016	1098
1.3133		759	802	823	863	884	983	955	1025	1009	1057
1.31309		706	810	802	836	841	960	986	960	992	1052
1.31287		743	784	792	813	878	958	1005	965	1005	1049
1.31266		752	792	812	824	870	922	961	988	986	1023
1.31244		733	768	818	824	853	905	959	972	1013	998
1.31223		703	728	812	805	831	866	945	1006	958	1009
1.31201		670	745	802	795	805	895	936	1027	963	1013
1.3118		688	752	808	817	823	890	908	989	970	987
1.31158		691	743	774	822	812	857	885	984	961	1034
1.31137		671	723	765	809	791	849	838	968	991	963
1.31115		648	679	751	813	783	830	883	950	1007	962
1.31094		621	696	746	810	788	840	864	931	974	1008
1.31072		654	696	768	777	812	821	847	897	962	982
1.31051		687	689	749	773	809	814	824	868	947	1023
1.3103		705	659	697	754	788	810	814	904	938	1055
1.31008		696	642	709	741	796	817	820	897	914	999
1.30987		669	669	706	776	767	813	804	854	891	1014
1.30965		664	690	698	751	746	818	781	831	850	1000
1.30944		657	711	695	704	748	815	783	825	887	966
1.30922		646	709	672	710	749	812	787	831	874	951
1.30901		629	677	692	713	755	786	807	823	847	898
1.3088		625	682	698	690	735	757	807	798	826	883
1.30858		627	672	726	715	686	752	799	798	817	927
1.30837		619	651	725	676	702	754	798	828	826	923
1.30815		637	643	696	696	699	766	772	815	810	863
1.30794		622	637	705	701	691	744	741	818	786	836
1.30773		608	632	695	730	675	696	748	814	787	833
1.30751		613	625	668	729	654	719	746	819	800	832
1.3073		567	639	651	704	679	719	755	785	808	836
1.30709		577	624	656	708	693	709	728	772	814	813
1.30687		608	614	646	700	718	704	690	752	798	810
1.30666		549	605	645	674	714	670	700	744	805	857
1.30645		592	583	644	650	685	693	704	772	776	825
1.30623		556	584	621	657	691	707	683	754	749	819
1.30602		586	604	626	652	682	719	685	703	749	839
1.30581		595	563	602	652	661	719	651	710	748	834
1.30559		585	597	612	649	642	701	677	713	757	795
1.30538		535	566	611	617	647	726	694	704	738	800
1.30517		586	591	597	635	638	693	718	704	690	758
1.30496		557	593	587	609	636	648	716	681	703	736
1.30474		526	585	607	618	638	651	688	698	704	794
1.30453		538	559	592	624	622	660	690	700	696	770
1.30432		499	600	602	597	616	652	680	728	680	722
1.30411		544	563	590	591	603	657	658	734	660	718
1.30389		537	543	592	614	598	664	644	701	683	727
1.30368		550	555	599	600	597	628	641	714	695	703
1.30347		552	523	608	608	601	632	641	702	719	745
1.30326		505	559	574	591	574	594	634	666	721	703
1.30304		502	550	559	599	600	608	645	662	688	715
1.30283		459	552	587	614	580	624	620	657	697	707
1.30262		513	551	559	610	595	618	626	651	686	740
1.30241		477	514	568	578	590	592	611	645	658	749
1.3022		480	508	567	561	587	618	593	650	652	719
1.30199		489	468	548	598	572	593	602	621	646	731
1.30177		499	521	550	565	598	605	602	636	641	720
1.30156		484	485	531	570	567	589	571	602	634	678
1.30135		483	499	512	571	546	600	605	616	644	670
1.30114		469	497	486	548	569	601	578	616	623	667
1.30093		441	510	533	548	539	629	599	596	624	666
1.30072		479	499	497	539	558	573	594	591	604	660
1.3005		496	498	523	513	555	582	594	613	598	660
1.30029		513	491	499	497	548	601	582	594	599	616
1.30008		441	460	530	533	553	566	604	606	600	655
1.29987		460	490	514	502	519	586	569	593	576	608
1.29966		424	505	518	530	509	565	549	596	605	636
1.29945		427	518	527	504	472	564	571	619	579	644
1.29924		432	457	477	539	527	543	535	622	598	592
1.29903		453	466	516	510	488	533	564	578	593	608
1.29882		397	442	514	520	507	512	557	570	590	627
1.29861		391	432	535	532	490	498	552	595	587	614
1.2984		423	442	474	478	516	534	548	569	611	619
1.29818		414	462	486	531	507	500	526	583	570	594
1.29797		445	410	469	516	507	538	509	576	556	609
1.29776		433	418	441	542	508	509	483	554	574	660
1.29755		415	431	458	473	463	544	523	546	545	634
1.29734		400	429	467	492	498	514	492	540	570	589
1.29713		411	447	427	472	507	510	510	516	562	585
1.29692		445	450	440	445	527	515	504	499	553	625
1.29671		429	436	438	461	462	485	523	534	548	596
1.2965		399	404	447	467	479	523	497	504	526	596
1.29629		429	421	457	434	455	524	503	536	512	592
1.29608		399	451	465	439	436	540	502	517	483	554
1.29587		418	438	461	437	450	487	465	540	527	541
1.29566		376	393	413	443	461	473	510	514	494	561
1.29545		415	432	429	462	413	458	508	523	516	521
1.29524		373	403	469	459	422	445	527	533	506	524
1.29503		387	422	457	454	433	475	460	491	524	539
1.29482		365	391	390	418	440	483	474	529	506	518
1.29462		369	416	428	432	451	443	449	520	510	559
1.29441		351	377	407	476	457	451	437	536	511	530
1.2942		349	387	427	460	452	444	447	482	475	563
1.29399		385	375	405	392	406	443	464	482	509	517
1.29378		369	382	420	428	420	460	422	473	512	537
1.29357		383	366	390	413	460	469	422	444	526	557
1.29336		369	369	397	428	449	455	432	461	469	506
1.29315		361	376	396	407	392	416	427	477	474	562
1.29294		363	370	387	425	426	448	454	442	457	528
1.29273		327	390	380	396	400	471	446	458	438	550
1.29252		351	364	401	401	425	467	431	443	451	494
1.29232		351	366	381	393	394	388	412	445	469	497
1.29211		355	369	380	388	417	443	426	460	425	491
1.2919		303	347	405	383	383	405	460	467	437	454
1.29169		327	360	383	405	394	447	443	457	436	472
1.29148		301	349	393	387	391	412	394	418	436	483
1.29127		316	350	375	382	378	425	432	440	453	464
1.29107		316	315	362	410	368	394	411	470	458	474
1.29086		291	336	388	397	385	398	423	456	446	447
1.29065		312	310	362	405	382	382	396	387	411	448
1.29044		307	329	362	376	377	401	421	437	430	471
1.29023		268	322	339	358	397	394	384	419	460	469
1.29003		271	297	347	402	377	391	392	428	447	460
1.28982		292	307	308	374	381	393	374	416	390	430
1.28961		289	309	342	370	370	377	385	424	434	452
1.2894		301	284	331	342	351	398	372	392	411	486
1.28919		268	292	314	350	373	375	378	394	425	467
1.28899		292	300	311	305	355	391	382	386	403	387
1.28878		285	291	314	335	359	379	374	403	420	439
1.28857		286	305	304	337	328	369	397	394	384	433
1.28836		304	278	311	318	339	398	380	406	390	431
1.28816		295	299	310	315	304	362	381	373	380	429
1.28795		285	302	288	316	339	348	371	377	392	433
1.28774		273	291	318	307	323	343	345	408	379	404
1.28753		273	311	299	307	306	350	378	379	386	402
1.28733		259	299	316	312	311	314	362	392	374	389
1.28712		297	297	315	285	311	333	359	379	373	414
1.28691		253	292	299	321	292	350	322	371	398	409
1.28671		271	291	317	310	299	331	341	394	371	427
1.2865		253	278	311	323	304	295	309	363	378	378
1.28629		241	292	299	315	288	318	322	356	374	382
1.28609		240	271	312	305	313	310	330	339	358	420
1.28588		234	276	313	319	286	316	304	354	376	400
1.28567		267	258	303	317	307	321	311	321	356	416
1.28547		231	248	296	285	303	292	312	336	353	385
1.28526		234	245	294	313	292	332	290	339	327	377
1.28505		232	234	286	313	311	313	291	314	344	424
1.28485		253	268	263	306	304	316	303	305	315	382
1.28464		261	240	252	298	299	318	288	315	332	367
1.28444		227	231	250	297	298	302	310	312	330	354
1.28423		225	244	250	293	299	332	292	318	305	365
1.28402		205	253	270	269	287	320	309	313	306	322
1.28382		222	257	247	259	297	286	305	291	312	331
1.28361		208	228	239	250	278	323	299	317	297	353
1.28341		193	224	255	257	279	316	315	308	304	326
1.2832		220	218	256	266	255	303	307	319	306	309
1.28299		229	230	267	249	242	296	283	328	291	321
1.28279		209	221	246	253	247	311	297	307	311	327
1.28258		187	208	238	256	245	303	296	324	292	326
1.28238		186	220	240	258	272	276	286	314	309	321
1.28217		177	224	237	275	239	263	295	295	314	288
1.28197		195	216	245	256	232	251	279	323	298	326
1.28176		195	209	221	245	247	236	284	321	317	332
1.28156		205	207	225	247	255	265	266	312	306	335
1.28135		209	187	234	238	263	259	258	290	296	340
1.28115		190	203	227	246	239	246	246	305	306	320
1.28094		220	201	229	220	233	259	242	293	305	331
1.28074		207	211	229	232	226	264	263	275	294	328
1.28053		184	210	203	245	230	270	244	269	291	281
1.28033		211	198	210	232	236	238	247	251	287	338
1.28012		155	219	220	223	212	232	247	244	284	335
1.27992		207	210	218	227	220	238	255	263	266	332
1.27971		183	195	220	206	231	248	266	257	258	292
1.27951		186	213	208	212	219	246	240	247	248	324
1.2793		172	175	219	230	218	228	232	262	239	307
1.2791		171	203	221	222	216	228	229	256	266	289
1.27889		175	189	210	222	195	234	234	264	248	287
1.27869		167	190	214	209	203	230	224	244	239	255
1.27848		157	178	200	223	209	224	209	234	252	255
1.27828		160	173	202	224	211	238	229	248	254	258
1.27808		148	176	199	210	218	203	235	244	260	267
1.27787		145	174	207	211	202	229	223	240	236	269
1.27767		160	160	184	201	218	225	206	229	229	270
1.27746		129	157	180	204	217	239	209	231	232	259
1.27726		132	149	182	203	203	211	192	232	237	275
1.27706		153	154	188	216	214	210	206	234	230	263
1.27685		145	153	164	182	185	228	213	234	218	245
1.27665		136	142	163	183	202	218	216	235	225	269
1.27645		147	140	158	184	192	224	212	207	228	252
1.27624		148	143	166	193	199	222	201	218	224	250
1.27604		132	143	162	167	182	209	222	225	221	238
1.27583		127	137	144	168	177	206	214	225	220	243
1.27563		141	147	153	165	179	202	197	214	196	247
1.27543		154	149	141	166	181	198	210	211	210	246
1.27522		138	141	157	172	161	185	180	221	212	239
1.27502		131	125	140	137	161	184	206	219	218	246
1.27482		121	136	154	155	153	188	195	210	212	219
1.27462		109	155	144	147	160	187	201	212	204	226
1.27441		133	137	152	166	161	173	177	206	220	245
1.27421		147	131	143	144	139	173	176	202	214	236
1.27401		111	120	147	161	148	166	179	204	202	218
1.2738		124	120	158	143	143	162	180	208	213	219
1.2736		106	138	148	154	152	172	163	183	190	225
1.2734		121	136	140	155	136	155	163	179	203	226
1.2732		113	114	137	158	149	161	158	182	196	217
1.27299		94	119	131	163	145	137	155	191	198	209
1.27279		102	112	129	154	144	161	163	168	180	222
1.27259		115	126	138	150	136	136	136	161	176	205
1.27239		122	118	125	146	143	149	143	161	179	216
1.27218		114	104	108	128	155	154	149	167	182	225
1.27198		109	116	119	119	144	156	153	156	164	183
1.27178		117	121	127	151	133	148	143	152	159	185
1.27158		120	119	132	133	130	145	156	152	155	187
1.27138		121	112	114	110	124	161	147	138	160	203
1.27117		103	115	119	120	133	137	146	154	154	175
1.27097		121	121	131	125	136	143	139	145	147	168
1.27077		111	119	118	136	117	127	148	158	146	173
1.27057		105	119	118	108	111	138	160	147	141	173
1.27037		105	108	116	115	115	143	145	158	148	167
1.27016		109	117	126	135	124	143	143	140	141	149
1.26996		99	112	130	127	126	127	132	145	152	160
1.26976		101	109	125	124	111	118	120	161	148	142
1.26956		94	113	117	112	113	115	126	145	149	168
1.26936		100	116	120	127	124	133	150	146	132	154
1.26916		94	102	102	145	115	131	125	134	140	171
1.26896		100	102	107	128	116	114	120	134	158	144
1.26875		111	91	123	121	115	122	114	130	141	167
1.26855		106	93	123	128	122	130	125	140	138	160
1.26835		85	95	119	102	121	134	123	131	127	160
1.26815		103	98	101	102	123	105	99	113	127	169
1.26795		82	110	91	119	111	114	114	121	134	156
1.26775		106	110	95	119	117	128	127	132	138	163
1.26755		96	94	98	124	102	126	128	131	122	150
1.26735		81	104	101	104	108	137	118	111	116	138
1.26715		81	90	117	97	120	127	111	131	116	116
1.26695		93	103	119	104	120	120	123	137	129	156
1.26675		87	98	101	97	112	121	137	126	124	148
1.26655		76	98	120	107	99	110	123	117	107	113
1.26635		96	83	99	115	90	127	114	118	123	126
1.26614		96	92	101	119	93	125	126	130	129	132
1.26594		85	86	95	98	99	120	112	140	122	141
1.26574		83	86	107	131	98	112	104	123	114	108
1.26554		60	98	93	106	118	98	110	123	116	133
1.26534		72	97	91	107	117	102	113	123	125	149
1.26514		69	83	92	94	97	98	110	114	129	137
1.26494		87	89	106	99	112	108	105	108	121	125
1.26474		64	70	99	92	90	113	96	120	115	115
1.26454		83	81	91	89	99	121	103	121	120	134
1.26434		81	69	89	96	94	108	93	116	113	164
1.26414		78	85	98	105	101	124	105	108	108	128
1.26394		63	70	85	98	91	111	108	93	116	134
1.26374		73	88	76	89	92	110	111	97	119	135
1.26355		89	93	70	93	90	106	92	93	109	114
1.26335		89	84	91	94	100	115	117	103	105	102
1.26315		76	67	71	87	98	93	100	107	92	120
1.26295		87	80	97	70	91	94	110	116	95	120
1.26275		72	93	104	78	88	96	98	103	94	128
1.26255		82	86	97	97	97	102	92	123	101	113
1.26235		67	83	86	69	76	105	83	111	108	99
1.26215		70	83	78	101	75	102	90	107	113	108
1.26195		61	79	96	99	65	89	91	101	98	91
1.26175		81	78	100	98	88	97	87	113	113	112
1.26155		58	66	99	87	68	92	98	87	100	103
1.26135		69	78	91	77	91	87	95	89	105	119
1.26116		67	65	91	99	99	84	86	91	99	105
1.26096		64	83	87	108	92	96	85	99	105	142
1.26076		57	63	85	101	82	80	76	101	85	128
1.26056		65	63	86	96	74	105	75	95	90	115
1.26036		64	66	65	92	91	107	78	85	88	101
1.26016		59	65	91	92	95	98	92	92	92	111
1.25996		49	64	67	94	93	80	69	89	99	88
1.25977		70	63	72	87	89	93	94	84	96	86
1.25957		75	66	73	63	85	107	90	81	84	97
1.25937		65	58	72	90	87	102	87	92	90	104
1.25917		61	52	59	64	78	101	69	75	79	101
1.25897		61	69	81	80	80	91	80	103	83	93
1.25877		64	73	69	74	64	93	98	105	75	90
1.25858		57	67	63	79	89	83	96	95	88	89
1.25838		46	58	66	55	66	83	87	76	73	101
1.25818		61	59	65	90	71	93	89	90	95	80
1.25798		59	64	75	74	73	71	82	105	98	94
1.25778		66	59	74	64	67	92	83	96	89	102
1.25759		82	53	60	71	57	69	78	96	71	76
1.25739		42	59	58	63	75	72	81	87	85	113
1.25719		65	58	75	79	65	71	62	91	98	105
1.25699		59	67	62	77	63	79	83	78	91	101
1.2568		57	72	65	64	60	75	60	80	89	80
1.2566		40	46	56	61	68	78	71	91	85	94
1.2564		57	66	55	82	74	80	67	67	85	113
1.2562		46	51	72	61	70	64	74	87	78	109
1.25601		53	62	65	66	60	67	61	65	73	103
1.25581		46	54	53	59	57	69	74	66	84	94
1.25561		55	54	68	56	71	80	72	66	66	98
1.25542		61	53	52	79	61	80	59	76	85	84
1.25522		61	55	69	68	59	65	59	70	64	96
1.25502		57	48	70	53	55	66	66	76	65	98
1.25483		53	56	50	70	55	76	76	75	66	66
1.25463		54	64	56	59	67	66	71	58	70	88
1.25443		55	65	45	69	70	68	62	65	67	63
1.25424		46	63	38	65	51	67	63	62	69	76
1.25404		51	53	55	51	66	62	72	75	70	67
1.25384		48	54	72	54	52	81	59	76	58	89
1.25365		40	51	73	40	65	70	56	60	58	69
1.25345		29	53	59	38	63	56	63	62	66	91
1.25325		34	51	52	51	52	75	59	73	74	84
1.25306		28	54	60	67	53	56	76	62	71	59
1.25286		39	44	52	70	47	77	73	66	59	77
1.25266		46	36	64	54	38	72	47	62	60	57
1.25247		28	37	61	54	56	56	68	58	68	79
1.25227		43	34	60	67	73	63	58	79	60	82
1.25208		51	46	48	55	71	56	64	61	59	64
1.25188		39	47	36	62	58	54	52	52	60	67
1.25168		22	35	47	63	51	57	54	71	58	84
1.25149		28	46	40	52	56	69	52	51	73	63
1.25129		29	40	51	47	52	76	49	71	67	73
1.2511		34	40	58	32	60	70	48	69	49	67
1.2509		29	31	41	44	59	60	52	50	68	59
1.25071		33	33	47	41	61	67	59	59	51	92
1.25051		37	30	40	50	46	56	63	51	66	58
1.25031		33	36	48	63	34	64	58	50	61	55
1.25012		27	28	40	43	48	60	55	53	52	75

## Sheet: Fig4 h
Energy (eV)	PL (kcts/s)
1.475	0.05587
1.47454	0.05357
1.47408	0.0553
1.47363	0.05625
1.47317	0.05692
1.47271	0.05002
1.47225	0.05779
1.4718	0.0505
1.47134	0.05242
1.47088	0.05616
1.47043	0.05156
1.46997	0.05472
1.46952	0.0553
1.46906	0.05156
1.46861	0.05223
1.46815	0.053
1.4677	0.05098
1.46725	0.04734
1.46679	0.05434
1.46634	0.04773
1.46588	0.05117
1.46543	0.05491
1.46498	0.05108
1.46453	0.05328
1.46408	0.05338
1.46362	0.0553
1.46317	0.05031
1.46272	0.04955
1.46227	0.04945
1.46182	0.04705
1.46137	0.0506
1.46092	0.04552
1.46047	0.04878
1.46002	0.0506
1.45957	0.05031
1.45912	0.05165
1.45867	0.05386
1.45822	0.04657
1.45778	0.04581
1.45733	0.04725
1.45688	0.04619
1.45643	0.0483
1.45599	0.04245
1.45554	0.046
1.45509	0.04293
1.45465	0.04303
1.4542	0.0436
1.45376	0.03728
1.45331	0.04265
1.45287	0.04006
1.45242	0.04035
1.45198	0.04303
1.45153	0.03805
1.45109	0.03996
1.45064	0.03948
1.4502	0.03709
1.44976	0.03814
1.44931	0.0369
1.44887	0.03575
1.44843	0.03642
1.44799	0.03718
1.44755	0.03795
1.44711	0.03297
1.44666	0.03536
1.44622	0.03143
1.44578	0.03412
1.44534	0.02712
1.4449	0.03306
1.44446	0.02779
1.44402	0.03163
1.44358	0.03555
1.44314	0.03115
1.44271	0.02846
1.44227	0.03095
1.44183	0.03134
1.44139	0.03249
1.44095	0.03153
1.44052	0.03239
1.44008	0.03306
1.43964	0.02741
1.43921	0.03
1.43877	0.02779
1.43833	0.02587
1.4379	0.02367
1.43746	0.0254
1.43703	0.02635
1.43659	0.02674
1.43616	0.0276
1.43572	0.02511
1.43529	0.02693
1.43485	0.02405
1.43442	0.02626
1.43399	0.02118
1.43355	0.02645
1.43312	0.02348
1.43269	0.02501
1.43226	0.02453
1.43182	0.02233
1.43139	0.01955
1.43096	0.02607
1.43053	0.023
1.4301	0.02597
1.42967	0.02645
1.42924	0.02348
1.42881	0.02386
1.42838	0.02175
1.42795	0.02013
1.42752	0.02549
1.42709	0.01888
1.42666	0.01821
1.42623	0.02358
1.4258	0.02434
1.42538	0.02405
1.42495	0.02559
1.42452	0.02271
1.42409	0.02243
1.42367	0.02195
1.42324	0.02128
1.42281	0.02358
1.42239	0.01907
1.42196	0.0253
1.42153	0.0206
1.42111	0.02396
1.42068	0.02108
1.42026	0.02118
1.41983	0.01993
1.41941	0.02405
1.41899	0.01945
1.41856	0.0231
1.41814	0.023
1.41771	0.01897
1.41729	0.02363
1.41687	0.0204
1.41645	0.02363
1.41602	0.02029
1.4156	0.02352
1.41518	0.0191
1.41476	0.01943
1.41434	0.02169
1.41392	0.02158
1.4135	0.0218
1.41307	0.02018
1.41265	0.02277
1.41223	0.02126
1.41181	0.02212
1.41139	0.02309
1.41097	0.02288
1.41056	0.02352
1.41014	0.02492
1.40972	0.02503
1.4093	0.02277
1.40888	0.02633
1.40846	0.0274
1.40805	0.0246
1.40763	0.0274
1.40721	0.02837
1.4068	0.02816
1.40638	0.02978
1.40596	0.03213
1.40555	0.03479
1.40513	0.0375
1.40472	0.0407
1.4043	0.0451
1.40388	0.05252
1.40347	0.05855
1.40305	0.06651
1.40264	0.07417
1.40223	0.08865
1.40181	0.099
1.4014	0.10513
1.40099	0.11893
1.40057	0.1287
1.40016	0.13838
1.39975	0.15123
1.39934	0.15055
1.39892	0.15563
1.39851	0.17997
1.3981	0.19569
1.39769	0.20633
1.39728	0.21735
1.39687	0.21112
1.39646	0.21553
1.39605	0.22003
1.39564	0.20662
1.39523	0.18668
1.39482	0.17997
1.39441	0.16742
1.394	0.15717
1.39359	0.14816
1.39318	0.15027
1.39277	0.1402
1.39236	0.13685
1.39196	0.13244
1.39155	0.14193
1.39114	0.1449
1.39073	0.14183
1.39033	0.13867
1.38992	0.154
1.38951	0.15688
1.38911	0.17145
1.3887	0.1795
1.38829	0.20872
1.38789	0.24054
1.38748	0.27255
1.38708	0.32229
1.38667	0.35133
1.38627	0.3886
1.38587	0.45942
1.38546	0.51721
1.38506	0.57903
1.38465	0.64515
1.38425	0.7131
1.38385	0.76398
1.38344	0.82024
1.38304	0.87093
1.38264	0.89786
1.38224	0.9567
1.38183	0.97022
1.38143	1.00903
1.38103	1.05033
1.38063	1.06318
1.38023	1.05426
1.37983	1.02867
1.37943	0.9843
1.37903	0.94587
1.37863	0.91262
1.37823	0.87017
1.37783	0.81085
1.37743	0.76226
1.37703	0.697
1.37663	0.66326
1.37623	0.60643
1.37583	0.54596
1.37544	0.50763
1.37504	0.4739
1.37464	0.44438
1.37424	0.40461
1.37385	0.38055
1.37345	0.35363
1.37305	0.32603
1.37266	0.3196
1.37226	0.31855
1.37186	0.31146
1.37147	0.29986
1.37107	0.30341
1.37068	0.2922
1.37028	0.29018
1.36989	0.27073
1.36949	0.26881
1.3691	0.27178
1.3687	0.26996
1.36831	0.2622
1.36792	0.26115
1.36752	0.26776
1.36713	0.26709
1.36674	0.26728
1.36634	0.28003
1.36595	0.28702
1.36556	0.29689
1.36517	0.299
1.36477	0.30188
1.36438	0.30743
1.36399	0.31184
1.3636	0.31989
1.36321	0.32229
1.36282	0.31769
1.36243	0.32373
1.36204	0.32535
1.36165	0.30264
1.36126	0.31797
1.36087	0.30408
1.36048	0.29699
1.36009	0.2989
1.3597	0.28309
1.35931	0.26584
1.35892	0.25683
1.35853	0.24131
1.35815	0.22645
1.35776	0.21122
1.35737	0.2071
1.35698	0.19291
1.3566	0.17681
1.35621	0.17269
1.35582	0.16665
1.35544	0.15103
1.35505	0.14806
1.35466	0.15008
1.35428	0.14193
1.35389	0.14394
1.35351	0.13465
1.35312	0.1356
1.35274	0.13781
1.35235	0.12707
1.35197	0.12822
1.35158	0.12794
1.3512	0.12698
1.35082	0.12228
1.35043	0.12161
1.35005	0.12554
1.34967	0.1241
1.34928	0.12037
1.3489	0.12286
1.34852	0.12525
1.34814	0.12631
1.34775	0.11644
1.34737	0.12477
1.34699	0.11883
1.34661	0.12037
1.34623	0.12065
1.34585	0.11605
1.34547	0.11826
1.34508	0.11625
1.34471	0.11586
1.34432	0.11126
1.34394	0.11452
1.34357	0.10522
1.34319	0.10532
1.34281	0.10264
1.34243	0.09133
1.34205	0.09785
1.34167	0.09353
1.34129	0.08817
1.34091	0.08481
1.34054	0.08759
1.34016	0.08462
1.33978	0.08079
1.3394	0.07485
1.33903	0.08031
1.33865	0.07274
1.33827	0.07868
1.3379	0.06785
1.33752	0.0714
1.33714	0.07216
1.33677	0.06843
1.33639	0.07197
1.33602	0.06814
1.33564	0.06833
1.33527	0.06651
1.33489	0.0689
1.33452	0.06517
1.33415	0.06795
1.33377	0.07092
1.3334	0.0666
1.33302	0.06536
1.33265	0.06795
1.33228	0.0688
1.3319	0.06833
1.33153	0.0681
1.33116	0.06786
1.33079	0.06833
1.33042	0.06739
1.33004	0.06555
1.32967	0.06756
1.3293	0.06967
1.32893	0.06526
1.32856	0.06363
1.32819	0.06373
1.32782	0.06392
1.32745	0.06325
1.32708	0.0643
1.32671	0.06277
1.32634	0.05855
1.32597	0.062
1.3256	0.05491
1.32523	0.05587
1.32486	0.05424
1.32449	0.05319
1.32412	0.04935
1.32375	0.05156
1.32339	0.04811
1.32302	0.05165
1.32265	0.04715
1.32228	0.04725
1.32192	0.04878
1.32155	0.04887
1.32118	0.04495
1.32081	0.04542
1.32045	0.04111
1.32008	0.04408
1.31971	0.04485
1.31935	0.04408
1.31898	0.04734
1.31862	0.04121
1.31825	0.04542
1.31789	0.04245
1.31752	0.04322
1.31716	0.04322
1.31679	0.03661
1.31643	0.04006
1.31607	0.03929
1.3157	0.04217
1.31534	0.04015
1.31498	0.04169
1.31461	0.04418
1.31425	0.04274
1.31389	0.04169
1.31352	0.03584
1.31316	0.03939
1.3128	0.03575
1.31244	0.03651
1.31208	0.03498
1.31171	0.03584
1.31135	0.0369
1.31099	0.03527
1.31063	0.03239
1.31027	0.03182
1.30991	0.03479
1.30955	0.0368
1.30919	0.03661
1.30883	0.03479
1.30847	0.03517
1.30811	0.03392
1.30775	0.03709
1.30739	0.03412
1.30703	0.03249
1.30667	0.03507
1.30632	0.03268
1.30596	0.03517
1.3056	0.03488
1.30524	0.03335
1.30488	0.03623
1.30453	0.03345
1.30417	0.03268
1.30381	0.0346
1.30345	0.02932
1.3031	0.02904
1.30274	0.0299
1.30238	0.03095
1.30203	0.03124
1.30167	0.03009
1.30132	0.03124
1.30096	0.03249
1.30061	0.03019
1.30025	0.03163
1.2999	0.02971
1.29954	0.0277
1.29919	0.03153
1.29883	0.02817
1.29848	0.0229
1.29812	0.0275
1.29777	0.0277
1.29742	0.0299
1.29706	0.03067
1.29671	0.03325
1.29636	0.0298
1.296	0.02942
1.29565	0.02626
1.2953	0.02923
1.29495	0.02578
1.2946	0.02789
1.29424	0.02511
1.29389	0.02904
1.29354	0.02942
1.29319	0.0276
1.29284	0.02626
1.29249	0.02511
1.29214	0.02693
1.29179	0.02156
1.29144	0.02415
1.29109	0.02405
1.29074	0.02377
1.29039	0.02597
1.29004	0.02674
1.28969	0.0229
1.28934	0.02243
1.28899	0.02147
1.28864	0.01965
1.28829	0.01936
1.28794	0.01974
1.2876	0.02453
1.28725	0.02147
1.2869	0.02099
1.28655	0.02089
1.28621	0.0252
1.28586	0.02463
1.28551	0.02214
1.28516	0.0183
1.28482	0.02405
1.28447	0.01744
1.28413	0.02108
1.28378	0.02223
1.28343	0.02089
1.28309	0.02262
1.28274	0.01984
1.2824	0.02128
1.28205	0.02147
1.28171	0.02262
1.28136	0.02175
1.28102	0.02262
1.28067	0.02147
1.28033	0.02051
1.27999	0.01639
1.27964	0.0208
1.2793	0.02147
1.27895	0.02166
1.27861	0.01917
1.27827	0.01677
1.27792	0.02051
1.27758	0.01926
1.27724	0.01658
1.2769	0.01639
1.27656	0.01955
1.27621	0.0207
1.27587	0.01658
1.27553	0.01936
1.27519	0.01811
1.27485	0.01773
1.27451	0.01658
1.27417	0.01667
1.27383	0.01869
1.27349	0.0162
1.27315	0.01591
1.27281	0.01821
1.27247	0.01572
1.27212	0.01639
1.27179	0.01667
1.27145	0.01907
1.27111	0.01495
1.27077	0.01754
1.27043	0.016
1.27009	0.01543
1.26975	0.016
1.26941	0.0137
1.26908	0.01897
1.26874	0.01763
1.2684	0.01706
1.26806	0.01629
1.26773	0.01811
1.26739	0.01926
1.26705	0.01447
1.26672	0.01648
1.26638	0.01639
1.26604	0.01169
1.26571	0.01658
1.26537	0.01313
1.26504	0.01783
1.2647	0.01735
1.26436	0.01275
1.26403	0.01303
1.26369	0.01361
1.26336	0.01533
1.26302	0.01562
1.26269	0.01783
1.26236	0.01275
1.26202	0.01284
1.26169	0.01763
1.26135	0.01476
1.26102	0.01447
1.26069	0.01552
1.26035	0.01399
1.26002	0.01342
1.25969	0.01524
1.25935	0.00968
1.25902	0.01275
1.25869	0.01572
1.25836	0.01409
1.25802	0.01409
1.25769	0.01188
1.25736	0.01054
1.25703	0.01255
1.2567	0.01246
1.25637	0.01313
1.25604	0.01188
1.2557	0.01227
1.25537	0.0115
1.25504	0.01591
1.25471	0.01093
1.25438	0.01418
1.25405	0.01629
1.25372	0.01227
1.25339	0.01112
1.25306	0.01188
1.25274	0.01198
1.25241	0.01495
1.25208	0.01303
1.25175	0.00719
1.25142	0.01524
1.25109	0.01658
1.25076	0.01342
1.25043	0.01035
1.25011	0.01677

## Sheet: Fig4 i
Energy (eV)	Pc
1.475	0.05263
1.47454	0.03808
1.47408	-0.00772
1.47363	0.04438
1.47317	0.04364
1.47271	0.08604
1.47225	0.02036
1.4718	0.01952
1.47134	0.03034
1.47088	-0.01057
1.47043	-0.04367
1.46997	0.05889
1.46952	0.03374
1.46906	0.04665
1.46861	-0.03379
1.46815	0.02249
1.4677	0.04071
1.46725	0.05076
1.46679	0.04433
1.46634	-0.02711
1.46588	-0.00406
1.46543	-0.01708
1.46498	-0.01886
1.46453	0.03028
1.46408	0.0119
1.46362	0.02435
1.46317	0.07516
1.46272	0.02586
1.46227	0.01745
1.46182	0.0443
1.46137	-0.00614
1.46092	-0.01701
1.46047	0.05844
1.46002	0
1.45957	0.01324
1.45912	0.00345
1.45867	0.09845
1.45822	0.0814
1.45778	0.02229
1.45733	-0.04529
1.45688	-0.00882
1.45643	-0.02734
1.45599	0.03923
1.45554	-0.06001
1.45509	0.03923
1.45465	0.03686
1.4542	0.02815
1.45376	0.06588
1.45331	0.08631
1.45287	0.05128
1.45242	0.01399
1.45198	0.01925
1.45153	-0.02255
1.45109	0.0237
1.45064	-0.0704
1.4502	-0.03084
1.44976	-0.00096181
1.44931	-0.02221
1.44887	-0.00694
1.44843	-0.00674
1.44799	-0.0375
1.44755	-0.01316
1.44711	0.01604
1.44666	-0.00488
1.44622	0.03496
1.44578	0.01546
1.44534	-0.01199
1.4449	-0.0133
1.44446	-0.00365
1.44402	0.00422
1.44358	-0.0609
1.44314	0.05422
1.44271	0.05296
1.44227	0.02092
1.44183	0.01469
1.44139	-0.0532
1.44095	-0.04874
1.44052	-0.05086
1.44008	0.00848
1.43964	0.00911
1.43921	-0.01638
1.43877	0.0411
1.43833	0.04304
1.4379	-0.02525
1.43746	0.00175
1.43703	0.0002457
1.43659	0.04952
1.43616	0
1.43572	0.03261
1.43529	0.00345
1.43485	-0.03194
1.43442	0.01822
1.43399	0.03074
1.43355	-0.10655
1.43312	0.01921
1.43269	0.03357
1.43226	-0.02678
1.43182	0.00265
1.43139	-0.02808
1.43096	0.0577
1.43053	0.05491
1.4301	0.00145
1.42967	-0.04499
1.42924	0.07693
1.42881	-0.03433
1.42838	0.01654
1.42795	0.02576
1.42752	-0.03882
1.42709	-0.01647
1.42666	0.01071
1.42623	-0.02963
1.4258	0.0648
1.42538	0.01513
1.42495	-0.01583
1.42452	-0.02428
1.42412	0.04889
1.4237	-0.01529
1.42324	0.02407
1.42281	-0.00131
1.42239	-0.03662
1.42196	0.01666
1.42153	-0.02873
1.42111	-0.01274
1.42068	0.01015
1.42026	0.000685589
1.41983	0.03492
1.41941	0.02411
1.41899	0.06036
1.41856	-0.00746
1.41814	-0.0551
1.41771	-0.00962
1.41729	0.02852
1.41687	-0.04504
1.41645	-0.05292
1.41602	-0.02087
1.4156	-0.04675
1.41518	0.02337
1.41476	0.00427
1.41434	-0.02847
1.41392	-0.0084
1.41344	-0.00256
1.41302	-0.02015
1.41265	-0.01625
1.41223	0.04555
1.41181	0.02717
1.41139	0.03684
1.41097	0.03743
1.41056	0.01698
1.41014	0.04296
1.40972	0.09973
1.4093	0.0589
1.40888	0.02893
1.40846	0.05804
1.40805	0.05715
1.40763	0.04717
1.40721	0.07314
1.4068	0.00673
1.40638	-0.01703
1.40596	0.00396
1.40555	-0.00707
1.40513	0.04077
1.40472	0.0442
1.4043	-0.01383
1.40388	-0.04135
1.40347	0.02705
1.40305	0.01327
1.40264	0.05942
1.40223	0.02278
1.40181	0.00943
1.4014	0.01714
1.40099	-0.01706
1.40057	0.0712
1.40016	0.0642
1.39975	0.09982
1.39934	0.07386
1.39892	0.05894
1.39851	0.02117
1.3981	0.13377
1.39769	0.09262
1.39728	0.06271
1.39687	0.10383
1.39646	0.10043
1.39605	0.09066
1.39564	0.11511
1.39523	0.07774
1.39482	0.11022
1.39441	0.02939
1.394	0.07147
1.39359	0.04109
1.39318	0.13591
1.39277	0.08506
1.39236	0.05266
1.39196	0.0856
1.39155	0.08438
1.39114	0.04627
1.39073	0.15731
1.39033	0.10626
1.38992	0.05409
1.38951	0.1365
1.38911	0.11045
1.3887	0.22961
1.38829	0.20215
1.38789	0.13023
1.38748	0.19434
1.38708	0.19894
1.38667	0.2344
1.38627	0.22653
1.38587	0.31198
1.38529	0.30336
1.38499	0.31895
1.38466	0.3422
1.38425	0.34166
1.38385	0.32385
1.38344	0.36158
1.38304	0.40542
1.38264	0.38313
1.38224	0.40258
1.38183	0.38355
1.38143	0.36532
1.38103	0.37778
1.38063	0.38284
1.38023	0.40359
1.37983	0.40241
1.37943	0.45443
1.37903	0.39143
1.37863	0.40817
1.37823	0.40488
1.37783	0.35944
1.37743	0.38059
1.37703	0.37107
1.37663	0.36155
1.37623	0.34386
1.37583	0.30971
1.37544	0.28348
1.37504	0.27789
1.37464	0.28888
1.37424	0.22024
1.37385	0.22005
1.37345	0.23829
1.37305	0.23737
1.37266	0.25065
1.37226	0.24058
1.37186	0.20285
1.37147	0.22489
1.37107	0.20379
1.37068	0.24112
1.37028	0.24392
1.36989	0.12847
1.36949	0.23248
1.3691	0.15679
1.3687	0.14134
1.36831	0.17681
1.36792	0.18676
1.36752	0.1713
1.36713	0.19608
1.36674	0.18327
1.36634	0.1737
1.36595	0.22911
1.36556	0.21212
1.36517	0.19777
1.36477	0.25105
1.36438	0.19046
1.36399	0.19139
1.3636	0.248
1.36321	0.17913
1.36282	0.17767
1.36243	0.21237
1.36204	0.20691
1.36165	0.16375
1.36126	0.14627
1.36087	0.16731
1.36048	0.21699
1.36009	0.15061
1.3597	0.23666
1.35931	0.18277
1.35892	0.15712
1.35853	0.19544
1.35813	0.18256
1.35764	0.208
1.35737	0.17553
1.35698	0.08718
1.3566	0.13608
1.35621	0.204
1.35582	0.12361
1.35544	0.15786
1.35505	0.10205
1.35466	0.06401
1.35428	0.12426
1.35389	0.14681
1.35351	0.1744
1.35312	0.10434
1.35274	0.14643
1.35235	0.14271
1.35197	0.10897
1.35158	0.16405
1.3512	0.05263
1.35082	0.0834
1.35043	0.10434
1.35005	0.11192
1.34967	0.14826
1.34928	0.13333
1.3489	0.10055
1.34852	0.17484
1.34814	0.13524
1.34775	0.19974
1.34737	0.209
1.34699	0.23274
1.34661	0.0797
1.34623	0.14974
1.34585	0.16996
1.34547	0.20383
1.34508	0.12401
1.34471	0.10278
1.34432	0.14195
1.34394	0.07965
1.34357	0.0755
1.34319	0.10637
1.34281	0.13046
1.34243	0.15499
1.34205	0.13187
1.34167	0.13473
1.34129	0.05684
1.34091	0.06423
1.34054	0.12208
1.34016	0.12839
1.33978	0.0532
1.3394	0.0932
1.33903	0.1283
1.33865	0.08563
1.33827	0.03382
1.3379	0.08133
1.33752	0.07367
1.33714	0
1.33677	0.18696
1.33639	0.12852
1.33602	0.03131
1.33564	0.07746
1.33527	0.11555
1.33489	-0.01111
1.33452	0.04241
1.33415	0.125
1.33377	0.05025
1.3334	0.16768
1.33302	0.1712
1.33265	0.07207
1.33228	0.11556
1.3319	0.18696
1.33153	0.08617
1.33116	0.04479
1.33079	0.03051
1.33042	0.11722
1.33004	0.09818
1.32967	0.05532
1.3293	0.02944
1.32893	0.01194
1.32856	0.05128
1.32819	0.12174
1.32782	0.01533
1.32745	0.09488
1.32708	0.03977
1.32671	0.10194
1.32634	0.09553
1.32597	0.05745
1.3256	0.02352
1.32523	0.09004
1.32486	0.069
1.32449	-0.02202
1.32412	0.0352
1.32375	0.04167
1.32339	-0.05009
1.32302	0.14
1.32265	0.04286
1.32228	0.12076
1.32192	0.00847
1.32155	0.04665
1.32118	0.00518
1.32081	-0.01786
1.32045	-0.03728
1.32008	0.0802
1.31971	0.07211
1.31935	0.21071
1.31898	0.16026
1.31862	0.03061
1.31825	0.09156
1.31789	0.06266
1.31752	0.12174
1.31716	0.15983
1.31679	0.01716
1.31643	0.000977517
1.31607	0.03846
1.3157	0.08929
1.31534	0.0728
1.31498	0.04348
1.31461	0.05606
1.31425	0
1.31389	0.13961
1.31352	0.02114
1.31316	0.08912
1.3128	-0.01705
1.31244	0.05208
1.31208	-0.05556
1.31171	0.04112
1.31135	0.13333
1.31099	-0.03162
1.31063	0.07437
1.31027	0
1.30991	0.08497
1.30955	0.10667
1.30919	0.15361
1.30883	-0.00649
1.30847	0.0619
1.30811	-0.00491
1.30775	0.01401
1.30739	-0.06482
1.30703	0.10956
1.30667	0.11814
1.30632	0.08134
1.30596	0.08221
1.3056	0.0929
1.30524	0.12077
1.30488	0.14162
1.30453	0.1564
1.30417	-0.02995
1.30381	0.01215
1.30345	-0.02933
1.3031	-0.08701
1.30274	-0.07869
1.30238	0.13495
1.30203	0.10101
1.30167	0.0404
1.30132	0.13143
1.30096	0.01604
1.30061	0.05576
1.30025	0.13158
1.2999	0.05
1.29954	0.07418
1.29919	0.06397
1.29883	-0.11753
1.29848	-0.05927
1.29812	-0.12031
1.29777	0.14069
1.29742	0.06743
1.29706	-0.04526
1.29671	-0.03602
1.29636	0.05556
1.296	-0.02857
1.29565	0.03728
1.2953	0.125
1.29495	-0.02597
1.2946	0.00387
1.29424	0.10824
1.29389	-0.10366
1.29354	0.1393
1.29319	-0.02424
1.29284	-0.125
1.29249	0.11538
1.29214	0.08506
1.29179	-0.09846
1.29144	0.07143
1.29109	0.0404
1.29074	0.01
1.29039	-0.0979
1.29004	0.08184
1.28969	-0.03846
1.28934	-0.02941
1.28899	0.12963
1.28864	-0.1645
1.28829	0
1.28794	0.0031
1.2876	0.04356
1.28725	0.13811
1.2869	0.01389
1.28655	0.06494
1.28621	0.09722
1.28586	-0.12174
1.28551	-0.03333
1.28516	0.06478
1.28482	0.01609
1.28447	-0.02525
1.28413	-0.02632
1.28378	0.11005
1.28343	-0.02372
1.28309	-0.08205
1.28274	0.0615
1.2824	0.05
1.28205	-0.2
1.28171	-0.02
1.28136	0.18621
1.28102	0.09143
1.28067	-0.04278
1.28033	0.27206
1.27999	0.09167
1.27964	0.21212
1.2793	-0.08424
1.27895	0.00893
1.27861	0.14881
1.27827	-0.03618
1.27792	0.12
1.27758	-0.09846
1.27724	0.07059
1.2769	-0.06667
1.27656	-0.08
1.27621	0.11538
1.27587	0.00379
1.27553	-0.05507
1.27519	0.18824
1.27485	0.07895
1.27451	0.2
1.27417	-0.06787
1.27383	0.07602
1.27349	0.10455
1.27315	-0.02222
1.27281	0.06566
1.27247	-0.08333
1.27212	-0.00909
1.27179	0.04545
1.27145	0.16346
1.27111	-0.07692
1.27077	0.07895
1.27043	0.20362
1.27009	-0.02372
1.26975	0.09402
1.26941	-0.01538
1.26908	-0.04487
1.26874	-0.02174
1.2684	-0.04545
1.26806	0.11667
1.26773	-0.01709
1.26739	0.09687
1.26705	0.04487
1.26672	0.07177
1.26638	-0.06159
1.26604	0.13333
1.26571	-0.04511
1.26537	-0.04444
1.26504	0.225
1.2647	-0.14286
1.26436	0.02941
1.26403	0.12121
1.26369	-0.01176
1.26336	-0.01176
1.26302	-0.14545
1.26269	0.05556
1.26236	-0.01547
1.26202	0.00113
1.26169	0.01019
1.26135	-0.11808
1.26102	-0.0625
1.26069	0.05
1.26035	-0.13846
1.26002	0.07143
1.25969	-0.1244
1.25935	-0.02778
1.25902	0.06811
1.25869	0.07059
1.25836	0
1.25802	-0.05455
1.25769	0.09231
1.25736	0.15476
1.25703	0.05556
1.2567	-0.00694
1.25637	-0.0625
1.25604	-0.12562
1.2557	0.18681
1.25537	0.06667
1.25504	0.19091
1.25471	0.14286
1.25438	0.12121
1.25405	0.15958
1.25372	-0.1392
1.25339	0.15476
1.25306	0.18182
1.25274	0.07895
1.25241	0.04444
1.25208	0.10096
1.25175	-0.13317
1.25142	0.11111
1.25109	0.19048
1.25076	-0.12261
1.25043	-0.10294
1.25011	-0.11

## Sheet: Fig4 j
		Magnetic field, B (T)
		-9	-7	-5	-3	-1	1	3	5	7	9
Energy (eV)
1.475		9	10	7	11	10	10	12	12	11	12
1.47454		10	8	7	6	9	10	8	11	6	11
1.47408		11	8	10	11	10	13	9	14	12	13
1.47363		9	9	11	8	12	12	8	14	13	10
1.47317		10	9	11	12	10	12	13	14	10	11
1.47271		10	6	8	10	6	10	12	7	9	6
1.47225		9	9	7	11	10	12	13	10	10	12
1.4718		11	9	8	8	11	12	11	13	11	13
1.47134		8	10	7	9	9	9	12	9	8	10
1.47088		13	12	9	12	10	16	14	13	13	9
1.47043		8	5	6	10	12	8	11	5	9	11
1.46997		13	9	8	7	11	12	12	13	7	10
1.46952		8	10	8	11	7	9	11	12	9	8
1.46906		6	12	7	13	8	10	11	8	12	10
1.46861		12	8	7	11	6	9	13	10	9	11
1.46815		9	8	10	11	10	7	11	11	10	8
1.4677		9	9	9	8	8	10	10	8	9	6
1.46725		11	8	8	4	9	6	9	8	6	7
1.46679		12	11	8	11	10	11	7	9	10	9
1.46634		8	4	7	6	5	7	8	8	8	6
1.46588		9	10	6	9	10	12	11	12	10	9
1.46543		11	9	9	10	11	14	11	9	10	12
1.46498		9	10	10	6	8	11	11	12	11	8
1.46453		11	8	7	11	9	11	8	9	5	8
1.46408		11	11	10	9	9	9	13	12	11	11
1.46362		10	12	8	11	10	7	9	14	10	12
1.46317		8	9	9	5	7	10	8	7	7	7
1.46272		8	9	10	8	8	8	8	9	7	11
1.46227		6	9	6	10	8	9	10	11	9	10
1.46182		7	7	7	7	7	8	12	6	6	7
1.46137		11	10	5	13	10	13	10	11	7	10
1.46092		9	8	8	9	10	8	7	5	8	10
1.46047		10	10	9	10	9	10	7	8	7	8
1.46002		5	15	10	11	11	11	10	14	11	8
1.45957		12	8	7	10	13	10	11	8	7	11
1.45912		10	10	9	10	12	9	8	10	9	12
1.45867		13	5	10	11	8	10	14	13	9	7
1.45822		9	7	7	12	10	12	9	13	8	6
1.45778		12	11	10	12	10	10	11	13	8	11
1.45733		9	9	10	8	10	8	13	9	9	7
1.45688		9	11	7	9	13	11	12	11	6	6
1.45643		8	11	8	8	10	9	12	12	10	12
1.45599		9	10	9	8	6	10	8	8	8	8
1.45554		10	8	12	7	9	11	10	11	14	10
1.45509		5	5	11	10	9	9	10	10	8	9
1.45465		6	7	8	8	8	9	13	10	10	6
1.4542		9	8	7	9	8	9	9	9	9	8
1.45376		6	8	5	9	9	8	7	8	9	7
1.45331		8	5	7	8	11	13	9	10	6	5
1.45287		8	8	11	13	10	6	11	11	8	7
1.45242		12	11	4	7	9	11	9	9	8	11
1.45198		10	7	10	8	9	9	11	12	9	9
1.45153		9	5	6	9	5	7	8	7	10	10
1.45109		6	7	9	11	6	11	13	8	8	10
1.45064		7	7	4	6	6	9	11	6	11	8
1.4502		7	8	7	10	6	7	12	9	9	10
1.44976		9	6	8	11	6	11	8	10	5	8
1.44931		6	11	8	11	7	7	8	10	8	7
1.44887		3	5	6	8	7	7	8	9	9	8
1.44843		8	7	9	8	8	13	8	7	11	8
1.44799		7	10	9	8	5	9	7	10	7	9
1.44755		8	8	8	9	10	6	6	6	8	6
1.44711		6	6	7	8	5	6	10	8	10	8
1.44666		7	7	7	9	7	7	9	11	8	8
1.44622		4	7	7	6	6	4	7	6	8	9
1.44578		7	5	6	8	6	7	6	9	8	4
1.44534		7	4	3	5	8	7	7	7	9	3
1.4449		6	7	8	7	6	5	5	9	8	8
1.44446		4	4	5	8	6	5	5	8	5	5
1.44402		5	4	8	8	9	7	4	6	8	8
1.44358		9	7	7	9	9	8	7	8	5	9
1.44314		8	6	7	6	6	9	8	7	9	5
1.44271		2	4	5	5	8	7	6	5	4	6
1.44227		7	6	7	6	7	4	8	5	7	5
1.44183		8	6	6	5	7	5	9	7	3	5
1.44139		10	10	5	6	4	6	10	7	6	9
1.44095		5	5	7	7	6	5	8	9	8	6
1.44052		7	5	6	8	7	4	8	10	9	8
1.44008		10	8	10	7	8	6	10	8	5	6
1.43964		7	4	5	4	7	7	5	7	6	4
1.43921		4	9	8	9	9	7	8	8	7	5
1.43877		6	6	4	3	6	7	4	3	4	6
1.43833		8	10	7	5	4	8	6	5	6	7
1.4379		5	3	4	3	2	6	8	4	4	2
1.43746		5	7	7	7	6	7	2	7	7	3
1.43703		9	3	5	6	6	4	6	6	7	6
1.43659		4	5	6	4	5	6	5	6	5	5
1.43616		7	7	6	7	4	7	5	5	6	6
1.43572		7	7	7	6	6	4	6	10	6	3
1.43529		5	11	7	7	6	5	8	7	5	7
1.43485		5	4	7	6	5	5	5	3	4	7
1.43442		5	5	4	7	6	2	8	5	4	6
1.43399		2	4	4	6	2	3	5	3	3	4
1.43355		6	9	7	6	4	5	7	4	4	4
1.43312		7	4	4	9	4	4	8	7	6	5
1.43269		6	6	5	8	6	6	8	6	7	6
1.43226		6	5	5	7	3	5	6	5	8	3
1.43182		5	4	5	5	5	5	5	6	6	4
1.43139		3	5	4	5	3	3	3	2	2	4
1.43096		4	5	5	8	6	6	7	6	6	8
1.43053		4	4	1	4	4	2	4	4	5	3
1.4301		7	7	6	9	5	8	6	8	9	8
1.42967		7	7	6	7	4	5	8	8	6	4
1.42924		4	5	5	5	4	4	5	5	6	5
1.42881		5	8	4	5	5	5	6	6	8	5
1.42838		4	5	5	5	1	3	7	4	4	4
1.42795		2	2	3	4	5	6	4	7	2	5
1.42752		4	5	6	6	7	7	6	7	6	6
1.42709		2	1	2	6	3	3	5	7	5	3
1.42666		6	5	4	6	2	5	1	4	2	3
1.42623		3	4	8	6	3	6	6	8	3	7
1.4258		2	9	5	7	6	4	5	10	4	7
1.42538		6	5	6	6	7	6	6	8	9	6
1.42495		7	3	4	5	6	6	8	8	8	5
1.42452		5	4	6	6	5	3	7	6	3	5
1.42409		3	8	4	5	1	8	4	5	6	3
1.42367		3	7	5	4	3	7	6	8	7	6
1.42324		4	5	5	7	5	4	4	5	7	3
1.42281		3	7	3	5	5	4	5	5	4	5
1.42239		2	1	5	4	2	5	1	5	6	3
1.42196		7	6	7	9	6	9	7	7	8	8
1.42153		4	4	3	3	3	4	4	4	3	4
1.42111		7	5	4	6	8	4	6	7	4	5
1.42068		3	3	3	1	5	3	7	6	4	2
1.42026		3	5	5	5	6	6	7	6	4	4
1.41983		4	2	7	6	3	9	5	6	4	4
1.41941		6	7	7	4	7	6	5	6	7	6
1.41899		5	4	4	2	3	4	3	3	4	4
1.41856		5	6	5	8	5	5	6	6	6	8
1.41814		5	6	5	7	7	4	7	8	6	8
1.41771		4	5	3	1	0	3	4	1	1	4
1.41729		8	6	5	8	6	8	5	6	7	5
1.41687		6	7	6	5	2	4	3	6	6	5
1.41645		5	7	4	5	5	5	6	6	4	5
1.41602		7	6	7	5	2	4	7	4	5	5
1.4156		3	3	4	5	7	2	5	4	3	3
1.41518		8	7	3	6	4	7	8	6	7	7
1.41476		8	8	6	7	6	6	6	2	10	4
1.41434		9	7	8	5	6	3	4	5	5	3
1.41392		4	6	5	3	5	6	6	0	3	5
1.4135		6	10	4	4	9	5	5	5	7	5
1.41307		3	4	8	4	4	9	2	7	2	3
1.41265		5	4	5	6	7	7	6	5	7	8
1.41223		7	6	5	8	6	6	6	7	6	7
1.41181		6	3	6	4	6	2	6	1	6	1
1.41139		7	9	3	7	2	3	5	6	3	5
1.41097		6	8	8	5	7	6	7	6	3	7
1.41056		7	11	14	6	7	4	7	6	6	6
1.41014		6	8	9	8	9	9	7	8	6	10
1.40972		6	5	8	8	5	9	6	8	8	8
1.4093		9	11	11	9	8	6	8	7	8	6
1.40888		7	7	9	10	11	6	7	9	8	7
1.40846		8	6	6	10	6	6	6	6	8	8
1.40805		7	7	8	11	8	7	6	9	10	11
1.40763		8	8	8	7	8	7	10	5	9	4
1.40721		11	10	7	11	10	6	9	7	9	7
1.4068		11	11	7	5	12	7	6	9	10	7
1.40638		9	10	8	9	7	8	5	8	6	10
1.40596		14	13	9	10	10	8	8	7	8	11
1.40555		17	13	10	10	14	4	6	12	5	11
1.40513		18	12	10	7	12	8	8	7	4	12
1.40472		18	13	8	14	7	6	10	9	6	5
1.4043		18	14	13	11	9	7	11	16	10	12
1.40388		18	21	16	12	11	11	8	10	11	6
1.40347		22	24	11	13	13	9	10	13	14	11
1.40305		27	24	17	14	14	12	9	7	10	10
1.40264		28	22	14	21	18	13	13	10	12	14
1.40223		37	31	18	19	14	13	15	13	8	15
1.40181		36	23	17	18	21	15	15	13	14	17
1.4014		36	28	24	26	24	20	18	15	16	16
1.40099		32	28	26	31	28	23	13	16	20	16
1.40057		37	38	32	30	32	26	23	23	15	18
1.40016		32	30	33	35	22	28	21	25	23	21
1.39975		43	36	31	35	29	27	23	25	26	20
1.39934		41	32	37	36	40	28	27	27	31	26
1.39892		45	41	39	33	38	34	30	30	26	25
1.39851		41	39	41	44	35	32	25	40	29	32
1.3981		40	46	40	48	40	43	30	32	35	24
1.39769		38	44	44	43	45	44	40	34	35	31
1.39728		39	40	42	47	48	42	41	40	30	28
1.39687		37	39	45	50	56	61	48	37	39	30
1.39646		42	41	46	56	53	60	52	39	43	35
1.39605		41	38	45	49	58	53	50	45	38	37
1.39564		34	42	47	48	50	49	54	44	47	35
1.39523		34	35	46	46	49	50	51	49	51	42
1.39482		32	33	39	47	47	47	47	50	46	43
1.39441		31	36	45	45	40	39	51	54	54	43
1.394		34	31	37	37	38	41	38	43	46	42
1.39359		35	24	36	33	41	38	42	49	39	40
1.39318		27	33	36	35	37	37	43	40	42	36
1.39277		27	32	31	34	39	40	36	38	37	35
1.39236		28	34	31	29	40	32	32	39	40	33
1.39196		31	23	25	35	31	29	37	27	38	32
1.39155		35	28	31	33	33	32	32	34	36	37
1.39114		35	32	26	28	33	31	37	38	31	34
1.39073		41	29	35	30	30	36	38	39	38	35
1.39033		41	36	28	29	27	36	30	30	28	29
1.38992		50	39	33	29	31	39	35	31	30	31
1.38951		56	47	40	36	36	35	33	38	31	30
1.38911		63	59	40	41	36	30	31	36	38	29
1.3887		60	69	46	40	33	30	28	30	35	40
1.38829		72	67	47	53	40	38	35	41	40	43
1.38789		88	79	63	61	53	49	41	42	42	38
1.38748		103	76	60	64	57	52	45	43	40	51
1.38708		123	97	73	74	73	67	50	54	46	50
1.38667		128	106	86	85	72	56	57	63	57	58
1.38627		139	118	94	105	87	68	61	70	62	60
1.38587		145	157	99	119	103	84	66	82	67	71
1.38546		177	152	124	125	116	105	81	82	74	66
1.38506		180	154	144	153	143	115	100	98	76	81
1.38465		204	177	170	168	155	130	112	97	86	91
1.38425		200	183	190	165	173	150	128	109	111	97
1.38385		207	203	202	202	169	161	142	135	121	105
1.38344		227	210	215	205	188	171	154	156	151	131
1.38304		237	220	223	230	197	209	157	168	151	145
1.38264		250	231	240	225	201	188	180	186	169	161
1.38224		238	242	238	243	206	222	222	203	177	182
1.38183		250	237	246	248	232	226	198	206	192	173
1.38143		228	244	261	249	249	235	217	211	194	179
1.38103		231	232	257	284	270	260	242	219	213	193
1.38063		218	225	271	268	261	253	250	228	219	199
1.38023		227	222	253	267	256	273	252	245	232	211
1.37983		196	217	240	256	257	261	257	254	230	220
1.37943		199	213	227	261	244	261	269	256	257	224
1.37903		197	194	209	233	237	229	253	278	260	228
1.37863		176	184	188	229	234	234	243	261	245	246
1.37823		151	184	175	234	217	217	239	236	259	233
1.37783		135	151	157	201	207	211	239	234	248	221
1.37743		131	133	147	192	214	212	225	242	238	225
1.37703		103	129	132	157	180	181	202	210	222	211
1.37663		101	109	122	154	160	179	190	202	236	206
1.37623		97	94	112	138	140	175	180	187	192	191
1.37583		84	88	104	127	141	143	160	184	193	174
1.37544		83	87	97	115	119	126	145	156	176	170
1.37504		85	79	91	106	117	115	141	143	157	154
1.37464		78	84	87	97	111	112	130	133	149	149
1.37424		74	75	81	85	96	102	116	121	125	130
1.37385		64	66	78	86	86	97	107	116	132	113
1.37345		80	75	81	79	89	88	86	106	108	105
1.37305		78	69	76	76	77	74	75	88	95	88
1.37266		68	62	66	71	78	72	79	86	89	98
1.37226		64	70	69	70	81	76	86	79	89	85
1.37186		74	62	62	83	76	69	75	78	81	77
1.37147		65	63	70	74	73	73	75	65	80	79
1.37107		60	72	69	78	70	76	68	73	79	76
1.37068		70	56	73	68	76	79	67	67	64	75
1.37028		58	65	69	72	72	73	73	68	74	76
1.36989		61	57	66	66	70	68	70	72	71	58
1.36949		66	61	71	65	74	69	66	72	74	69
1.3691		52	62	65	61	66	62	64	67	79	71
1.3687		56	61	63	68	70	70	66	67	64	66
1.36831		62	66	62	62	63	66	59	72	65	68
1.36792		65	59	67	68	63	65	64	63	70	65
1.36752		69	61	57	72	66	62	65	63	61	66
1.36713		65	64	68	63	66	63	63	67	60	53
1.36674		65	62	69	70	63	75	57	70	57	68
1.36634		73	59	68	68	75	67	67	71	50	61
1.36595		65	67	59	71	81	71	68	65	63	60
1.36556		67	64	66	75	69	73	71	63	61	60
1.36517		78	65	75	75	71	78	71	74	63	61
1.36477		76	70	62	79	71	60	60	67	61	69
1.36438		78	75	65	80	79	67	69	76	68	65
1.36399		66	68	74	81	77	76	70	67	80	67
1.3636		68	70	87	83	74	74	73	72	72	67
1.36321		73	65	77	80	73	78	81	80	69	75
1.36282		62	63	64	81	82	76	80	74	79	71
1.36243		65	63	69	76	80	78	74	79	77	67
1.36204		74	62	81	79	75	84	79	90	75	82
1.36165		61	60	79	75	78	79	71	87	80	75
1.36126		64	63	76	84	78	75	77	80	81	70
1.36087		64	63	72	79	71	76	76	74	76	76
1.36048		57	60	72	81	72	67	67	69	65	66
1.36009		50	57	64	72	75	75	80	74	74	77
1.3597		49	51	63	63	77	81	70	66	64	62
1.35931		43	46	56	71	63	72	66	71	66	68
1.35892		46	54	54	64	58	70	75	79	73	66
1.35853		40	46	55	51	53	60	68	70	79	67
1.35815		37	37	42	55	56	55	54	67	53	63
1.35776		37	49	52	57	56	53	61	66	66	67
1.35737		39	41	41	51	48	50	63	58	64	55
1.35698		35	35	44	50	47	50	47	65	58	65
1.3566		34	38	37	47	38	45	44	55	58	51
1.35621		31	35	36	38	36	46	43	47	44	54
1.35582		36	36	40	36	36	45	44	53	48	52
1.35544		33	30	34	36	38	38	41	39	41	50
1.35505		31	26	27	37	38	42	36	38	44	37
1.35466		32	35	34	33	38	40	31	45	45	43
1.35428		31	34	33	32	31	36	32	34	41	30
1.35389		28	36	35	38	36	32	36	41	44	37
1.35351		27	27	28	29	30	33	29	36	36	37
1.35312		31	27	28	31	36	31	35	34	37	30
1.35274		33	30	32	34	34	28	32	34	39	31
1.35235		32	25	32	31	25	32	30	31	34	27
1.35197		33	31	31	33	26	32	33	39	32	39
1.35158		32	27	27	32	28	27	29	27	25	29
1.3512		33	31	29	31	26	29	34	29	28	31
1.35082		31	30	33	34	32	30	30	36	34	30
1.35043		28	25	26	34	26	38	26	26	34	35
1.35005		29	28	28	31	32	31	29	28	34	29
1.34967		29	27	30	28	30	25	29	33	31	28
1.34928		18	31	33	31	28	32	26	35	31	29
1.3489		24	26	29	31	34	33	30	30	30	32
1.34852		35	30	27	30	32	32	32	33	30	34
1.34814		27	25	29	30	31	27	32	30	25	30
1.34775		23	35	31	33	27	28	27	26	27	22
1.34737		26	26	27	31	33	31	33	38	32	30
1.34699		21	29	31	31	26	32	32	26	34	30
1.34661		26	21	29	27	29	31	29	29	29	27
1.34623		24	19	24	31	29	29	31	27	32	38
1.34585		26	29	29	32	27	36	33	26	33	33
1.34547		32	22	26	26	29	28	29	31	33	28
1.34508		26	24	29	33	31	29	29	34	36	28
1.34471		26	26	28	29	27	30	28	28	27	25
1.34432		23	21	22	22	23	27	25	26	31	28
1.34394		23	27	27	31	34	32	26	27	28	35
1.34357		18	23	23	22	23	29	26	33	25	26
1.34319		19	17	28	19	25	27	27	24	31	22
1.34281		18	20	21	27	26	28	23	27	27	26
1.34243		17	23	21	25	20	23	19	23	24	23
1.34205		16	19	27	29	24	23	29	31	29	25
1.34167		21	19	25	27	21	23	29	25	22	26
1.34129		19	16	19	23	22	20	21	21	26	18
1.34091		15	17	18	17	15	19	18	21	23	21
1.34054		18	19	22	22	22	23	23	25	22	24
1.34016		18	16	19	14	24	18	20	20	21	21
1.33978		14	20	25	21	24	20	19	21	20	22
1.3394		16	14	16	17	14	17	11	16	19	15
1.33903		17	18	19	19	17	21	24	23	21	23
1.33865		18	13	17	22	17	17	19	18	19	24
1.33827		18	18	19	21	20	20	19	21	19	22
1.3379		20	17	19	17	20	17	19	15	19	16
1.33752		16	19	19	14	16	20	19	15	21	22
1.33714		13	16	16	17	19	22	17	20	16	17
1.33677		20	19	13	19	16	14	23	18	24	20
1.33639		15	17	18	17	20	20	17	16	18	22
1.33602		14	16	15	16	15	15	17	13	14	19
1.33564		20	20	16	16	19	12	17	19	17	18
1.33527		14	19	18	18	17	16	17	13	19	19
1.33489		19	13	15	13	17	19	15	15	15	21
1.33452		14	15	17	20	15	15	18	16	18	17
1.33415		14	13	18	19	16	23	18	17	17	21
1.33377		18	16	16	16	17	17	16	17	21	19
1.3334		17	15	18	20	22	20	19	15	19	18
1.33302		14	12	17	19	17	16	17	20	20	14
1.33265		15	17	15	22	16	21	16	21	15	19
1.33228		13	14	15	16	14	21	17	21	18	15
1.3319		16	18	14	21	15	19	18	19	17	22
1.33153		17	14	18	21	18	18	19	19	21	19
1.33116		14	14	14	17	15	11	19	16	14	16
1.33079		12	15	20	17	13	13	11	16	16	14
1.33042		8	15	16	16	12	16	17	20	17	16
1.33004		15	15	21	16	19	19	17	18	17	19
1.32967		15	12	16	23	15	19	16	16	19	16
1.3293		12	18	15	16	19	21	19	15	14	18
1.32893		9	13	13	17	17	15	16	20	12	15
1.32856		13	16	13	16	15	16	17	16	15	17
1.32819		10	13	16	15	15	12	17	15	13	17
1.32782		14	16	14	17	19	18	17	16	14	14
1.32745		14	15	18	19	17	19	16	18	17	16
1.32708		15	15	16	17	17	19	17	20	16	16
1.32671		9	14	13	14	15	17	17	13	19	20
1.32634		11	12	13	15	14	15	13	14	20	17
1.32597		11	13	13	17	15	14	15	19	17	15
1.3256		10	11	14	16	9	16	13	13	14	16
1.32523		11	15	11	16	18	13	11	16	16	18
1.32486		11	14	13	15	8	13	12	15	18	12
1.32449		12	12	11	16	12	13	13	16	14	12
1.32412		9	12	12	14	11	15	15	18	13	13
1.32375		10	10	11	11	12	15	13	11	14	13
1.32339		10	10	10	10	12	12	11	9	7	15
1.32302		14	12	14	11	9	14	11	9	13	15
1.32265		11	12	11	9	14	10	10	13	13	16
1.32228		11	8	14	13	10	7	9	11	16	16
1.32192		10	9	13	15	11	11	14	11	16	13
1.32155		13	9	9	10	15	14	11	14	17	8
1.32118		8	12	11	11	10	13	15	13	17	13
1.32081		10	13	11	9	17	15	11	17	12	14
1.32045		12	7	12	13	9	7	11	8	15	12
1.32008		6	11	9	12	11	11	13	11	13	11
1.31971		8	11	9	10	10	13	10	9	9	12
1.31935		8	13	10	12	8	10	11	13	11	9
1.31898		13	13	10	13	15	8	11	11	15	15
1.31862		9	12	9	9	9	12	6	10	14	10
1.31825		7	9	12	9	8	9	10	10	9	8
1.31789		9	9	10	11	12	13	10	9	11	13
1.31752		10	13	11	14	11	16	11	13	10	9
1.31716		8	14	11	11	8	12	8	17	11	10
1.31679		6	8	12	11	6	8	10	7	11	10
1.31643		15	15	11	11	9	13	10	11	12	12
1.31607		8	14	10	13	7	10	8	11	10	11
1.3157		10	13	14	10	13	10	11	10	10	13
1.31534		11	11	9	12	9	13	13	11	10	8
1.31498		9	14	12	12	10	13	9	11	11	12
1.31461		6	11	7	12	11	14	12	13	10	11
1.31425		9	11	8	13	9	11	9	14	10	14
1.31389		12	11	11	12	11	14	10	13	13	12
1.31352		9	7	9	7	9	8	8	11	8	10
1.31316		13	12	10	14	8	13	10	12	10	9
1.3128		7	11	9	10	10	11	9	7	8	11
1.31244		11	11	11	12	8	11	8	13	8	7
1.31208		9	10	10	9	11	11	11	9	11	10
1.31171		11	8	8	12	11	9	11	8	8	8
1.31135		10	8	10	15	6	10	10	8	8	8
1.31099		9	13	10	7	8	8	7	10	11	10
1.31063		10	8	9	11	11	9	8	6	7	9
1.31027		9	10	10	4	11	11	6	7	9	8
1.30991		8	11	8	10	9	8	7	10	8	7
1.30955		9	10	16	9	10	13	9	10	9	8
1.30919		10	10	8	12	10	10	11	8	11	9
1.30883		9	13	9	11	9	8	11	8	9	12
1.30847		8	11	11	10	11	11	10	9	9	10
1.30811		6	9	9	12	6	11	11	10	7	8
1.30775		9	7	7	12	7	11	9	9	6	7
1.30739		7	10	9	10	10	6	8	12	8	8
1.30703		8	8	8	8	8	10	9	10	3	8
1.30667		8	11	9	11	9	10	11	8	10	8
1.30632		7	5	8	6	10	12	8	9	6	6
1.30596		10	13	9	10	7	9	12	11	12	11
1.3056		4	12	9	7	7	8	12	7	6	8
1.30524		7	7	7	10	10	6	6	11	8	6
1.30488		9	9	9	12	11	11	10	11	13	8
1.30453		7	7	8	7	6	4	7	5	6	7
1.30417		7	5	8	10	7	7	6	5	8	6
1.30381		7	11	10	12	9	12	12	7	12	9
1.30345		5	9	8	11	6	11	7	8	7	7
1.3031		5	4	9	7	7	7	6	6	7	5
1.30274		3	8	6	7	5	4	8	8	7	7
1.30238		6	7	4	7	6	6	9	7	7	8
1.30203		7	9	8	8	10	5	7	9	7	8
1.30167		8	9	9	7	6	10	9	9	7	8
1.30132		7	9	8	4	6	8	12	7	9	5
1.30096		7	7	7	7	6	10	7	8	8	6
1.30061		8	4	7	11	9	5	4	10	5	11
1.30025		7	14	9	9	11	9	10	9	9	8
1.2999		5	7	8	7	11	10	7	8	9	10
1.29954		7	7	8	8	6	8	9	6	4	6
1.29919		6	6	8	6	6	10	6	8	7	8
1.29883		6	3	5	6	4	6	7	8	6	4
1.29848		2	7	4	6	1	7	5	5	4	5
1.29812		5	8	9	6	9	8	8	7	8	8
1.29777		6	5	9	8	8	5	5	3	4	5
1.29742		10	6	7	8	8	8	7	6	7	10
1.29706		9	4	10	8	10	8	7	9	7	8
1.29671		8	9	9	10	9	10	8	11	10	10
1.29636		5	8	9	9	8	9	6	10	7	9
1.296		7	9	7	11	8	8	9	12	11	9
1.29565		5	8	7	10	9	6	7	6	5	7
1.2953		11	8	10	7	8	8	8	6	8	6
1.29495		6	7	5	6	7	7	6	5	4	5
1.2946		7	9	8	11	10	8	10	8	9	8
1.29424		2	6	6	5	5	8	7	8	11	7
1.29389		7	6	5	11	7	6	6	7	3	6
1.29354		7	7	3	8	5	11	7	8	10	8
1.29319		9	7	6	7	7	9	11	8	9	11
1.29284		6	9	4	7	6	8	7	7	8	8
1.29249		7	8	5	7	6	1	8	7	7	8
1.29214		7	10	3	9	8	7	9	10	7	9
1.29179		5	6	6	9	3	8	7	5	4	7
1.29144		8	5	5	6	5	5	5	7	6	7
1.29109		4	7	3	5	7	5	9	8	9	5
1.29074		5	7	5	5	5	6	3	5	5	5
1.29039		4	10	8	8	5	9	9	7	6	7
1.29004		6	6	5	10	6	7	8	7	7	7
1.28969		6	6	7	6	3	3	4	7	6	5
1.28934		5	5	7	8	3	4	6	7	3	4
1.28899		5	6	4	7	4	3	6	4	4	9
1.28864		7	3	5	4	2	4	4	2	7	4
1.28829		2	5	5	4	5	5	4	5	4	4
1.28794		3	5	3	6	1	4	5	4	2	2
1.2876		6	9	9	8	8	8	8	6	8	7
1.28725		3	2	6	6	4	6	4	5	4	7
1.2869		3	4	6	3	5	6	6	6	5	8
1.28655		4	3	4	4	6	5	4	5	6	3
1.28621		6	7	6	7	7	10	9	6	7	7
1.28586		8	5	6	7	6	9	7	8	8	8
1.28551		5	8	8	5	8	5	5	6	5	5
1.28516		5	4	4	4	3	4	3	3	5	4
1.28482		6	9	7	7	6	7	9	6	6	8
1.28447		2	5	4	5	5	5	4	3	5	7
1.28413		9	9	2	8	4	6	5	6	2	5
1.28378		5	7	8	7	8	8	5	6	6	6
1.28343		5	4	4	6	6	4	5	5	7	7
1.28309		6	6	4	4	5	8	9	8	7	5
1.28274		5	6	7	5	4	4	4	6	2	3
1.2824		6	3	5	6	5	4	5	6	5	7
1.28205		7	7	5	7	5	4	5	7	7	5
1.28171		7	5	7	6	6	9	8	4	7	4
1.28136		7	7	6	9	5	6	4	6	8	7
1.28102		6	5	5	8	4	7	8	5	3	6
1.28067		4	3	6	5	7	6	6	7	6	8
1.28033		2	4	8	5	6	6	2	6	4	4
1.27999		5	7	6	5	6	4	4	6	3	7
1.27964		7	5	3	5	3	8	4	7	6	5
1.2793		6	5	9	7	5	7	9	4	5	4
1.27895		2	8	4	6	7	6	7	7	6	6
1.27861		5	5	4	7	5	4	5	7	5	6
1.27827		3	4	4	6	3	3	4	5	6	5
1.27792		4	4	7	8	5	8	6	8	4	7
1.27758		3	7	4	7	6	4	7	7	3	4
1.27724		5	6	3	6	3	2	5	5	4	7
1.2769		4	3	4	5	6	3	7	6	4	4
1.27656		5	4	3	7	5	7	7	7	8	4
1.27621		7	5	4	5	7	6	6	6	4	6
1.27587		2	5	4	4	4	5	7	4	3	3
1.27553		5	6	5	5	3	9	10	5	4	6
1.27519		3	6	5	5	6	5	9	7	7	3
1.27485		4	2	5	4	4	5	3	6	4	4
1.27451		5	6	5	1	4	2	3	7	4	6
1.27417		1	4	4	5	2	8	6	4	1	5
1.27383		6	4	5	7	4	4	6	6	6	8
1.27349		4	5	4	3	6	3	4	3	2	5
1.27315		3	4	2	4	3	5	5	4	4	3
1.27281		0	5	4	6	4	2	5	5	4	4
1.27247		4	4	4	3	3	6	1	4	3	2
1.27212		4	5	3	4	6	5	6	6	5	6
1.27179		5	7	2	4	4	3	4	3	1	5
1.27145		7	3	6	7	6	7	6	6	6	4
1.27111		5	4	7	2	5	5	4	6	5	4
1.27077		6	4	4	7	8	7	9	4	6	4
1.27043		3	7	5	4	4	6	6	5	6	4
1.27009		2	7	5	10	5	6	4	4	5	7
1.26975		8	5	5	5	6	4	5	4	4	5
1.26941		3	2	2	4	5	5	7	6	2	4
1.26908		5	5	9	3	8	2	5	6	5	4
1.26874		4	5	5	5	4	7	5	6	7	3
1.2684		5	2	5	7	4	6	4	4	4	4
1.26806		3	4	3	5	5	5	5	4	4	4
1.26773		8	3	3	7	3	6	7	8	6	5
1.26739		5	5	5	4	7	7	6	8	4	3
1.26705		1	4	4	3	2	5	5	2	4	2
1.26672		6	3	4	2	5	5	5	3	3	3
1.26638		6	4	4	4	7	3	5	6	5	3
1.26604		5	3	3	2	2	3	2	0	1	3
1.26571		5	4	5	4	7	3	4	3	5	4
1.26537		7	2	1	5	4	3	1	8	2	4
1.26504		7	6	5	4	6	4	5	7	5	6
1.2647		2	6	3	3	3	6	6	3	5	4
1.26436		3	3	2	7	4	4	4	5	2	3
1.26403		2	5	3	6	2	5	3	3	4	4
1.26369		4	5	2	3	2	3	3	5	3	3
1.26336		1	4	4	5	1	8	5	5	5	4
1.26302		5	4	3	3	3	3	4	3	3	6
1.26269		6	6	8	6	5	7	7	5	8	7
1.26236		3	4	1	4	4	3	4	3	4	4
1.26202		6	5	5	4	6	5	2	4	3	7
1.26169		5	6	4	5	7	6	5	5	3	6
1.26135		5	3	4	3	2	4	4	2	3	6
1.26102		5	5	2	2	4	3	4	2	4	3
1.26069		6	6	5	8	5	2	3	3	4	5
1.26035		3	5	2	0	5	2	4	2	2	1
1.26002		0	4	4	4	4	2	4	1	3	1
1.25969		4	4	5	5	7	5	6	7	5	2
1.25935		0	3	0	3	3	0	4	3	3	2
1.25902		5	4	3	3	2	5	4	2	6	4
1.25869		5	6	4	7	6	5	6	5	4	5
1.25836		3	3	6	5	5	4	4	2	6	5
1.25802		5	6	5	6	4	5	4	4	5	5
1.25769		2	5	5	5	4	6	2	3	5	3
1.25736		3	3	5	3	2	1	2	3	3	2
1.25703		3	6	4	2	3	4	2	3	6	4
1.2567		2	3	2	4	5	4	4	1	7	3
1.25637		1	2	5	3	3	3	2	3	3	3
1.25604		2	1	4	4	4	6	3	3	4	2
1.2557		4	2	2	5	3	1	4	3	4	1
1.25537		3	5	2	3	0	3	1	1	0	4
1.25504		3	3	4	4	7	6	4	8	7	4
1.25471		3	4	2	4	1	4	1	3	3	5
1.25438		4	4	3	3	4	6	4	5	7	5
1.25405		4	4	6	6	5	7	3	6	4	5
1.25372		6	3	4	4	3	3	5	2	6	4
1.25339		5	3	4	5	2	2	3	2	6	3
1.25306		2	2	6	5	2	5	2	4	2	1
1.25274		2	4	2	3	5	5	4	3	1	2
1.25241		5	5	8	5	6	7	4	5	5	5
1.25208		3	4	5	3	5	5	2	4	6	2
1.25175		1	0	1	0	1	1	-1	0	1	-1
1.25142		7	5	7	4	5	6	7	4	6	2
1.25109		5	6	4	5	7	4	5	5	8	3
1.25076		1	3	4	2	3	5	3	5	3	5
1.25043		4	4	2	6	4	3	3	1	3	4
1.25011		4	9	4	6	6	6	6	7	6	5
